# Supplementary material for: Long-term dietary patterns are associated with pro-inflammatory and anti-inflammatory features of the gut microbiome
Source: Gut. 2021 Apr 2;70(7):1287–98. doi: 10.1136/gutjnl-2020-322670 (PMC8223641; doi:10.1136/gutjnl-2020-322670)
Supplement: Supplementary data [file gutjnl-2020-322670supp002.xlsx]

## Sheet: Index
Tables S1-S7. Index
Table no.	Content
Table S1.	Summary statistics of the dietary intake
Table S2.	Composition of clusters of foods, pathways and species
Table S3.	Associations of bacterial clusters with food clusters, coloured by statistically significant results of the meta-analysis
Table S4.	Associations of pathway-clusters with food clusters, coloured by statistically significant results of the meta-analysis
Table S5.	Associations of intestinal inflammatory markers with food clusters, coloured by statistically significant results of the meta-analysis
Table S6.	Taxonomy associations with individual foods and nutrients, coloured by statistically significant results of the meta-analysis
Table S7.	Pathway associations with individual foods and nutrients, coloured by statistically significant results of the meta-analysis

## Sheet: Suppl_Table1_allvars
Table S1. Summary statistics of the dietary intake
P-values determined by Wilcoxon-Mann-Whitney (WMW) test
	CD (n=205)	P-value CD/HC	UC (n=124)	P-value UC/HC	IBS (n=223)	P-value IBS/HC	HC (n=872)
	Mean(SD)		Mean(SD)		Mean(SD)		Mean(SD)
MACRONUTRIENT INTAKE (g/day)
Engery (kcal)	1939.91 (818.23)	0.125994	2010.44 (727.18)	0.920331	1797.61 (475.96)	0.00152027	1976.17 (621.30)
Protein	67.09 (24.12)	1.71e-06	71.71 (22.03)	0.317409	68.06 (16.12)	0.000181158	74.79 (21.25)
Plant Protein	28.52 (12.78)	0.00242568	30.85 (12.08)	0.811069	27.34 (7.70)	0.000365426	30.79 (10.52)
Animal Protein	38.65 (15.58)	3.46e-06	40.97 (14.57)	0.232694	40.76 (11.92)	0.0133591	44.05 (15.23)
Fat	76.89 (38.91)	0.19114	80.66 (33.76)	0.713652	71.77 (22.86)	0.0376755	78.17 (29.73)
Carbohydrates	226.62 (103.8)	0.261287	229.10 (91.61)	0.754667	208.24 (62.75)	0.00629428	228.37 (76.93)
Alcohol	4.13 (7.46)	5.37e-22	4.63 (6.11)	1.33e-08	6.60 (7.53)	0.012218	8.53 (9.39)
FOOD CONSUMPTION (g/day)
group_alcohol	55.43 (114.71)	7.13e-21	63.76 (91.50)	1.41e-07	83.42 (106.53)	0.00242568	121.06 (161.63)
wine_fort	0.54 (3.22)	0.541418	0.97 (5.15)	0.570952	0.74 (3.33)	0.89592	1.02 (5.58)
wine_red	11.22 (26.12)	1.42e-11	16.21 (35.87)	0.000365426	22.63 (34.05)	0.820237	25.66 (36.25)
wine_white	6.64 (19.58)	3.92e-08	6.77 (17.39)	0.000168777	16.85 (28.19)	0.609706	18.59 (35.83)
beer	32.95 (93.15)	1.13e-10	36.83 (75.59)	0.00339699	38.00 (82.49)	0.00359489	69.97 (145.44)
other_alc_drinks	1.84 (6.13)	0.624772	1.42 (5.19)	0.259239	2.13 (5.23)	0.425857	2.48 (7.39)
spirits	2.23 (8.68)	0.193442	1.57 (4.12)	0.652385	3.07 (8.94)	0.852871	3.35 (9.73)
group_breads	130.75 (87.16)	0.0973696	133.65 (73.03)	0.66674	117.58 (54.57)	0.00540896	137.43 (68.63)
bread	97.71 (61.78)	0.406074	102.25 (57.61)	0.967803	95.94 (53.61)	0.00747135	110.89 (59.92)
crackers	6.2 (10.16)	0.953461	5.52 (8.29)	0.952546	5.90 (8.25)	0.13123	4.82 (7.32)
rolls	26.85 (52.07)	0.293323	25.89 (49.86)	0.809378	15.73 (23.46)	0.0327716	21.72 (34.83)
group_cereals	4.44 (10.24)	9.17e-05	6.49 (14.04)	0.242294	5.96 (10.91)	0.907349	7.37 (13.58)
cereals	4.44 (10.24)	9.17e-05	6.49 (14.04)	0.242294	5.96 (10.91)	0.907349	7.37 (13.58)
group_cheese	26.24 (32.64)	0.000226162	28.25 (24.58)	0.276212	24.96 (19.24)	0.0111658	31.78 (27.65)
cheese_20+	5.05 (12.46)	0.0260344	6.99 (14.71)	0.664044	6.41 (11.52)	0.542517	6.68 (13.49)
cheese_40+	9.45 (24.96)	0.658115	6.24 (14.05)	0.0913001	6.76 (11.86)	0.907349	8.22 (14.95)
cheese_48+	4.88 (11.87)	0.309293	6.96 (16.47)	0.507419	3.62 (7.97)	0.0753496	7.34 (16.22)
cheese_d	2.39 (5.68)	0.00339699	2.13 (3.15)	0.0366006	2.73 (3.37)	0.658115	2.97 (4.49)
cheese_other	0.87 (3.42)	0.00072557	1.25 (4.93)	0.261981	1.68 (4.34)	0.99223	2.27 (7.04)
snack_cheese	3.6 (6.98)	0.0630165	4.69 (9.49)	0.820237	3.76 (5.27)	0.907349	4.30 (6.77)
group_coffee	300.74 (277.11)	0.00041962	291.05 (233.62)	0.00385629	312.53 (254.88)	0.000332079	398.16 (272.27)
coffee	300.74 (277.11)	0.00041962	291.05 (233.62)	0.00385629	312.53 (254.88)	0.000332079	398.16 (272.27)
group_dairy	228.03 (224.17)	4.2e-07	256.82 (185.99)	0.216563	260.96 (201.40)	0.112186	288.25 (194.65)
yoghurt_drink_added_sugar	18.94 (72.79)	0.232964	15.19 (45.84)	0.18845	15.00 (44.44)	0.643058	19.23 (48.27)
yoghurt_drink_other	9.82 (48.82)	0.515399	19.06 (61.54)	0.867721	14.73 (40.36)	0.00173261	9.94 (36.39)
yoghurt_ff	6.42 (27.35)	0.458321	10.42 (45.14)	0.764655	5.10 (17.00)	0.351927	8.05 (24.19)
yoghurt_lf	11.23 (34.28)	0.00135721	13.10 (36.22)	0.214244	14.90 (29.24)	0.935959	19.77 (40.70)
yoghurt_lf_fruits	3.22 (10.6)	0.254406	3.60 (12.11)	0.193442	6.13 (15.77)	0.575441	6.19 (17.00)
buttermilk	14.57 (51.81)	1.21e-06	22.23 (59.35)	0.0373921	28.10 (58.68)	0.810116	35.65 (74.27)
custard_ff	7.04 (20.87)	0.614475	10.26 (33.09)	0.688605	6.88 (17.53)	0.430495	9.73 (23.66)
other_custard_yoghurt_fromagefrais	26.31 (43.98)	0.319498	31.35 (41.61)	0.978097	26.91 (33.04)	0.997875	30.80 (41.64)
fromage_frais_fruits	10.54 (24.02)	0.018789	11.48 (22.34)	0.317409	13.90 (22.58)	0.43962	14.29 (29.40)
porridge	2.28 (9.48)	0.948755	3.76 (13.99)	0.542517	1.80 (8.68)	0.820237	2.17 (9.80)
coffeecreamer_ff	2.06 (9.73)	0.860298	2.29 (7.90)	0.978097	1.20 (6.69)	0.360792	2.15 (8.80)
coffeecreamer_hf	8.34 (15.78)	0.809155	6.00 (12.12)	0.850622	7.25 (22.22)	0.573398	7.73 (16.45)
coffeecreamer_p	1.03 (3.5)	0.928351	0.39 (2.03)	0.0366006	0.69 (3.61)	0.811069	0.90 (3.15)
milk_coffee	6.63 (31.19)	0.218129	4.41 (18.91)	0.351838	13.97 (100.91)	0.754667	13.48 (47.00)
milk_semiskimmed	60.23 (109.03)	0.172396	66.57 (112.39)	0.489938	69.03 (107.85)	0.920331	67.01 (97.59)
milk_skimmed	7.17 (40.26)	0.785419	3.99 (27.15)	0.507419	6.88 (33.58)	0.609706	8.83 (51.90)
milk_whole	7.65 (40.75)	0.538032	10.28 (48.10)	0.756789	6.69 (34.77)	0.489938	8.96 (43.34)
chocolatemilk	9.1 (29.78)	0.905503	13.46 (33.25)	0.0248607	7.78 (20.37)	0.406074	7.57 (23.26)
breakfast_drink	9.18 (70.96)	0.658115	1.62 (10.07)	0.144277	5.38 (26.94)	0.935959	6.59 (41.22)
icecream_dairy	5.26 (8.82)	0.0169381	6.38 (9.11)	0.981348	7.31 (9.41)	0.773458	7.55 (10.54)
whipped_cream	1.02 (2.09)	0.0827428	0.92 (1.21)	0.627362	0.95 (1.31)	0.627362	1.05 (1.67)
group_eggs	13.31 (12.72)	0.406074	13.28 (10.96)	0.761685	14.08 (13.61)	0.742309	15.69 (16.51)
egg_baked	5.21 (7.73)	0.0884613	5.28 (5.46)	0.645054	5.26 (6.84)	0.0753496	7.15 (10.32)
egg_cooked	8.1 (9.01)	0.874084	8.01 (9.01)	0.907349	8.83 (9.25)	0.614475	8.53 (10.10)
group_fish	13.39 (15.39)	0.0620477	15.32 (14.46)	0.864419	16.71 (21.40)	0.685293	15.05 (15.96)
fish_fatty	3.22 (6.75)	0.00339699	4.23 (6.11)	0.874084	4.48 (7.18)	0.740868	4.08 (7.22)
fish_lean	3.51 (6.06)	0.000771972	4.57 (6.04)	0.781166	5.35 (8.01)	0.599748	5.02 (7.61)
fish_other	1.09 (2.98)	0.0753496	1.03 (2.31)	0.293323	2.29 (5.72)	0.0275012	1.37 (2.89)
fish_prepared_fat	0.22 (0.38)	0.00221878	0.32 (0.42)	0.864419	0.38 (0.56)	0.189122	0.30 (0.43)
fish_white_fried	4.33 (7.23)	0.406074	3.57 (5.23)	0.583761	3.14 (7.74)	0.303356	2.99 (4.41)
herring_salted	1.02 (2.47)	0.13123	1.60 (3.11)	0.862606	1.08 (2.66)	0.26699	1.29 (2.61)
group_fruits	224.1 (209.45)	0.255852	236.10 (199.43)	0.997875	210.73 (151.76)	0.549015	225.98 (166.73)
fruit	119.29 (109.96)	0.000281926	146.99 (100.22)	0.754667	131.39 (108.48)	0.169457	149.70 (125.83)
fruitjuice	99.97 (188.35)	0.844732	81.93 (152.20)	0.406074	75.01 (97.18)	0.593037	71.79 (107.10)
applesauce	4.85 (10.58)	0.367347	7.17 (17.11)	0.541418	4.33 (9.43)	0.997875	4.49 (10.93)
group_legumes	9.27 (24.64)	0.0630165	10.92 (15.24)	0.24383	8.03 (12.56)	0.335312	9.56 (15.37)
soup_legumes	7.47 (25.85)	0.0630165	14.14 (26.37)	0.0630165	7.25 (13.87)	0.713652	8.59 (18.26)
legumes	9.27 (24.64)	0.0630165	10.92 (15.24)	0.24383	8.03 (12.56)	0.335312	9.56 (15.37)
group_meat	83.97 (44.49)	0.889311	87.63 (44.82)	0.446269	78.23 (36.56)	0.406074	83.21 (43.88)
beef_fat	4.64 (5.48)	0.189122	4.30 (5.23)	0.122081	5.00 (5.22)	0.627362	5.54 (6.05)
beef_lean	4.68 (7.74)	0.0302149	4.79 (6.89)	0.0855419	5.42 (5.81)	0.91582	5.52 (5.88)
meat	10.65 (7.13)	0.920331	10.92 (9.08)	0.852871	11.42 (7.70)	0.781166	10.83 (7.38)
meats_fat	4.5 (8.08)	0.953461	4.93 (9.93)	0.841451	3.87 (8.78)	0.593037	4.22 (7.87)
meats_other	10.79 (14.28)	0.538032	10.59 (12.01)	0.495046	8.00 (10.09)	0.40576	9.35 (13.61)
pork_fat	3.35 (5.04)	0.540421	3.68 (5.78)	0.844732	3.19 (4.55)	0.508934	3.70 (5.20)
pork_lean	4.56 (5.95)	0.990585	4.03 (5.46)	0.549015	4.40 (5.16)	0.874084	4.64 (6.02)
pork_processed	5.58 (5.3)	0.844732	5.08 (5.10)	0.636394	5.32 (5.12)	0.809155	5.56 (5.41)
sausage_smoked	3.39 (4.18)	0.383788	3.46 (4.32)	0.516488	3.05 (4.22)	0.883868	3.12 (4.23)
snack_meats	3.19 (6.5)	0.21812	3.84 (7.04)	0.924102	2.95 (4.71)	0.484847	3.58 (6.55)
other_meat_poultry	5.41 (4.71)	0.676741	5.85 (5.40)	0.541418	5.11 (4.47)	0.97752	5.29 (5.03)
chicken	11.55 (10.64)	0.997875	11.51 (9.87)	0.869673	11.11 (7.48)	0.874084	11.22 (8.70)
gravy	11.68 (15.75)	0.533209	14.65 (16.99)	0.0753496	9.39 (11.50)	0.560149	10.65 (13.60)
group_nonalc_drinks	220.89 (250.73)	0.000261049	157.06 (230.85)	0.820237	162.67 (204.32)	0.180518	144.30 (192.27)
beer_af	2.66 (17.11)	0.183724	4.34 (20.40)	0.947556	2.53 (11.53)	0.659703	5.44 (32.38)
softdrink_no_sugar	71.84 (144.93)	0.502519	52.37 (117.01)	0.169457	78.01 (164.39)	0.470502	65.57 (130.46)
softdrink_sugar	146.39 (225.99)	5.66e-05	100.35 (183.74)	0.664044	82.14 (132.58)	0.385672	73.28 (135.42)
group_nuts	9.65 (17.23)	1.63e-10	12.25 (18.76)	0.0913001	12.15 (12.47)	0.418393	14.46 (16.04)
snack_nut	4.19 (9.18)	1.09e-13	7.75 (13.96)	0.406074	7.64 (9.49)	0.874084	8.66 (12.12)
peanutbutter	3.62 (8.47)	0.293323	2.77 (5.12)	0.452863	2.71 (5.01)	0.549015	3.62 (6.98)
nut_d	1.85 (8.94)	0.00367005	1.73 (5.77)	0.0630165	1.81 (3.69)	0.735247	2.19 (6.17)
group_pasta	18.2 (18.59)	1.74e-08	22.23 (24.47)	0.00468911	24.24 (20.23)	0.34752	27.65 (24.91)
pasta	18.2 (18.59)	1.74e-08	22.23 (24.47)	0.00468911	24.24 (20.23)	0.34752	27.65 (24.91)
group_pastry	27.29 (24.74)	0.00629428	33.21 (27.27)	0.953461	32.47 (22.32)	0.560149	31.69 (24.06)
spiced_cake	3.81 (7 )	1.25e-06	5.03 (7.83)	0.0445816	7.02 (8.58)	0.0340212	5.82 (8.84)
cake	8.01 (13.33)	0.00633839	10.69 (14.01)	0.948755	9.38 (13.65)	0.997875	8.90 (12.15)
pastry	6.09 (5.69)	3.43e-16	7.71 (10.02)	3.65e-07	7.04 (5.59)	0.541418	7.67 (6.73)
biscuits_small	9.37 (10.74)	0.874084	9.79 (12.31)	0.841451	9.02 (10.01)	0.953461	9.29 (10.84)
group_potatoes	83.94 (70.42)	0.99223	91.67 (65.65)	0.170312	66.80 (46.61)	0.00827732	78.27 (52.13)
potato_baked_fries	21.14 (20.98)	0.24383	22.36 (21.40)	0.688951	20.96 (17.10)	0.541418	22.43 (18.79)
potato_cooked_mashed	62.8 (65.1)	0.509962	69.31 (60.39)	0.515399	45.84 (43.05)	0.00397095	55.83 (46.53)
group_prepared_meal	45.84 (53.29)	0.000529106	51.20 (72.41)	0.00629428	58.16 (54.44)	0.997875	56.71 (52.61)
meals_fast_food	7.08 (15.33)	0.704711	7.62 (24.02)	0.549015	7.25 (13.86)	0.833785	7.41 (17.79)
ready_meals_chinese_indian	9.35 (13.52)	0.309293	8.46 (19.13)	0.00210914	9.98 (15.53)	0.704711	10.53 (15.20)
ready_meals_other	15.76 (35.87)	0.000541548	21.05 (54.21)	0.00844603	23.89 (35.58)	0.254406	20.27 (31.89)
pizza	13.66 (15.41)	0.000273828	14.07 (16.50)	0.00242568	17.04 (16.48)	0.634609	18.50 (18.89)
group_rice	23.11 (49.64)	1.7e-06	21.62 (30.48)	0.000273828	22.78 (24.40)	0.0366006	27.49 (29.54)
rice	23.11 (49.64)	1.7e-06	21.62 (30.48)	0.000273828	22.78 (24.40)	0.0366006	27.49 (29.54)
group_sauces	15.45 (17.95)	0.406074	16.79 (17.21)	0.862744	15.69 (12.72)	0.843395	16.20 (14.85)
mayonaise	2.43 (5.12)	0.0138518	2.04 (2.95)	0.10805	1.54 (2.79)	0.764655	1.53 (2.96)
mayonaise_snack	1.6 (5.3)	0.142635	1.28 (5.63)	0.87813	0.65 (1.57)	0.515399	0.92 (2.67)
non_red_sauces	1.45 (2.7)	0.867721	1.29 (2.27)	0.504465	1.43 (2.39)	0.357842	1.41 (2.94)
non_red_sauces_snack	0.65 (1.93)	0.452421	1.43 (6.74)	0.327773	0.97 (3.06)	0.502519	0.79 (2.33)
sauce_hot	7.58 (11.53)	9.17e-05	8.89 (11.65)	0.0630165	9.20 (9.35)	0.658115	9.67 (11.24)
saladdressing_with_oil	1.57 (3.16)	0.434905	1.61 (2.57)	0.502519	1.56 (2.28)	0.830713	1.55 (2.37)
saladdressing_without_oil	0.18 (0.49)	0.120444	0.26 (0.82)	0.169457	0.34 (0.76)	0.125564	0.33 (1.09)
group_savoury_snacks	19.06 (20.51)	0.688951	16.85 (19.12)	0.538032	17.61 (14.19)	0.375151	17.04 (16.56)
snack_savoury_hot	7.49 (9.84)	0.0118021	6.99 (11.55)	0.645054	5.87 (6.60)	0.947556	6.31 (8.20)
crisps	7.64 (12.1)	0.653484	5.75 (8.57)	0.232694	6.30 (7.16)	0.549015	6.26 (9.04)
salad_toast	1.59 (3.03)	0.0770151	1.66 (3.93)	0.0376755	2.44 (3.69)	0.507419	2.32 (4.53)
sandwichspread	2.34 (7.37)	0.615893	2.45 (5.45)	0.953461	3.00 (7.38)	0.00736896	2.16 (5.81)
group_soup	46.42 (60.16)	0.446269	54.88 (67.76)	0.874606	48.64 (46.94)	0.484847	46.30 (51.05)
soup	38.95 (55.69)	0.255852	40.74 (59.26)	0.36537	41.39 (43.68)	0.433661	37.70 (44.09)
group_spreads	24.63 (29.17)	0.905503	23.58 (17.90)	0.732551	18.88 (14.82)	0.0417725	22.33 (17.48)
butter	1.4 (5.27)	0.998775	1.62 (7.08)	0.65912	1.69 (7.33)	0.658115	1.20 (5.57)
butter_b	11.75 (26.7)	0.484847	9.11 (14.45)	0.676741	8.12 (11.72)	0.737602	10.09 (15.93)
margarine_lfb	11.49 (20.29)	0.451276	12.85 (17.36)	0.805178	9.07 (12.66)	0.549015	11.04 (15.22)
group_sugar_sweets	40.49 (45.03)	0.111007	37.38 (30.83)	0.216563	31.33 (26.04)	0.953461	32.28 (28.06)
chocolatespreads	6.07 (10.71)	0.269427	6.67 (9.66)	0.874084	5.95 (9.81)	0.493846	6.69 (10.14)
spreads_sweet	4.97 (9.39)	0.0541186	6.70 (10.72)	0.998775	5.18 (7.46)	0.651146	6.01 (9.08)
sweets	4.44 (8.36)	0.493846	4.47 (6.27)	0.549015	4.67 (7.56)	0.907316	4.33 (7.37)
candybars	3.56 (7.63)	0.519448	4.54 (10.96)	0.741079	3.86 (9.35)	0.507419	3.21 (7.79)
chocolate	4.12 (6.14)	0.541418	5.12 (7.12)	0.322272	5.31 (7.48)	0.160064	4.22 (6.18)
sugar_coffee	8.04 (16.49)	0.000242556	4.09 (8.44)	0.627362	3.18 (8.27)	0.713276	4.56 (11.23)
sugar_tea	6.03 (18 )	1.12e-09	3.66 (8.28)	0.008177	1.71 (8.44)	0.541418	1.79 (6.08)
sugar_yoghurt	3.27 (11.55)	0.280795	2.12 (8.60)	0.920331	1.46 (4.18)	0.905503	1.48 (4.43)
group_tea	268.98 (262.88)	0.351386	260.05 (257.44)	0.579859	303.97 (276.11)	0.0111658	243.59 (242.99)
tea	268.98 (262.88)	0.351386	260.05 (257.44)	0.579859	303.97 (276.11)	0.0111658	243.59 (242.99)
group_vegetables	98.02 (76.34)	0.00488609	107.34 (65.78)	0.920465	107.45 (58.07)	0.947556	109.40 (64.54)
vegetables_cooked_butter	0.74 (1.43)	0.885438	0.69 (1.22)	0.84629	0.48 (0.82)	0.406074	0.64 (1.10)
vegetables_cooked_nobutter	96.06 (74.71)	0.00509405	105.37 (64.59)	0.885138	105.44 (57.05)	0.947556	107.37 (63.35)
vegetables_stirfried	1.21 (1.38)	0.0309238	1.29 (1.35)	0.541418	1.53 (1.34)	0.179005	1.39 (1.32)
Descriptive statistics of the dietary intake. Differences in food and nutrient intake were tested between each cohort and controls by a Wilcoxon–Mann–Whitney (WMW) test for continuous data.
Shown are significant differences (FDR-corrected p-values < 0.05).
CD, Crohn's Disease; UC, Ulcerative Colitis; IBS, Irritable Bowel Syndrome; HC, Healthy Controls; SD, standard deviation; g, gram.
SD, standard deviation; Kcal, kilocalories; _d, added as topping on warm dinner; ff, full-fat; lf, low-fat; hf, half-fat; p, powder; af, alcohol-free; b, on bread
