# Supplementary material for: Long-term dietary patterns are associated with pro-inflammatory and anti-inflammatory features of the gut microbiome
Source: Gut. 2021 Apr 2;70(7):1287–98. doi: 10.1136/gutjnl-2020-322670 (PMC8223641; doi:10.1136/gutjnl-2020-322670)
Supplement: Supplementary data [file gutjnl-2020-322670supp007.xlsx]

## Sheet: S7_Taxa_Individual_foods
Table S7. Taxonomy associations with individual foods and nutrients
Shown are all associations per cohort and pooled results of the meta-analysis. Statistically significant results of the meta-analysis are coloured:
Red = positive association (FDR < 0.05, het-p > 0.05); blue = negative association (FDR < 0.05, het-p > 0.05); Light red and light blue inidicate heterogeneous results (FDR < 0.05 but het-p < 0.05)
Methods
For each food item, we constructed a multivariate linear model of the food intake versus taxa and pathways, adding age, sex and sequencing depth as covariates. Association analyses were performed per cohort, followed by an inverse-variance meta-analysis, multiple testing correction and a Cochran’s Q test
Covariates: Presented in Table 1 and Table S2.
Taxa	Food	N.CD	non.zeros.CD	Mean.CD	SD.CD	Coef.CD	SE.CD	Pval.CD	Qval.CD	food.CD	N.UC	non.zeros.UC	Mean.UC	SD.UC	Coef.UC	SE.UC	Pval.UC	Qval.UC	food.UC	N.IBS	non.zeros.IBS	Mean.IBS	SD.IBS	Coef.IBS	SE.IBS	Pval.IBS	Qval.IBS	food.IBS	N.HC	non.zeros.HC	Mean.HC	SD.HC	Coef.HC	SE.HC	Pval.HC	Qval.HC	food.HC	inverse_var.cd	inverse_var.uc	inverse_var.ibs	inverse_var.hc	se	beta	Z	P	FDR	FDR incl. BMI, drugs	Het.Q	Het.I2
k__Bacteria.p__Firmicutes.c__Bacilli.o__Lactobacillales.f__Leuconostocaceae.g__Leuconostoc	buttermilk	205	30	0.00818573	0.0303373	0.134688	0.0247879	1.6e-07	4.08e-05	buttermilk	124	30	0.011503	0.0300637	0.121752	0.0434465	0.00592446	0.329118	buttermilk	223	66	0.0169444	0.0373683	0.102626	0.0284901	0.000394754	0.0377324	buttermilk	872	220	0.0200723	0.0432454	0.032921	0.0051605	3.08e-10	1.02e-08	buttermilk	1627.5	529.773	1232.01	37550.5	0.00494228	0.0402138	8.13669	4.06e-16	8.12e-14	2.6e-13	24.8444	0.879248
k__Bacteria.p__Firmicutes.c__Bacilli.o__Lactobacillales.f__Lactobacillaceae.g__Lactobacillus.s__Lactobacillus_delbrueckii.t__Lactobacillus_delbrueckii_unclassified	yoghurt_lf	205	36	0.00751941	0.0227166	0.506661	0.175917	0.00440832	0.125392	yoghurt_lf	124	18	0.00828105	0.0272243	0.0237388	0.138692	0.864387	0.986619	yoghurt_lf	223	54	0.00893345	0.0179984	0.455056	0.103204	1.63e-05	0.00376176	yoghurt_lf	872	221	0.0120021	0.0269823	0.241053	0.0353404	1.7e-11	3.92e-09	yoghurt_lf	32.3137	51.9876	93.8876	800.678	0.0319623	0.258805	8.0972	5.62e-16	1.12e-13	1.51e-08	8.7261	0.656204
k__Bacteria.p__Firmicutes.c__Bacilli.o__Lactobacillales.f__Leuconostocaceae	buttermilk	205	33	0.00818573	0.0303373	0.126627	0.0291067	2.16e-05	0.00184705	buttermilk	124	30	0.011503	0.0300637	0.11953	0.0438435	0.00737356	0.329118	buttermilk	223	73	0.0169444	0.0373683	0.104492	0.0294957	0.000490031	0.0377324	buttermilk	872	227	0.0200723	0.0432454	0.0336931	0.00513876	1.02e-10	4.71e-09	buttermilk	1180.36	520.223	1149.43	37868.9	0.00495567	0.0394822	7.96709	1.62e-15	1.62e-13	4.34e-13	18.4242	0.83717
k__Bacteria.p__Firmicutes.c__Bacilli.o__Lactobacillales.f__Streptococcaceae.g__Streptococcus.s__Streptococcus_thermophilus.t__Streptococcus_thermophilus_unclassified	group_dairy	205	128	0.118197	0.0996813	0.161349	0.0462453	0.000601242	0.076959	group_dairy	124	82	0.132773	0.0985231	0.173166	0.0652617	0.00908544	0.582535	group_dairy	223	182	0.145015	0.0954049	0.170777	0.0632173	0.00745221	0.240421	group_dairy	872	666	0.150145	0.0950461	0.168278	0.0313476	1.02e-07	2.37e-05	group_dairy	467.59	234.792	250.223	1017.64	0.0225289	0.167533	7.43636	1.03e-13	2.07e-11	2.11e-10	0.028531	0
k__Bacteria.p__Firmicutes.c__Bacilli.o__Lactobacillales.f__Streptococcaceae.g__Streptococcus.s__Streptococcus_thermophilus.t__Streptococcus_thermophilus_unclassified	yoghurt_drink_added_sugar	205	128	0.00794593	0.0228686	0.076623	0.209559	0.715037	0.919128	yoghurt_drink_added_sugar	124	82	0.00650356	0.0176755	0.663123	0.362634	0.0700242	0.90035	yoghurt_drink_added_sugar	223	182	0.00807188	0.0233859	0.870754	0.254552	0.00074673	0.100452	yoghurt_drink_added_sugar	872	666	0.00903641	0.0221258	0.880629	0.128961	1.62e-11	3.74e-09	yoghurt_drink_added_sugar	22.7713	7.60437	15.4328	60.1287	0.0971574	0.690756	7.10966	1.16e-12	2.33e-10	2.93e-12	11.262	0.733617
k__Bacteria.p__Actinobacteria.c__Actinobacteria.o__Bifidobacteriales.f__Bifidobacteriaceae.g__Bifidobacterium.s__Bifidobacterium_dentium.t__Bifidobacterium_dentium_unclassified	vegetables_cooked_butter	205	41	0.000372863	0.000693036	3.97208	3.09812	0.201293	0.68537	vegetables_cooked_butter	124	34	0.000341906	0.000647398	11.7158	5.35021	0.0304906	0.339374	vegetables_cooked_butter	223	28	0.000254998	0.000426939	-1.17106	3.80173	0.75835	0.98418	vegetables_cooked_butter	872	102	0.000339501	0.000638281	6.69075	0.970033	1.02e-11	1.18e-09	vegetables_cooked_butter	0.104185	0.0349347	0.0691892	1.06274	0.88699	6.17807	6.9652	3.28e-12	6.56e-10	3.23e-08	5.59456	0.463765
k__Bacteria.p__Firmicutes.c__Bacilli.o__Lactobacillales.f__Streptococcaceae.g__Streptococcus.s__Streptococcus_thermophilus.t__Streptococcus_thermophilus_unclassified	yoghurt_drink_other	205	128	0.00422941	0.0174883	0.158562	0.280656	0.572754	0.957579	yoghurt_drink_other	124	82	0.0105824	0.0335578	0.407859	0.18844	0.0324835	0.75741	yoghurt_drink_other	223	182	0.00915487	0.0264873	0.648112	0.224292	0.00425072	0.337935	yoghurt_drink_other	872	666	0.00592226	0.0249634	0.719603	0.114434	5.1e-10	1.18e-07	yoghurt_drink_other	12.6955	28.1613	19.8779	76.3645	0.0854048	0.59325	6.94633	3.75e-12	7.5e-10	2.52e-08	4.64577	0.354251
k__Bacteria.p__Firmicutes.c__Clostridia.o__Clostridiales.f__Eubacteriaceae.g__Eubacterium.s__Eubacterium_eligens.t__GCF_000146185	fruit	205	75	0.0697321	0.0701431	0.0786308	0.0356524	0.028607	0.363293	fruit	124	85	0.0813012	0.0642751	0.15813	0.0840608	0.062417	0.536971	fruit	223	170	0.078943	0.0683147	0.158037	0.0406501	0.000134648	0.00795019	fruit	872	696	0.0837336	0.0788982	0.0818246	0.0153457	1.24e-07	2.87e-05	fruit	786.726	141.518	605.171	4246.45	0.0131535	0.0912379	6.9364	4.02e-12	8.04e-10	1.39e-08	3.8349	0.21771
k__Viruses.p__Viruses_noname.c__Viruses_noname.o__Caudovirales.f__Siphoviridae	buttermilk	205	37	0.00818573	0.0303373	0.0832816	0.102269	0.416421	0.963299	buttermilk	124	21	0.011503	0.0300637	-0.0614193	0.242089	0.800161	0.961696	buttermilk	223	50	0.0169444	0.0373683	0.0676833	0.0456905	0.139959	0.772896	buttermilk	872	191	0.0200723	0.0432454	0.209746	0.0308709	2.02e-11	1.56e-09	buttermilk	95.6115	17.0628	479.013	1049.3	0.0246858	0.158089	6.40407	1.51e-10	1.01e-08	2.15e-07	8.0723	0.628359
k__Viruses.p__Viruses_noname.c__Viruses_noname.o__Caudovirales	buttermilk	205	41	0.00818573	0.0303373	0.082849	0.102277	0.418878	0.963299	buttermilk	124	24	0.011503	0.0300637	-0.0628609	0.241882	0.795404	0.960488	buttermilk	223	56	0.0169444	0.0373683	0.0650127	0.0456688	0.156001	0.772896	buttermilk	872	203	0.0200723	0.0432454	0.205943	0.0311251	6.43e-11	3.71e-09	buttermilk	95.5967	17.092	479.47	1032.24	0.0248116	0.154272	6.21775	5.04e-10	2.52e-08	5.46e-07	7.86945	0.618779
k__Viruses.p__Viruses_noname.c__Viruses_noname	buttermilk	205	45	0.00818573	0.0303373	0.0826123	0.103627	0.426275	0.963299	buttermilk	124	24	0.011503	0.0300637	-0.0628609	0.241882	0.795404	0.960488	buttermilk	223	58	0.0169444	0.0373683	0.0562042	0.0509632	0.271314	0.803506	buttermilk	872	220	0.0200723	0.0432454	0.213566	0.0331563	1.96e-10	7.56e-09	buttermilk	93.1227	17.092	385.022	909.635	0.0266797	0.158396	5.93692	2.9e-09	1.16e-07	2.97e-06	8.16107	0.632401
k__Bacteria.p__Firmicutes.c__Clostridia.o__Clostridiales	carb_g/d	205	204	0.116504	0.0171115	-1.38174	0.881104	0.118424	0.498572	carb_g/d	124	124	0.113654	0.0131447	-3.11661	1.17538	0.00910309	0.462749	carb_g/d	223	223	0.115367	0.0148788	-2.07097	0.810925	0.0113398	0.21146	carb_g/d	872	872	0.115514	0.0152021	-1.62031	0.354977	5.73e-06	0.000330827	carb_g/d	1.28809	0.723842	1.52068	7.93597	0.295288	-1.74771	-5.91867	3.25e-09	4.67e-07	7.78e-06	1.81664	0
k__Bacteria.p__Firmicutes	carb_g/d	205	205	0.116504	0.0171115	-1.30026	0.748603	0.083942	0.48839	carb_g/d	124	124	0.113654	0.0131447	-2.33815	1.10929	0.0371479	0.743843	carb_g/d	223	223	0.115367	0.0148788	-2.18597	0.845566	0.0103833	0.21146	carb_g/d	872	872	0.115514	0.0152021	-1.68823	0.367421	4.97e-06	0.000330827	carb_g/d	1.78442	0.812665	1.39864	7.40751	0.296133	-1.73489	-5.85848	4.67e-09	4.67e-07	8.88e-06	0.933541	0
k__Bacteria.p__Actinobacteria.c__Actinobacteria.o__Bifidobacteriales.f__Bifidobacteriaceae	carb_g/d	205	182	0.116504	0.0171115	-0.1359	0.945087	0.885806	0.971322	carb_g/d	124	121	0.113654	0.0131447	1.93294	1.3427	0.152609	0.747389	carb_g/d	223	214	0.115367	0.0148788	3.45284	0.975485	0.000489751	0.0282831	carb_g/d	872	854	0.115514	0.0152021	2.11203	0.417929	5.29e-07	6.91e-05	carb_g/d	1.11958	0.55468	1.05089	5.72525	0.344002	1.96919	5.72437	1.04e-08	5.67e-07	1.02e-06	7.39212	0.594162
k__Bacteria.p__Actinobacteria.c__Actinobacteria.o__Bifidobacteriales.f__Bifidobacteriaceae.g__Bifidobacterium	carb_g/d	205	174	0.116504	0.0171115	-0.142968	0.950931	0.880644	0.971322	carb_g/d	124	120	0.113654	0.0131447	1.94735	1.34771	0.151103	0.747389	carb_g/d	223	213	0.115367	0.0148788	3.45946	0.975965	0.000480985	0.0282831	carb_g/d	872	849	0.115514	0.0152021	2.10482	0.418521	5.99e-07	6.91e-05	carb_g/d	1.10587	0.550566	1.04986	5.70906	0.344718	1.96814	5.70941	1.13e-08	5.67e-07	1.02e-06	7.37041	0.592967
k__Bacteria.p__Firmicutes.c__Clostridia.o__Clostridiales.f__Clostridiaceae.g__Clostridium.s__Clostridium_bolteae	vegetables_cooked_butter	205	118	0.000372863	0.000693036	-5.40466	3.35439	0.108783	0.5876	vegetables_cooked_butter	124	46	0.000341906	0.000647398	-0.739818	1.09266	0.499872	0.874028	vegetables_cooked_butter	223	45	0.000254998	0.000426939	-0.89785	3.2813	0.784631	0.98418	vegetables_cooked_butter	872	119	0.000339501	0.000638281	5.81812	0.722549	2.67e-15	6.18e-13	vegetables_cooked_butter	0.0888735	0.837591	0.0928771	1.91542	0.583732	3.39406	5.81443	6.08e-09	6.08e-07	3.96e-05	34.1599	0.912178
k__Bacteria.p__Firmicutes.c__Clostridia.o__Clostridiales.f__Lachnospiraceae.g__Blautia.s__Ruminococcus_torques	plant_protein_g/d	205	199	0.0148277	0.00334303	-1.79262	2.03044	0.378376	0.842229	plant_protein_g/d	124	123	0.0154055	0.00278504	0.845479	1.77611	0.634941	0.912448	plant_protein_g/d	223	223	0.0152884	0.00234256	-6.54059	1.7279	0.00019985	0.0461654	plant_protein_g/d	872	872	0.0156622	0.00281734	-3.88781	0.718459	8.12e-08	9.38e-06	plant_protein_g/d	0.24256	0.317001	0.334938	1.9373	0.59425	-3.49225	-5.87673	4.18e-09	8.37e-07	1.3e-05	10.0808	0.702406
k__Bacteria.p__Firmicutes.c__Clostridia.o__Clostridiales.f__Lachnospiraceae.g__Roseburia.s__Roseburia_hominis.t__GCF_000225345	plant_protein_g/d	205	106	0.0148277	0.00334303	0.572657	0.558824	0.306769	0.829427	plant_protein_g/d	124	87	0.0154055	0.00278504	2.05088	1.1552	0.0784412	0.45438	plant_protein_g/d	223	191	0.0152884	0.00234256	2.12286	1.05012	0.0444635	0.392194	plant_protein_g/d	872	771	0.0156622	0.00281734	2.32543	0.421146	4.46e-08	9.38e-06	plant_protein_g/d	3.20221	0.749353	0.906824	5.63812	0.308658	1.7536	5.68138	1.34e-08	1.34e-06	1.63e-05	6.49937	0.538417
k__Bacteria.p__Firmicutes.c__Bacilli.o__Lactobacillales.f__Streptococcaceae	yoghurt_drink_other	205	202	0.00422941	0.0174883	0.553738	0.496678	0.266265	0.935311	yoghurt_drink_other	124	122	0.0105824	0.0335578	0.309755	0.310095	0.319903	0.948195	yoghurt_drink_other	223	219	0.00915487	0.0264873	0.609345	0.280917	0.0311648	0.8285	yoghurt_drink_other	872	860	0.00592226	0.0249634	0.63315	0.125725	5.79e-07	6.69e-05	yoghurt_drink_other	4.05369	10.3994	12.672	63.2641	0.105182	0.589044	5.60024	2.14e-08	2.14e-06	9.66e-06	0.944524	0
k__Bacteria.p__Firmicutes.c__Bacilli.o__Lactobacillales.f__Streptococcaceae.g__Streptococcus	yoghurt_drink_other	205	202	0.00422941	0.0174883	0.56765	0.499458	0.257122	0.935311	yoghurt_drink_other	124	121	0.0105824	0.0335578	0.326581	0.309619	0.293697	0.948195	yoghurt_drink_other	223	219	0.00915487	0.0264873	0.627396	0.281323	0.0267653	0.8285	yoghurt_drink_other	872	858	0.00592226	0.0249634	0.6097	0.124922	1.26e-06	9.71e-05	yoghurt_drink_other	4.00868	10.4315	12.6354	64.0798	0.104739	0.577905	5.51757	3.44e-08	2.29e-06	1.07e-05	0.755043	0
k__Bacteria.p__Firmicutes.c__Bacilli.o__Lactobacillales.f__Streptococcaceae.g__Streptococcus	yoghurt_drink_added_sugar	205	202	0.00794593	0.0228686	0.103155	0.36845	0.779795	0.932838	yoghurt_drink_added_sugar	124	121	0.00650356	0.0176755	0.641131	0.592024	0.281058	0.921367	yoghurt_drink_added_sugar	223	219	0.00807188	0.0233859	0.99994	0.312986	0.00160834	0.100452	yoghurt_drink_added_sugar	872	858	0.00903641	0.0221258	0.675068	0.144796	3.63e-06	0.000418817	yoghurt_drink_added_sugar	7.3662	2.85313	10.2082	47.6968	0.121157	0.660487	5.45149	4.99e-08	4.99e-06	4.13e-07	3.47556	0.136829
k__Bacteria.p__Firmicutes.c__Bacilli.o__Lactobacillales.f__Streptococcaceae	group_dairy	205	202	0.118197	0.0996813	0.119154	0.0835865	0.155597	0.586711	group_dairy	124	122	0.132773	0.0985231	0.162095	0.108726	0.138691	0.848508	group_dairy	223	219	0.145015	0.0954049	0.204796	0.077293	0.00865421	0.240421	group_dairy	872	860	0.150145	0.0950461	0.139936	0.0341272	4.52e-05	0.00208605	group_dairy	143.129	84.592	167.386	858.617	0.0282422	0.147718	5.23041	1.69e-07	8.25e-06	1.6e-05	0.73159	0
k__Bacteria.p__Firmicutes.c__Bacilli.o__Lactobacillales.f__Streptococcaceae.g__Streptococcus	group_dairy	205	202	0.118197	0.0996813	0.119696	0.0840658	0.156084	0.586711	group_dairy	124	121	0.132773	0.0985231	0.158679	0.108653	0.146854	0.848508	group_dairy	223	219	0.145015	0.0954049	0.20362	0.0774713	0.00919645	0.240421	group_dairy	872	858	0.150145	0.0950461	0.138767	0.0337108	4.22e-05	0.00208605	group_dairy	141.501	84.7065	166.617	879.958	0.02803	0.146462	5.22518	1.74e-07	8.25e-06	1.6e-05	0.710466	0
k__Bacteria.p__Firmicutes.c__Bacilli	group_dairy	205	204	0.118197	0.0996813	0.139096	0.106033	0.191143	0.589548	group_dairy	124	124	0.132773	0.0985231	0.235699	0.118375	0.0488386	0.848508	group_dairy	223	220	0.145015	0.0954049	0.213466	0.0798371	0.00807642	0.240421	group_dairy	872	866	0.150145	0.0950461	0.140966	0.0360288	9.85e-05	0.00325138	group_dairy	88.9437	71.3641	156.888	770.371	0.030323	0.157488	5.19368	2.06e-07	8.25e-06	2.62e-05	1.16852	0
k__Bacteria.p__Firmicutes.c__Bacilli.o__Lactobacillales	group_dairy	205	204	0.118197	0.0996813	0.141046	0.106016	0.18495	0.586711	group_dairy	124	123	0.132773	0.0985231	0.237002	0.118247	0.0473879	0.848508	group_dairy	223	220	0.145015	0.0954049	0.213375	0.079668	0.00797152	0.240421	group_dairy	872	866	0.150145	0.0950461	0.141376	0.0360143	9.35e-05	0.00325138	group_dairy	88.9725	71.5189	157.555	770.993	0.0303025	0.158045	5.21559	1.83e-07	8.25e-06	2.62e-05	1.16813	0
k__Bacteria.p__Firmicutes.c__Clostridia.o__Clostridiales.f__Lachnospiraceae.g__Roseburia.s__Roseburia_hominis.t__GCF_000225345	plant_protein_en%	205	106	0.00355147	0.00175209	2.45226	1.1149	0.0290335	0.285869	plant_protein_en%	124	87	0.00341061	0.00138164	5.22315	2.41139	0.0323372	0.68986	plant_protein_en%	223	191	0.00368616	0.00130308	4.45928	2.02118	0.0284229	0.398873	plant_protein_en%	872	771	0.0035051	0.00147908	3.92762	0.957508	4.49e-05	0.00660252	plant_protein_en%	0.804508	0.171975	0.244789	1.09073	0.657667	3.5669	5.42356	5.84e-08	1.17e-05	3.46e-05	1.80816	0
k__Bacteria.p__Firmicutes.c__Bacilli.o__Lactobacillales.f__Lactobacillaceae.g__Lactobacillus.s__Lactobacillus_delbrueckii.t__Lactobacillus_delbrueckii_unclassified	group_dairy	205	36	0.118197	0.0996813	0.0589361	0.0405238	0.147414	0.586711	group_dairy	124	18	0.132773	0.0985231	0.033981	0.037711	0.36936	0.89843	group_dairy	223	54	0.145015	0.0954049	0.0346266	0.0202202	0.0882305	0.599448	group_dairy	872	221	0.150145	0.0950461	0.0462847	0.0102232	6.8e-06	0.00052395	group_dairy	608.948	703.177	2445.86	9568.17	0.00866259	0.0440739	5.08784	3.62e-07	1.21e-05	0.000155198	0.471199	0
k__Viruses.p__Viruses_noname.c__Viruses_noname.o__Caudovirales.f__Siphoviridae.g__Siphoviridae_noname	buttermilk	205	21	0.00818573	0.0303373	0.0860336	0.102024	0.400084	0.963299	buttermilk	124	13	0.011503	0.0300637	-0.0563102	0.0733433	0.44415	0.871804	buttermilk	223	25	0.0169444	0.0373683	-0.0140378	0.0409086	0.731817	0.958737	buttermilk	872	124	0.0200723	0.0432454	0.210029	0.0296749	3.03e-12	3.5e-10	buttermilk	96.0723	185.9	597.544	1135.59	0.0222767	0.113104	5.07722	3.83e-07	1.28e-05	1.31e-05	25.7335	0.88342
k__Bacteria.p__Actinobacteria.c__Actinobacteria.o__Bifidobacteriales.f__Bifidobacteriaceae.g__Bifidobacterium	animal_protein_g/d	205	174	0.0209187	0.00683394	-2.42928	2.45582	0.323765	0.917279	animal_protein_g/d	124	120	0.0209888	0.00656151	-0.788515	2.72843	0.773085	0.957332	animal_protein_g/d	223	213	0.0233634	0.00641486	-7.2322	2.3032	0.0019231	0.111059	animal_protein_g/d	872	849	0.0229908	0.00688612	-4.2368	0.948277	8.95e-06	0.0010332	animal_protein_g/d	0.165809	0.13433	0.188511	1.11206	0.790394	-4.11295	-5.20367	1.95e-07	1.3e-05	2.32e-05	3.80584	0.211738
k__Bacteria.p__Actinobacteria.c__Actinobacteria.o__Bifidobacteriales.f__Bifidobacteriaceae	animal_protein_g/d	205	182	0.0209187	0.00683394	-2.42276	2.44067	0.322076	0.917279	animal_protein_g/d	124	121	0.0209888	0.00656151	-0.871126	2.71791	0.749141	0.957332	animal_protein_g/d	223	214	0.0233634	0.00641486	-7.22918	2.30187	0.00191997	0.111059	animal_protein_g/d	872	854	0.0229908	0.00688612	-4.24391	0.947002	8.41e-06	0.0010332	animal_protein_g/d	0.167873	0.135373	0.188728	1.11506	0.788837	-4.12014	-5.22306	1.76e-07	1.3e-05	2.32e-05	3.75402	0.200857
k__Bacteria.p__Firmicutes	animal_protein_g/d	205	205	0.0209187	0.00683394	4.22434	1.92949	0.0297285	0.493962	animal_protein_g/d	124	124	0.0209888	0.00656151	4.13713	2.23635	0.0668023	0.746134	animal_protein_g/d	223	223	0.0233634	0.00641486	6.57307	1.96409	0.000963312	0.111059	animal_protein_g/d	872	872	0.0229908	0.00688612	2.93697	0.836591	0.000470102	0.0155134	animal_protein_g/d	0.268605	0.199949	0.259226	1.42881	0.680952	3.64565	5.35376	8.61e-08	1.3e-05	0.000135135	3.07735	0.0251338
k__Viruses.p__Viruses_noname.c__Viruses_noname	nut_d	205	45	0.000940766	0.00428675	5.51911	0.613026	1.74e-16	1.11e-14	nut_d	124	24	0.000963753	0.00315796	-0.473818	2.25639	0.834035	0.89465	nut_d	223	58	0.00103658	0.00198489	2.01487	0.935493	0.0323529	0.281228	nut_d	872	220	0.00117064	0.00338198	-0.0330879	0.419402	0.937136	0.97954	nut_d	2.66098	0.196413	1.14267	5.68511	0.321326	1.72505	5.36853	7.94e-08	1.59e-05	0.000316725	56.9231	0.947297
k__Bacteria.p__Firmicutes.c__Bacilli.o__Lactobacillales.f__Streptococcaceae	yoghurt_drink_added_sugar	205	202	0.00794593	0.0228686	0.0991872	0.366358	0.786877	0.936933	yoghurt_drink_added_sugar	124	122	0.00650356	0.0176755	0.645592	0.592613	0.278217	0.921367	yoghurt_drink_added_sugar	223	219	0.00807188	0.0233859	0.976931	0.312652	0.00202437	0.100452	yoghurt_drink_added_sugar	872	860	0.00903641	0.0221258	0.639702	0.146901	1.49e-05	0.00114999	yoghurt_drink_added_sugar	7.45054	2.84746	10.2301	46.3396	0.12229	0.63132	5.16247	2.44e-07	1.62e-05	1.71e-06	3.33553	0.100591
k__Bacteria.p__Firmicutes.c__Bacilli.o__Lactobacillales.f__Lactobacillaceae.g__Lactobacillus.s__Lactobacillus_sakei.t__Lactobacillus_sakei_unclassified	meats_fat	205	30	0.00222627	0.00363484	0.225515	0.348127	0.51786	0.851623	meats_fat	124	34	0.00222198	0.00405431	-0.19245	0.309657	0.535526	0.892976	meats_fat	223	37	0.00197533	0.00394275	0.617042	0.200625	0.0023695	0.182451	meats_fat	872	164	0.00196925	0.00349228	0.697075	0.135819	3.53e-07	8.16e-05	meats_fat	8.25134	10.4289	24.8445	54.2101	0.101152	0.542001	5.35827	8.4e-08	1.68e-05	4.96e-05	7.89557	0.62004
k__Bacteria.p__Firmicutes.c__Clostridia.o__Clostridiales.f__Lachnospiraceae.g__Blautia	plant_protein_g/d	205	201	0.0148277	0.00334303	-0.10235	3.58501	0.977253	0.981875	plant_protein_g/d	124	124	0.0154055	0.00278504	-0.511409	2.59692	0.844228	0.973212	plant_protein_g/d	223	223	0.0152884	0.00234256	-6.71034	2.03577	0.00115135	0.086117	plant_protein_g/d	872	872	0.0156622	0.00281734	-3.67052	0.81806	8.21e-06	0.000485902	plant_protein_g/d	0.0778071	0.14828	0.241291	1.49427	0.713985	-3.66411	-5.13191	2.87e-07	1.91e-05	0.000129634	4.70004	0.361707
k__Bacteria.p__Actinobacteria.c__Actinobacteria.o__Actinomycetales.f__Actinomycetaceae	plant_protein_g/d	205	94	0.0148277	0.00334303	-0.200666	0.204131	0.326825	0.829427	plant_protein_g/d	124	62	0.0154055	0.00278504	-0.581015	0.279023	0.0395705	0.396319	plant_protein_g/d	223	136	0.0152884	0.00234256	-0.537199	0.341986	0.117709	0.543815	plant_protein_g/d	872	457	0.0156622	0.00281734	-0.525231	0.117195	8.41e-06	0.000485902	plant_protein_g/d	23.9985	12.8446	8.55032	72.8088	0.0919787	-0.466262	-5.06924	3.99e-07	2e-05	7.37e-05	2.15824	0
k__Viruses.p__Viruses_noname.c__Viruses_noname.o__Caudovirales.f__Siphoviridae	nut_d	205	37	0.000940766	0.00428675	5.51807	0.601816	5.9e-17	5.79e-15	nut_d	124	21	0.000963753	0.00315796	-0.449701	2.25833	0.842501	0.89465	nut_d	223	50	0.00103658	0.00198489	1.18049	0.8457	0.164174	0.555073	nut_d	872	191	0.00117064	0.00338198	0.0316813	0.391497	0.935521	0.97954	nut_d	2.76104	0.196076	1.39819	6.52445	0.303173	1.56296	5.15535	2.53e-07	2.27e-05	0.000316725	59.488	0.94957
k__Viruses.p__Viruses_noname.c__Viruses_noname.o__Caudovirales	nut_d	205	41	0.000940766	0.00428675	5.50927	0.60227	6.79e-17	5.79e-15	nut_d	124	24	0.000963753	0.00315796	-0.473818	2.25639	0.834035	0.89465	nut_d	223	56	0.00103658	0.00198489	1.11644	0.845368	0.188002	0.58687	nut_d	872	203	0.00117064	0.00338198	0.0141122	0.394206	0.971451	0.979935	nut_d	2.75688	0.196413	1.39929	6.43509	0.304464	1.55255	5.09928	3.41e-07	2.27e-05	0.000316725	59.4639	0.949549
k__Bacteria.p__Firmicutes.c__Bacilli	yoghurt_drink_other	205	204	0.00422941	0.0174883	0.639913	0.62787	0.309393	0.935311	yoghurt_drink_other	124	124	0.0105824	0.0335578	0.475851	0.338496	0.162485	0.948195	yoghurt_drink_other	223	220	0.00915487	0.0264873	0.520214	0.291458	0.0756922	0.8285	yoghurt_drink_other	872	866	0.00592226	0.0249634	0.577999	0.133114	1.58e-05	0.000729668	yoghurt_drink_other	2.53665	8.72757	11.772	56.4352	0.112175	0.560197	4.99398	5.91e-07	2.37e-05	9.43e-05	0.114913	0
k__Bacteria.p__Firmicutes.c__Bacilli.o__Lactobacillales	yoghurt_drink_other	205	204	0.00422941	0.0174883	0.64192	0.627837	0.307857	0.935311	yoghurt_drink_other	124	123	0.0105824	0.0335578	0.487413	0.338056	0.152073	0.948195	yoghurt_drink_other	223	220	0.00915487	0.0264873	0.521543	0.290836	0.0743382	0.8285	yoghurt_drink_other	872	866	0.00592226	0.0249634	0.578672	0.133064	1.53e-05	0.000729668	yoghurt_drink_other	2.53692	8.75029	11.8223	56.4779	0.112093	0.562168	5.01521	5.3e-07	2.37e-05	9.43e-05	0.0999304	0
k__Bacteria.p__Actinobacteria.c__Actinobacteria	carb_g/d	205	203	0.116504	0.0171115	-0.0118355	0.85963	0.989029	0.991557	carb_g/d	124	124	0.113654	0.0131447	1.59727	1.25673	0.206217	0.747389	carb_g/d	223	223	0.115367	0.0148788	2.414	0.915407	0.0089643	0.21146	carb_g/d	872	872	0.115514	0.0152021	1.77383	0.394563	7.88e-06	0.000363865	carb_g/d	1.35325	0.633164	1.19336	6.42343	0.322695	1.59011	4.92761	8.32e-07	2.77e-05	2.31e-05	4.49964	0.333279
k__Bacteria.p__Firmicutes.c__Clostridia.o__Clostridiales.f__Lachnospiraceae.g__Blautia.s__Ruminococcus_obeum	carb_g/d	205	181	0.116504	0.0171115	-0.781339	0.284839	0.00664216	0.184357	carb_g/d	124	120	0.113654	0.0131447	-0.536292	0.489135	0.275132	0.782759	carb_g/d	223	222	0.115367	0.0148788	-0.582979	0.267352	0.0302858	0.272673	carb_g/d	872	870	0.115514	0.0152021	-0.408442	0.115019	0.000404337	0.00849108	carb_g/d	12.3254	4.17967	13.9905	75.5894	0.0970897	-0.479822	-4.94205	7.73e-07	2.77e-05	3.95e-05	1.66787	0
k__Bacteria.p__Bacteroidetes.c__Bacteroidia.o__Bacteroidales.f__Rikenellaceae.g__Alistipes.s__Alistipes_shahii.t__GCF_000210575	fruit	205	73	0.0697321	0.0701431	0.0476101	0.0274079	0.0839414	0.473594	fruit	124	56	0.0813012	0.0642751	0.000878783	0.0532603	0.986864	0.995343	fruit	223	155	0.078943	0.0683147	0.0872754	0.0263279	0.00107652	0.0165784	fruit	872	675	0.0837336	0.0788982	0.0464197	0.011859	9.78e-05	0.0112986	fruit	1331.22	352.527	1442.67	7110.59	0.00988356	0.0507639	5.13619	2.8e-07	2.8e-05	9.59e-05	2.94792	0
k__Bacteria.p__Actinobacteria.c__Actinobacteria.o__Bifidobacteriales.f__Bifidobacteriaceae.g__Bifidobacterium.s__Bifidobacterium_adolescentis.t__Bifidobacterium_adolescentis_unclassified	carb_g/d	205	88	0.116504	0.0171115	-0.940113	0.741015	0.206029	0.630651	carb_g/d	124	84	0.113654	0.0131447	3.67698	1.36496	0.00808433	0.462749	carb_g/d	223	180	0.115367	0.0148788	3.30844	0.870915	0.000188588	0.0217819	carb_g/d	872	735	0.115514	0.0152021	1.69475	0.394418	1.93e-05	0.000692419	carb_g/d	1.82115	0.536733	1.3184	6.42816	0.314589	1.5357	4.88161	1.05e-06	2.84e-05	3.95e-05	17.9298	0.832681
k__Bacteria.p__Actinobacteria.c__Actinobacteria.o__Bifidobacteriales.f__Bifidobacteriaceae.g__Bifidobacterium.s__Bifidobacterium_adolescentis	carb_g/d	205	88	0.116504	0.0171115	-0.940113	0.741015	0.206029	0.630651	carb_g/d	124	84	0.113654	0.0131447	3.67698	1.36496	0.00808433	0.462749	carb_g/d	223	180	0.115367	0.0148788	3.30844	0.870915	0.000188588	0.0217819	carb_g/d	872	735	0.115514	0.0152021	1.68832	0.394679	2.1e-05	0.000692419	carb_g/d	1.82115	0.536733	1.3184	6.41966	0.314722	1.53148	4.86616	1.14e-06	2.84e-05	3.95e-05	17.9165	0.832557
k__Bacteria.p__Firmicutes.c__Bacilli.o__Lactobacillales.f__Lactobacillaceae.g__Lactobacillus.s__Lactobacillus_sakei	snack_savoury_hot	205	32	0.0038471	0.0042607	1.29472	0.317119	6.43e-05	0.0164666	snack_savoury_hot	124	34	0.0031842	0.00355527	0.825738	0.302979	0.00744532	0.635334	snack_savoury_hot	223	39	0.0032658	0.0034823	0.354944	0.31185	0.256292	0.811742	snack_savoury_hot	872	165	0.00310297	0.00355542	0.427422	0.136997	0.00186873	0.16699	snack_savoury_hot	9.94385	10.8937	10.2827	53.2817	0.108849	0.572184	5.25668	1.47e-07	2.93e-05	0.000354018	7.4935	0.599653
k__Bacteria.p__Firmicutes.c__Erysipelotrichia.o__Erysipelotrichales.f__Erysipelotrichaceae.g__Turicibacter.s__Turicibacter_unclassified	cheese_d	205	28	0.00127906	0.00308084	1.48456	0.199857	3.12e-12	8e-10	cheese_d	124	22	0.00107674	0.0016214	-0.942998	1.48962	0.527918	0.973802	cheese_d	223	72	0.00153969	0.00186422	-0.219594	0.213093	0.304105	0.926073	cheese_d	872	297	0.00151246	0.00219247	0.554668	0.220049	0.0119027	0.209243	cheese_d	25.0358	0.450661	22.0222	20.6519	0.121125	0.636163	5.25212	1.5e-07	3.01e-05	0.000123307	35.4085	0.915275
k__Bacteria.p__Firmicutes.c__Clostridia.o__Clostridiales.f__Lachnospiraceae	carb_g/d	205	202	0.116504	0.0171115	-0.355617	0.735625	0.629326	0.88803	carb_g/d	124	124	0.113654	0.0131447	-0.942743	0.778225	0.228141	0.747389	carb_g/d	223	223	0.115367	0.0148788	-1.22035	0.462318	0.00890459	0.21146	carb_g/d	872	872	0.115514	0.0152021	-0.851127	0.21688	9.38e-05	0.00257623	carb_g/d	1.84794	1.65116	4.67862	21.2599	0.18431	-0.883843	-4.79541	1.62e-06	3.61e-05	0.000559935	1.07391	0
k__Bacteria.p__Firmicutes.c__Clostridia.o__Clostridiales.f__Lachnospiraceae.g__Roseburia.s__Roseburia_hominis.t__GCF_000225345	group_nuts	205	106	0.00499133	0.00855226	0.300555	0.216634	0.166932	0.707997	group_nuts	124	87	0.00594474	0.00751678	0.959467	0.443643	0.0325992	0.437859	group_nuts	223	191	0.00667488	0.00644167	1.23423	0.389834	0.00176952	0.204379	group_nuts	872	771	0.00707531	0.00712417	0.667415	0.167773	7.54e-05	0.0151243	group_nuts	21.3082	5.0808	6.58022	35.5266	0.120828	0.629405	5.2091	1.9e-07	3.8e-05	4.61e-05	5.31628	0.435695
k__Bacteria.p__Firmicutes.c__Bacilli.o__Lactobacillales	yoghurt_drink_added_sugar	205	204	0.00794593	0.0228686	-0.0882436	0.462411	0.848856	0.959925	yoghurt_drink_added_sugar	124	123	0.00650356	0.0176755	1.08429	0.644531	0.0952247	0.90035	yoghurt_drink_added_sugar	223	220	0.00807188	0.0233859	0.937529	0.32332	0.00412285	0.100452	yoghurt_drink_added_sugar	872	866	0.00903641	0.0221258	0.633873	0.155123	4.79e-05	0.00227298	yoghurt_drink_added_sugar	4.67675	2.4072	9.56612	41.5574	0.131072	0.644386	4.91627	8.82e-07	3.9e-05	7.42e-06	3.8027	0.211087
k__Bacteria.p__Firmicutes.c__Bacilli	yoghurt_drink_added_sugar	205	204	0.00794593	0.0228686	-0.0919	0.462423	0.842679	0.959925	yoghurt_drink_added_sugar	124	124	0.00650356	0.0176755	1.05972	0.645455	0.10336	0.90035	yoghurt_drink_added_sugar	223	220	0.00807188	0.0233859	0.937108	0.32402	0.00421959	0.100452	yoghurt_drink_added_sugar	872	866	0.00903641	0.0221258	0.63316	0.155181	4.92e-05	0.00227298	yoghurt_drink_added_sugar	4.67649	2.40031	9.52482	41.5264	0.131162	0.642247	4.8966	9.75e-07	3.9e-05	7.42e-06	3.77038	0.204324
k__Bacteria.p__Firmicutes.c__Clostridia.o__Clostridiales.f__Lachnospiraceae.g__Roseburia.s__Roseburia_hominis.t__GCF_000225345	snack_nut	205	106	0.00226094	0.00485625	0.707152	0.381465	0.0653047	0.655146	snack_nut	124	87	0.00362021	0.0053739	0.911828	0.631496	0.151435	0.820471	snack_nut	223	191	0.0042513	0.00522365	1.3738	0.478491	0.00449931	0.505198	snack_nut	872	771	0.00421396	0.00535493	0.841345	0.225244	0.000200004	0.0263852	snack_nut	6.87212	2.5076	4.3677	19.7103	0.172883	0.888573	5.13974	2.75e-07	5.5e-05	5.28e-05	1.29986	0
k__Bacteria.p__Firmicutes.c__Clostridia.o__Clostridiales.f__Oscillospiraceae.g__Oscillibacter.s__Oscillibacter_unclassified	group_coffee	205	139	0.167556	0.173481	0.0543417	0.0166309	0.00127698	0.155131	group_coffee	124	118	0.158729	0.128453	0.0389338	0.0205308	0.0603786	0.45977	group_coffee	223	208	0.178916	0.145076	0.0258186	0.011407	0.0246182	0.729499	group_coffee	872	815	0.214245	0.157158	0.0176297	0.00520369	0.000736306	0.0293954	group_coffee	3615.48	2372.4	7685.3	36929.8	0.00444541	0.0224952	5.06031	4.19e-07	8.37e-05	0.000239	5.26703	0.430419
k__Bacteria.p__Firmicutes.c__Clostridia.o__Clostridiales.f__Clostridiaceae.g__Clostridium.s__Clostridium_bolteae	beer_af	205	118	0.00154531	0.00999531	-0.310436	0.223652	0.166744	0.847049	beer_af	124	46	0.0021968	0.0119134	0.063116	0.0501345	0.2109	0.975302	beer_af	223	45	0.001464	0.0067181	-0.0891348	0.202402	0.660094	0.993059	beer_af	872	119	0.00273573	0.0150284	0.166661	0.0303679	5.34e-08	1.23e-05	beer_af	19.9919	397.857	24.4102	1084.35	0.0255939	0.129338	5.05346	4.34e-07	8.68e-05	5.06e-05	8.2868	0.637978
k__Bacteria.p__Firmicutes.c__Bacilli.o__Lactobacillales.f__Streptococcaceae.g__Lactococcus	buttermilk	205	39	0.00818573	0.0303373	-0.00375987	0.0365114	0.918084	0.987519	buttermilk	124	31	0.011503	0.0300637	0.0128814	0.0659208	0.845407	0.970617	buttermilk	223	97	0.0169444	0.0373683	0.0390094	0.0196309	0.0482448	0.673395	buttermilk	872	274	0.0200723	0.0432454	0.0287013	0.00663678	1.73e-05	0.000442784	buttermilk	750.142	230.12	2594.89	22703.1	0.00616881	0.028654	4.64498	3.4e-06	9.72e-05	0.000306069	1.1237	0
k__Bacteria.p__Firmicutes.c__Clostridia.o__Clostridiales.f__Ruminococcaceae.g__Faecalibacterium.s__Faecalibacterium_prausnitzii.t__Faecalibacterium_prausnitzii_unclassified	fruit	205	128	0.0697321	0.0701431	0.263263	0.122579	0.0329404	0.363293	fruit	124	118	0.0813012	0.0642751	0.296986	0.169846	0.0829446	0.536971	fruit	223	215	0.078943	0.0683147	0.279185	0.0780194	0.000425972	0.0123	fruit	872	850	0.0837336	0.0788982	0.100279	0.033655	0.00296682	0.085667	fruit	66.5533	34.665	164.284	882.877	0.0295092	0.141256	4.78685	1.69e-06	0.000112948	9.59e-05	6.43928	0.534109
k__Bacteria.p__Firmicutes.c__Clostridia.o__Clostridiales.f__Lachnospiraceae.g__Roseburia.s__Roseburia_hominis.t__GCF_000225345	fruit	205	106	0.0697321	0.0701431	0.0144263	0.0284519	0.612708	0.928126	fruit	124	87	0.0813012	0.0642751	0.173655	0.0557438	0.0023121	0.197299	fruit	223	191	0.078943	0.0683147	0.131705	0.0396054	0.001038	0.0165784	fruit	872	771	0.0837336	0.0788982	0.0524806	0.015521	0.000754353	0.0435639	fruit	1235.32	321.816	637.517	4151.09	0.0125533	0.059177	4.71405	2.43e-06	0.000121422	0.000607128	10.231	0.706773
k__Bacteria.p__Firmicutes.c__Bacilli.o__Lactobacillales.f__Lactobacillaceae.g__Lactobacillus.s__Lactobacillus_sakei.t__Lactobacillus_sakei_unclassified	snack_savoury_hot	205	30	0.0038471	0.0042607	0.755374	0.301104	0.0129125	0.66112	snack_savoury_hot	124	34	0.0031842	0.00355527	0.825738	0.302979	0.00744532	0.635334	snack_savoury_hot	223	37	0.0032658	0.0034823	0.378273	0.225852	0.0953931	0.710833	snack_savoury_hot	872	164	0.00310297	0.00355542	0.41081	0.133583	0.00216871	0.16699	snack_savoury_hot	11.0298	10.8937	19.6044	56.04	0.101239	0.489552	4.83562	1.33e-06	0.00013273	0.00126309	2.60082	0
k__Bacteria.p__Actinobacteria.c__Actinobacteria	animal_protein_g/d	205	203	0.0209187	0.00683394	-2.34718	2.21913	0.291468	0.917279	animal_protein_g/d	124	124	0.0209888	0.00656151	-1.26621	2.53752	0.618703	0.926246	animal_protein_g/d	223	223	0.0233634	0.00641486	-5.47229	2.14985	0.0116052	0.191486	animal_protein_g/d	872	872	0.0229908	0.00688612	-3.58331	0.893398	6.57e-05	0.00379476	animal_protein_g/d	0.203064	0.155303	0.216363	1.25288	0.739704	-3.47269	-4.69471	2.67e-06	0.000133493	6.47e-05	1.89378	0
k__Bacteria.p__Firmicutes.c__Erysipelotrichia.o__Erysipelotrichales.f__Erysipelotrichaceae.g__Turicibacter.s__Turicibacter_sanguinis.t__GCF_000178255	cheese_d	205	24	0.00127906	0.00308084	0.962795	0.183178	3.76e-07	3.21e-05	cheese_d	124	17	0.00107674	0.0016214	-0.507756	0.95932	0.597592	0.976306	cheese_d	223	58	0.00153969	0.00186422	0.787206	0.648667	0.226223	0.893413	cheese_d	872	271	0.00151246	0.00219247	0.116942	0.353235	0.740679	0.879822	cheese_d	29.8026	1.08661	2.3766	8.01442	0.155643	0.749758	4.81717	1.46e-06	0.000145607	0.000474464	6.28364	0.52257
k__Bacteria.p__Firmicutes.c__Bacilli.o__Lactobacillales.f__Streptococcaceae.g__Lactococcus.s__Lactococcus_lactis.t__Lactococcus_lactis_unclassified	buttermilk	205	37	0.00818573	0.0303373	9.51e-05	0.0344378	0.997799	0.999572	buttermilk	124	30	0.011503	0.0300637	0.0132235	0.0658955	0.841296	0.970617	buttermilk	223	93	0.0169444	0.0373683	0.0383251	0.0196482	0.0524723	0.673395	buttermilk	872	267	0.0200723	0.0432454	0.0309113	0.00735495	2.93e-05	0.00067704	buttermilk	843.196	230.297	2590.32	18485.9	0.00671918	0.0304213	4.52754	5.97e-06	0.000149189	0.000561949	1.00984	0
k__Bacteria.p__Firmicutes.c__Clostridia.o__Clostridiales.f__Lachnospiraceae.g__Blautia	carb_g/d	205	201	0.116504	0.0171115	0.877434	0.696809	0.209427	0.630651	carb_g/d	124	124	0.113654	0.0131447	-0.773741	0.545962	0.159103	0.747389	carb_g/d	223	223	0.115367	0.0148788	-0.828259	0.332743	0.0135839	0.21146	carb_g/d	872	872	0.115514	0.0152021	-0.602436	0.154154	0.000100373	0.00257623	carb_g/d	2.05955	3.35487	9.03198	42.0817	0.133005	-0.594767	-4.47176	7.76e-06	0.000155156	0.00125784	5.06617	0.407836
k__Bacteria.p__Actinobacteria.c__Actinobacteria.o__Bifidobacteriales.f__Bifidobacteriaceae.g__Bifidobacterium.s__Bifidobacterium_adolescentis	animal_protein_g/d	205	88	0.0209187	0.00683394	-0.49507	1.92566	0.797372	0.994043	animal_protein_g/d	124	84	0.0209888	0.00656151	-7.23566	2.74369	0.00947516	0.746134	animal_protein_g/d	223	180	0.0233634	0.00641486	-5.95333	2.07086	0.0044431	0.11404	animal_protein_g/d	872	735	0.0229908	0.00688612	-3.03677	0.895018	0.000722704	0.0166945	animal_protein_g/d	0.269676	0.132841	0.233185	1.24835	0.72854	-3.32999	-4.57078	4.86e-06	0.000161974	6.47e-05	5.9058	0.492024
k__Bacteria.p__Actinobacteria.c__Actinobacteria.o__Bifidobacteriales.f__Bifidobacteriaceae.g__Bifidobacterium.s__Bifidobacterium_adolescentis.t__Bifidobacterium_adolescentis_unclassified	animal_protein_g/d	205	88	0.0209187	0.00683394	-0.49507	1.92566	0.797372	0.994043	animal_protein_g/d	124	84	0.0209888	0.00656151	-7.23566	2.74369	0.00947516	0.746134	animal_protein_g/d	223	180	0.0233634	0.00641486	-5.95333	2.07086	0.0044431	0.11404	animal_protein_g/d	872	735	0.0229908	0.00688612	-3.04916	0.894453	0.000682179	0.0166945	animal_protein_g/d	0.269676	0.132841	0.233185	1.24993	0.728236	-3.33796	-4.58362	4.57e-06	0.000161974	6.47e-05	5.89692	0.49126
k__Bacteria.p__Firmicutes.c__Clostridia.o__Clostridiales.f__Lachnospiraceae.g__Roseburia.s__Roseburia_hominis.t__GCF_000225345	fish_fatty	205	106	0.0019225	0.00395473	1.15366	0.471337	0.0152789	0.334775	fish_fatty	124	87	0.00234665	0.00382573	1.28432	0.86369	0.139701	0.970866	fish_fatty	223	191	0.00275948	0.00479549	1.16094	0.562026	0.0400614	0.252042	fish_fatty	872	771	0.00223209	0.00381184	0.952367	0.313149	0.0024281	0.112178	fish_fatty	4.50128	1.34055	3.16583	10.1976	0.228187	1.0571	4.6326	3.61e-06	0.000180547	0.00053482	0.257174	0
k__Bacteria.p__Actinobacteria.c__Actinobacteria	fish_fatty	205	203	0.0019225	0.00395473	-5.53017	3.78593	0.145663	0.847494	fish_fatty	124	124	0.00234665	0.00382573	-5.61738	4.35741	0.199845	0.970866	fish_fatty	223	223	0.00275948	0.00479549	-7.57093	2.80473	0.0074923	0.123623	fish_fatty	872	872	0.00223209	0.00381184	-5.28288	1.56954	0.000796532	0.0459997	fish_fatty	0.0697676	0.0526674	0.127122	0.405936	1.23514	-5.7798	-4.67947	2.88e-06	0.000180547	0.000595319	0.513802	0
k__Bacteria.p__Actinobacteria.c__Actinobacteria.o__Bifidobacteriales.f__Bifidobacteriaceae.g__Bifidobacterium	fish_fatty	205	174	0.0019225	0.00395473	-5.40726	4.19315	0.198698	0.892399	fish_fatty	124	120	0.00234665	0.00382573	-5.36587	4.68885	0.254758	0.970866	fish_fatty	223	213	0.00275948	0.00479549	-6.75763	3.04328	0.0274138	0.204923	fish_fatty	872	849	0.00223209	0.00381184	-6.28637	1.66686	0.000173356	0.0133484	fish_fatty	0.0568746	0.045485	0.107973	0.359918	1.32424	-6.2145	-4.69287	2.69e-06	0.000180547	0.000595319	0.103529	0
k__Bacteria.p__Actinobacteria.c__Actinobacteria.o__Bifidobacteriales.f__Bifidobacteriaceae	fish_fatty	205	182	0.0019225	0.00395473	-5.54322	4.16626	0.184868	0.892399	fish_fatty	124	121	0.00234665	0.00382573	-5.39183	4.67068	0.25065	0.970866	fish_fatty	223	214	0.00275948	0.00479549	-6.78246	3.04126	0.0267568	0.204923	fish_fatty	872	854	0.00223209	0.00381184	-6.29762	1.66464	0.000165485	0.0133484	fish_fatty	0.0576113	0.0458394	0.108117	0.360875	1.3217	-6.24073	-4.72174	2.34e-06	0.000180547	0.000595319	0.0939594	0
k__Viruses.p__Viruses_noname.c__Viruses_noname.o__Caudovirales.f__Siphoviridae.g__Siphoviridae_noname	nut_d	205	21	0.000940766	0.00428675	5.56076	0.59789	2.49e-17	5.79e-15	nut_d	124	13	0.000963753	0.00315796	-0.128501	0.685704	0.851666	0.89465	nut_d	223	25	0.00103658	0.00198489	1.28104	0.751983	0.08989	0.432596	nut_d	872	124	0.00117064	0.00338198	-0.0582635	0.377134	0.877259	0.963992	nut_d	2.79742	2.1268	1.76841	7.03085	0.26994	1.24883	4.62631	3.72e-06	0.000186122	0.000316725	68.0604	0.955921
k__Bacteria.p__Actinobacteria.c__Actinobacteria.o__Actinomycetales.f__Actinomycetaceae.g__Actinomyces	plant_protein_g/d	205	93	0.0148277	0.00334303	-0.0630708	0.198586	0.751133	0.947328	plant_protein_g/d	124	59	0.0154055	0.00278504	-0.522456	0.277924	0.0626814	0.447421	plant_protein_g/d	223	134	0.0152884	0.00234256	-0.582688	0.34219	0.0900538	0.480098	plant_protein_g/d	872	450	0.0156622	0.00281734	-0.502917	0.117515	2.08e-05	0.000962627	plant_protein_g/d	25.3572	12.9463	8.54014	72.4119	0.0915716	-0.417227	-4.55629	5.21e-06	0.000208261	0.000417295	4.08933	0.266384
k__Bacteria.p__Firmicutes.c__Bacilli.o__Lactobacillales.f__Lactobacillaceae.g__Lactobacillus.s__Lactobacillus_sakei.t__Lactobacillus_sakei_unclassified	snack_meats	205	30	0.00177183	0.00350995	0.272969	0.360255	0.449516	0.945231	snack_meats	124	34	0.00180405	0.00296218	1.67746	0.362146	9.75e-06	0.000832173	snack_meats	223	37	0.00167656	0.00285422	0.533203	0.278324	0.0567037	0.668915	snack_meats	872	164	0.0017557	0.00299643	0.450725	0.155627	0.00387235	0.0813194	snack_meats	7.70513	7.62489	12.9091	41.2884	0.119928	0.580872	4.84349	1.28e-06	0.00025515	0.00137971	10.6282	0.717731
k__Bacteria.p__Firmicutes.c__Clostridia.o__Clostridiales.f__Clostridiaceae	yoghurt_drink_other	205	189	0.00422941	0.0174883	-0.446456	0.457034	0.329832	0.935311	yoghurt_drink_other	124	110	0.0105824	0.0335578	0.253749	0.104176	0.0164812	0.75741	yoghurt_drink_other	223	198	0.00915487	0.0264873	0.176562	0.108366	0.104746	0.8285	yoghurt_drink_other	872	781	0.00592226	0.0249634	0.274077	0.0754793	0.000299047	0.00863497	yoghurt_drink_other	4.78744	92.1433	85.1558	175.527	0.0528802	0.235973	4.4624	8.1e-06	0.000270154	9.43e-05	2.81409	0
k__Bacteria.p__Firmicutes.c__Clostridia.o__Clostridiales.f__Ruminococcaceae.g__Faecalibacterium.s__Faecalibacterium_prausnitzii	wine_red	205	129	0.0062988	0.0145138	1.60904	0.635286	0.0120836	0.162811	wine_red	124	120	0.00883077	0.0194022	0.662574	0.561425	0.240289	0.839203	wine_red	223	221	0.0133902	0.0226777	0.186193	0.260256	0.475117	0.966325	wine_red	872	867	0.0143368	0.0213184	0.575286	0.129434	9.95e-06	0.00229798	wine_red	2.47777	3.17261	14.7638	59.6898	0.111731	0.539006	4.82415	1.41e-06	0.0002812	0.00013333	4.80177	0.37523
k__Bacteria.p__Firmicutes.c__Bacilli.o__Lactobacillales.f__Lactobacillaceae.g__Lactobacillus.s__Lactobacillus_sakei	snack_meats	205	32	0.00177183	0.00350995	0.582422	0.387214	0.134124	0.81752	snack_meats	124	34	0.00180405	0.00296218	1.67746	0.362146	9.75e-06	0.000832173	snack_meats	223	39	0.00167656	0.00285422	0.402645	0.385233	0.297089	0.764348	snack_meats	872	165	0.0017557	0.00299643	0.431927	0.159728	0.00698234	0.107785	snack_meats	6.66956	7.62489	6.73834	39.1956	0.128854	0.603001	4.6797	2.87e-06	0.000287291	0.00140452	10.2231	0.706547
k__Bacteria.p__Firmicutes.c__Bacilli.o__Lactobacillales.f__Streptococcaceae.g__Streptococcus.s__Streptococcus_thermophilus.t__Streptococcus_thermophilus_unclassified	animal_protein_g/d	205	128	0.0209187	0.00683394	1.9672	0.754378	0.00983135	0.463414	animal_protein_g/d	124	82	0.0209888	0.00656151	2.12295	0.982708	0.032806	0.746134	animal_protein_g/d	223	182	0.0233634	0.00641486	1.97519	0.955908	0.0399929	0.384932	animal_protein_g/d	872	666	0.0229908	0.00688612	1.04195	0.433159	0.016362	0.164331	animal_protein_g/d	1.75721	1.0355	1.09438	5.32974	0.329389	1.45061	4.40394	1.06e-05	0.000303718	0.00818798	2.12827	0
k__Bacteria.p__Firmicutes.c__Negativicutes.o__Selenomonadales.f__Veillonellaceae.g__Veillonella.s__Veillonella_unclassified	group_cereals	205	105	0.00246835	0.00572705	0.120237	0.13977	0.390804	0.931327	group_cereals	124	56	0.00351096	0.00797708	0.132173	0.0869448	0.131496	0.979123	group_cereals	223	102	0.0032743	0.00592623	-0.0381301	0.0886455	0.667542	0.973376	group_cereals	872	417	0.00381729	0.00702187	0.221676	0.0427408	2.68e-07	6.2e-05	group_cereals	51.1882	132.286	127.259	547.413	0.0341366	0.1633	4.78373	1.72e-06	0.000344147	0.000580586	7.25193	0.586317
k__Bacteria.p__Firmicutes.c__Bacilli.o__Lactobacillales.f__Lactobacillaceae.g__Lactobacillus.s__Lactobacillus_sakei	meats_fat	205	32	0.00222627	0.00363484	0.0941377	0.376085	0.802605	0.905917	meats_fat	124	34	0.00222198	0.00405431	-0.19245	0.309657	0.535526	0.892976	meats_fat	223	39	0.00197533	0.00394275	0.588089	0.279167	0.0362976	0.607972	meats_fat	872	165	0.00196925	0.00349228	0.689482	0.13946	9.19e-07	0.000106167	meats_fat	7.07013	10.4289	12.8313	51.4161	0.110603	0.509562	4.60714	4.08e-06	0.000408238	0.000969604	8.10324	0.629778
k__Bacteria.p__Firmicutes.c__Clostridia.o__Clostridiales.f__Lachnospiraceae.g__Roseburia	nut_d	205	173	0.000940766	0.00428675	1.39911	1.34062	0.297931	0.92679	nut_d	124	120	0.000963753	0.00315796	0.47718	2.18036	0.827145	0.89465	nut_d	223	222	0.00103658	0.00198489	3.2762	1.93881	0.0925149	0.436142	nut_d	872	869	0.00117064	0.00338198	2.25718	0.554116	5.06e-05	0.00389395	nut_d	0.5564	0.210351	0.26603	3.25685	0.482825	2.12179	4.39454	1.11e-05	0.000444039	0.000316725	1.27377	0
k__Bacteria.p__Actinobacteria.c__Actinobacteria.o__Bifidobacteriales.f__Bifidobacteriaceae	group_fish	205	182	0.00779632	0.00942125	-2.47706	1.78866	0.167635	0.696291	group_fish	124	121	0.00837144	0.00862695	-4.13699	2.09673	0.0508062	0.551599	group_fish	223	214	0.010077	0.0143852	-1.51938	1.01996	0.13776	0.729935	group_fish	872	854	0.00826447	0.00920323	-2.63077	0.694527	0.000162437	0.0198706	group_fish	0.312569	0.227465	0.96125	2.07311	0.528931	-2.4143	-4.56449	5.01e-06	0.00054526	0.00358961	1.54326	0
k__Bacteria.p__Actinobacteria.c__Actinobacteria.o__Bifidobacteriales.f__Bifidobacteriaceae.g__Bifidobacterium	group_fish	205	174	0.00779632	0.00942125	-2.48346	1.79979	0.169169	0.696291	group_fish	124	120	0.00837144	0.00862695	-4.13679	2.10495	0.0517124	0.551599	group_fish	223	213	0.010077	0.0143852	-1.51542	1.02057	0.139021	0.729935	group_fish	872	849	0.00826447	0.00920323	-2.62419	0.695458	0.000172039	0.0198706	group_fish	0.308715	0.225693	0.960094	2.06756	0.529846	-2.40898	-4.54657	5.45e-06	0.00054526	0.00358961	1.53782	0
k__Bacteria.p__Firmicutes.c__Clostridia.o__Clostridiales.f__Lachnospiraceae.g__Blautia.s__Ruminococcus_torques	snack_meats	205	199	0.00177183	0.00350995	2.53754	1.95389	0.195553	0.825581	snack_meats	124	123	0.00180405	0.00296218	0.124035	1.6797	0.941261	0.994161	snack_meats	223	223	0.00167656	0.00285422	3.89271	1.46211	0.00835375	0.379107	snack_meats	872	872	0.0017557	0.00299643	2.5768	0.688822	0.000195565	0.0176787	snack_meats	0.261939	0.354435	0.467779	2.10759	0.559739	2.49406	4.45576	8.36e-06	0.000557318	0.00193377	2.92087	0
k__Bacteria.p__Firmicutes.c__Erysipelotrichia.o__Erysipelotrichales.f__Erysipelotrichaceae.g__Coprobacillus.s__Coprobacillus_unclassified	applesauce	205	103	0.00265546	0.00646773	0.627381	0.280856	0.026655	0.992432	applesauce	124	33	0.00335604	0.00725717	0.1769	0.218203	0.41915	0.986448	applesauce	223	54	0.00242806	0.00545769	0.152855	0.313938	0.626821	0.872263	applesauce	872	130	0.00215258	0.00472499	0.429518	0.10046	2.12e-05	0.00489376	applesauce	12.6775	21.0028	10.1464	99.0868	0.0836495	0.390303	4.66593	3.07e-06	0.000614446	0.00235913	2.39348	0
k__Bacteria.p__Firmicutes.c__Erysipelotrichia.o__Erysipelotrichales.f__Erysipelotrichaceae	plant_protein_g/d	205	184	0.0148277	0.00334303	-3.16496	1.56452	0.0444153	0.512647	plant_protein_g/d	124	115	0.0154055	0.00278504	-4.62545	2.28038	0.0448134	0.409722	plant_protein_g/d	223	218	0.0152884	0.00234256	-3.53183	2.32569	0.130329	0.568036	plant_protein_g/d	872	822	0.0156622	0.00281734	-3.0697	1.08555	0.00479522	0.0605056	plant_protein_g/d	0.408542	0.192302	0.184883	0.848602	0.782222	-3.32885	-4.25563	2.08e-05	0.000694877	0.00371229	0.398875	0
k__Bacteria.p__Firmicutes.c__Negativicutes.o__Selenomonadales.f__Acidaminococcaceae.g__Phascolarctobacterium.s__Phascolarctobacterium_succinatutens.t__GCF_000188175	pork_fat	205	29	0.00174096	0.00268602	1.35962	1.39678	0.33153	0.804507	pork_fat	124	15	0.00188291	0.00297476	3.31547	1.29926	0.0119831	0.993132	pork_fat	223	47	0.00181985	0.00271147	3.63574	1.29422	0.00541759	0.417155	pork_fat	872	232	0.00189533	0.00276998	1.97981	0.709967	0.00541059	0.241276	pork_fat	0.51256	0.59239	0.597013	1.98392	0.52087	2.37645	4.56246	5.06e-06	0.00101115	0.000896318	2.31116	0
k__Bacteria.p__Firmicutes.c__Negativicutes.o__Selenomonadales.f__Veillonellaceae.g__Veillonella.s__Veillonella_unclassified	group_fruits	205	105	0.124229	0.114099	0.0303195	0.0068414	1.63e-05	0.00385652	group_fruits	124	56	0.121072	0.0828883	-0.00105247	0.00851563	0.901876	0.997282	group_fruits	223	102	0.121623	0.0818712	0.0141697	0.00697257	0.043417	0.295104	group_fruits	872	417	0.120572	0.0882788	0.00934149	0.00348082	0.00742346	0.193502	group_fruits	21365.3	13790.1	20569.1	82534.6	0.00268939	0.0122649	4.56046	5.1e-06	0.00102082	0.00221682	10.1902	0.705598
k__Bacteria.p__Firmicutes.c__Clostridia.o__Clostridiales.f__Oscillospiraceae.g__Oscillibacter	group_coffee	205	146	0.167556	0.173481	0.0553816	0.0167392	0.00111229	0.155131	group_coffee	124	119	0.158729	0.128453	0.0386268	0.0208081	0.0659212	0.460829	group_coffee	223	209	0.178916	0.145076	0.0247494	0.0124381	0.0478799	0.729499	group_coffee	872	828	0.214245	0.157158	0.0146054	0.00535673	0.00653057	0.100982	group_coffee	3568.88	2309.6	6463.84	34849.8	0.00460326	0.0202541	4.39995	1.08e-05	0.00108276	0.00225017	6.426	0.533147
k__Bacteria.p__Firmicutes.c__Clostridia.o__Clostridiales.f__Lachnospiraceae.g__Lachnospiraceae_noname.s__Lachnospiraceae_bacterium_3_1_57FAA_CT1.t__GCF_000218405	coffeecreamer_p	205	30	0.000553846	0.00199857	1.87539	0.627828	0.00316848	0.162226	coffeecreamer_p	124	24	0.000207538	0.00111459	3.01308	0.932159	0.00158853	0.168771	coffeecreamer_p	223	53	0.000351296	0.00150632	1.49197	0.487476	0.00248627	0.574328	coffeecreamer_p	872	152	0.000413853	0.00142001	0.383339	0.430932	0.37395	0.822944	coffeecreamer_p	2.53699	1.15085	4.20817	5.38495	0.274401	1.24751	4.54632	5.46e-06	0.00109183	0.00140084	8.86056	0.661421
k__Bacteria.p__Actinobacteria.c__Actinobacteria	group_fish	205	203	0.00779632	0.00942125	-2.04523	1.62821	0.210537	0.696291	group_fish	124	124	0.00837144	0.00862695	-3.50067	1.96452	0.0773084	0.645812	group_fish	223	223	0.010077	0.0143852	-1.67733	0.943481	0.0768289	0.657314	group_fish	872	872	0.00826447	0.00920323	-2.20469	0.654857	0.000794296	0.0611608	group_fish	0.377206	0.259112	1.1234	2.33188	0.494371	-2.12727	-4.30297	1.69e-05	0.00112349	0.00358961	0.732684	0
k__Bacteria.p__Firmicutes.c__Bacilli.o__Lactobacillales.f__Streptococcaceae.g__Streptococcus.s__Streptococcus_thermophilus.t__Streptococcus_thermophilus_unclassified	yoghurt_lf	205	128	0.00751941	0.0227166	1.05991	0.195148	1.68e-07	4.3e-05	yoghurt_lf	124	82	0.00828105	0.0272243	0.0158551	0.24561	0.94864	0.986619	yoghurt_lf	223	182	0.00893345	0.0179984	0.24623	0.334437	0.462376	0.95365	yoghurt_lf	872	666	0.0120021	0.0269823	0.248342	0.109931	0.024128	0.596193	yoghurt_lf	26.2585	16.5771	8.9407	82.7491	0.086218	0.377966	4.38385	1.17e-05	0.00116603	0.110017	15.9307	0.811684
k__Bacteria.p__Firmicutes.c__Clostridia.o__Clostridiales.f__Eubacteriaceae.g__Eubacterium.s__Eubacterium_eligens.t__GCF_000146185	vegetables_cooked_nobutter	205	75	0.0560535	0.0499205	0.0395118	0.0503825	0.433868	0.933363	vegetables_cooked_nobutter	124	85	0.0568988	0.0444803	0.318537	0.106742	0.00345669	0.294971	vegetables_cooked_nobutter	223	170	0.0629113	0.0411443	0.167314	0.0690315	0.0161849	0.546242	vegetables_cooked_nobutter	872	696	0.0589629	0.0399312	0.104431	0.0306363	0.000683134	0.0315608	vegetables_cooked_nobutter	393.949	87.7668	209.848	1065.43	0.0238569	0.108081	4.53037	5.89e-06	0.00117759	0.000791444	6.49006	0.537755
k__Bacteria.p__Firmicutes.c__Clostridia.o__Clostridiales.f__Ruminococcaceae.g__Faecalibacterium.s__Faecalibacterium_prausnitzii	alcohol_g/day	205	129	0.0021888	0.00376975	4.07932	2.44269	0.0964813	0.594178	alcohol_g/day	124	120	0.00248758	0.0034234	1.96365	3.14271	0.533281	0.863449	alcohol_g/day	223	221	0.00380258	0.00433334	0.58669	1.34978	0.664245	0.955501	alcohol_g/day	872	867	0.00440301	0.00477428	2.52577	0.572677	1.16e-05	0.00268272	alcohol_g/day	0.167596	0.101249	0.548874	3.04916	0.508534	2.30314	4.52899	5.93e-06	0.00118532	0.00108243	2.30862	0
k__Bacteria.p__Firmicutes.c__Clostridia.o__Clostridiales.f__Lachnospiraceae	snack_cheese	205	202	0.00196611	0.00383557	8.47285	3.30865	0.01118	0.673769	snack_cheese	124	124	0.00223727	0.00406041	-1.00256	2.51573	0.690963	0.966593	snack_cheese	223	223	0.00215173	0.00316946	-0.778012	2.15526	0.718465	0.953828	snack_cheese	872	872	0.00223346	0.00368979	4.38511	0.894356	1.13e-06	0.000260194	snack_cheese	0.0913476	0.158005	0.215278	1.2502	0.763642	3.45827	4.52865	5.94e-06	0.00118722	0.00459757	10.3785	0.710942
k__Bacteria.p__Actinobacteria.c__Actinobacteria.o__Bifidobacteriales.f__Bifidobacteriaceae.g__Bifidobacterium.s__Bifidobacterium_dentium.t__Bifidobacterium_dentium_unclassified	group_meat	205	41	0.0456592	0.0240847	0.125692	0.086466	0.147608	0.965108	group_meat	124	34	0.0450475	0.0225995	0.0946597	0.146969	0.520765	0.937737	group_meat	223	28	0.0446295	0.0203525	0.0756828	0.0791424	0.339987	0.765613	group_meat	872	102	0.0432732	0.0217095	0.117255	0.0281633	3.45e-05	0.00796663	group_meat	133.755	46.2962	159.655	1260.76	0.0249964	0.113159	4.52703	5.98e-06	0.00119635	0.0180052	0.282233	0
k__Bacteria.p__Actinobacteria.c__Actinobacteria	vegetables_cooked_nobutter	205	203	0.0560535	0.0499205	-0.438223	0.302211	0.148608	0.769832	vegetables_cooked_nobutter	124	124	0.0568988	0.0444803	-0.802164	0.37378	0.0338965	0.953126	vegetables_cooked_nobutter	223	223	0.0629113	0.0411443	-0.471938	0.338869	0.165134	0.823286	vegetables_cooked_nobutter	872	872	0.0589629	0.0399312	-0.497376	0.153647	0.00125316	0.0482468	vegetables_cooked_nobutter	10.9492	7.15763	8.70835	42.3597	0.120234	-0.516348	-4.29454	1.75e-05	0.00123408	0.000791444	0.683961	0
k__Bacteria.p__Actinobacteria.c__Actinobacteria.o__Bifidobacteriales.f__Bifidobacteriaceae.g__Bifidobacterium	vegetables_cooked_nobutter	205	174	0.0560535	0.0499205	-0.567621	0.333674	0.0904741	0.689256	vegetables_cooked_nobutter	124	120	0.0568988	0.0444803	-0.841488	0.401986	0.038444	0.953126	vegetables_cooked_nobutter	223	213	0.0629113	0.0411443	-0.546175	0.365521	0.13656	0.788633	vegetables_cooked_nobutter	872	849	0.0589629	0.0399312	-0.490548	0.163581	0.0027878	0.055777	vegetables_cooked_nobutter	8.98161	6.18839	7.48472	37.371	0.129072	-0.545197	-4.22398	2.4e-05	0.00123408	0.000791444	0.659399	0
k__Bacteria.p__Actinobacteria.c__Actinobacteria.o__Bifidobacteriales.f__Bifidobacteriaceae	vegetables_cooked_nobutter	205	182	0.0560535	0.0499205	-0.573046	0.331546	0.0854588	0.689256	vegetables_cooked_nobutter	124	121	0.0568988	0.0444803	-0.810841	0.400942	0.0453834	0.96818	vegetables_cooked_nobutter	223	214	0.0629113	0.0411443	-0.546734	0.365307	0.135933	0.788633	vegetables_cooked_nobutter	872	854	0.0589629	0.0399312	-0.490872	0.163369	0.00273506	0.055777	vegetables_cooked_nobutter	9.09731	6.22066	7.49349	37.4681	0.1288	-0.543237	-4.21769	2.47e-05	0.00123408	0.000791444	0.556392	0
k__Bacteria.p__Firmicutes.c__Clostridia.o__Clostridiales.f__Eubacteriaceae.g__Eubacterium.s__Eubacterium_eligens.t__GCF_000146185	group_vegetables	205	75	0.057154	0.0508139	0.0393689	0.04957	0.428055	0.93429	group_vegetables	124	85	0.0579135	0.045023	0.316795	0.10541	0.00324095	0.276561	group_vegetables	223	170	0.0640958	0.0418177	0.16427	0.0679436	0.016447	0.535024	group_vegetables	872	696	0.0600754	0.0406608	0.101864	0.0300906	0.000743505	0.0343499	group_vegetables	406.969	89.9987	216.622	1104.43	0.0234531	0.10595	4.51752	6.26e-06	0.00125135	0.000844936	6.56026	0.542701
k__Bacteria.p__Actinobacteria.c__Actinobacteria	group_vegetables	205	203	0.057154	0.0508139	-0.427862	0.296948	0.151187	0.76655	group_vegetables	124	124	0.0579135	0.045023	-0.802811	0.369135	0.0316202	0.906923	group_vegetables	223	223	0.0640958	0.0418177	-0.458659	0.333528	0.170489	0.835734	group_vegetables	872	872	0.0600754	0.0406608	-0.487069	0.150952	0.00129942	0.0500278	group_vegetables	11.3407	7.33886	8.98947	43.8859	0.118217	-0.506499	-4.28449	1.83e-05	0.00127729	0.000844936	0.75163	0
k__Bacteria.p__Actinobacteria.c__Actinobacteria.o__Bifidobacteriales.f__Bifidobacteriaceae.g__Bifidobacterium	group_vegetables	205	174	0.057154	0.0508139	-0.556737	0.32785	0.091036	0.703744	group_vegetables	124	120	0.0579135	0.045023	-0.842229	0.397	0.0359558	0.906923	group_vegetables	223	213	0.0640958	0.0418177	-0.531089	0.359764	0.141329	0.799491	group_vegetables	872	849	0.0600754	0.0406608	-0.480349	0.160711	0.0028788	0.0604548	group_vegetables	9.30356	6.34481	7.72616	38.7178	0.126906	-0.535087	-4.21641	2.48e-05	0.00127729	0.000844936	0.719036	0
k__Bacteria.p__Actinobacteria.c__Actinobacteria.o__Bifidobacteriales.f__Bifidobacteriaceae	group_vegetables	205	182	0.057154	0.0508139	-0.561833	0.325761	0.0861302	0.703744	group_vegetables	124	121	0.0579135	0.045023	-0.811947	0.395975	0.042512	0.906923	group_vegetables	223	214	0.0640958	0.0418177	-0.531596	0.359554	0.140721	0.799491	group_vegetables	872	854	0.0600754	0.0406608	-0.480673	0.160502	0.00282429	0.0604548	group_vegetables	9.42328	6.3777	7.73521	38.8184	0.126638	-0.533138	-4.20992	2.55e-05	0.00127729	0.000844936	0.610397	0
k__Bacteria.p__Actinobacteria.c__Actinobacteria.o__Bifidobacteriales.f__Bifidobacteriaceae.g__Bifidobacterium	protein_g/d	205	174	0.0357012	0.00672099	-2.04261	2.49002	0.413011	0.876441	protein_g/d	124	120	0.0363339	0.006004	-1.36136	2.9806	0.64869	0.96205	protein_g/d	223	213	0.0386297	0.00617379	-5.95528	2.42689	0.0149168	0.509241	protein_g/d	872	849	0.0386313	0.00628654	-3.88591	1.04217	0.000204979	0.0125506	protein_g/d	0.161286	0.112562	0.169785	0.920719	0.856124	-3.71725	-4.34195	1.41e-05	0.00141226	0.00108367	1.95367	0
k__Bacteria.p__Actinobacteria.c__Actinobacteria.o__Bifidobacteriales.f__Bifidobacteriaceae	protein_g/d	205	182	0.0357012	0.00672099	-2.15061	2.47419	0.38577	0.854196	protein_g/d	124	121	0.0363339	0.006004	-1.4036	2.96916	0.637274	0.96205	protein_g/d	223	214	0.0386297	0.00617379	-5.95507	2.42547	0.0148625	0.509241	protein_g/d	872	854	0.0386313	0.00628654	-3.89645	1.04077	0.000193197	0.0125506	protein_g/d	0.163355	0.113432	0.169984	0.923193	0.854369	-3.7373	-4.37434	1.22e-05	0.00141226	0.00108367	1.88848	0
k__Bacteria.p__Actinobacteria.c__Actinobacteria.o__Bifidobacteriales.f__Bifidobacteriaceae.g__Bifidobacterium.s__Bifidobacterium_bifidum.t__Bifidobacterium_bifidum_unclassified	group_vegetables	205	67	0.057154	0.0508139	-0.381664	0.145185	0.00923396	0.189275	group_vegetables	124	68	0.0579135	0.045023	-0.383112	0.237959	0.110073	0.969418	group_vegetables	223	66	0.0640958	0.0418177	-0.111463	0.13554	0.411774	0.896126	group_vegetables	872	264	0.0600754	0.0406608	-0.200647	0.0656739	0.00231806	0.0604548	group_vegetables	47.4413	17.6601	54.4336	231.854	0.0533465	-0.220441	-4.13224	3.59e-05	0.00143696	0.00236837	2.43776	0
k__Bacteria.p__Actinobacteria.c__Actinobacteria.o__Bifidobacteriales.f__Bifidobacteriaceae.g__Bifidobacterium.s__Bifidobacterium_bifidum.t__Bifidobacterium_bifidum_unclassified	vegetables_cooked_nobutter	205	67	0.0560535	0.0499205	-0.390255	0.147744	0.00890846	0.1887	vegetables_cooked_nobutter	124	68	0.0568988	0.0444803	-0.386578	0.240827	0.111121	0.976252	vegetables_cooked_nobutter	223	66	0.0629113	0.0411443	-0.116984	0.137711	0.396547	0.903469	vegetables_cooked_nobutter	872	264	0.0589629	0.0399312	-0.203037	0.0668535	0.00246073	0.055777	vegetables_cooked_nobutter	45.812	17.242	52.7302	223.744	0.0542703	-0.224254	-4.13217	3.59e-05	0.00143739	0.00236337	2.4242	0
k__Bacteria.p__Firmicutes.c__Clostridia.o__Clostridiales.f__Clostridiaceae.g__Clostridium	yoghurt_drink_other	205	189	0.00422941	0.0174883	-0.438231	0.458299	0.340131	0.935311	yoghurt_drink_other	124	109	0.0105824	0.0335578	0.156509	0.100426	0.122079	0.948195	yoghurt_drink_other	223	197	0.00915487	0.0264873	0.179916	0.10841	0.0984905	0.8285	yoghurt_drink_other	872	780	0.00592226	0.0249634	0.274957	0.075458	0.000284887	0.00863497	yoghurt_drink_other	4.76103	99.1538	85.0859	175.626	0.0523692	0.211257	4.034	5.48e-05	0.00156672	0.000371879	3.10179	0.032816
k__Bacteria.p__Bacteroidetes.c__Bacteroidia.o__Bacteroidales.f__Rikenellaceae.g__Alistipes.s__Alistipes_unclassified	fish_lean	205	36	0.00207817	0.00372435	-0.218436	0.671842	0.745423	0.900133	fish_lean	124	24	0.00264504	0.00386255	0.400506	0.598108	0.504397	0.886484	fish_lean	223	29	0.00329228	0.00523692	0.305308	0.258155	0.238234	0.832068	fish_lean	872	101	0.00284432	0.00492539	0.604345	0.134455	7.91e-06	0.00182687	fish_lean	2.21547	2.79538	15.0051	55.3157	0.115216	0.513019	4.45269	8.48e-06	0.00169601	0.00135391	2.32946	0
k__Bacteria.p__Firmicutes.c__Negativicutes.o__Selenomonadales.f__Veillonellaceae.g__Veillonella.s__Veillonella_unclassified	fruit	205	105	0.0697321	0.0701431	0.0271175	0.0122031	0.0275244	0.363293	fruit	124	56	0.0813012	0.0642751	0.00257715	0.0108724	0.813096	0.97637	fruit	223	102	0.078943	0.0683147	0.0188754	0.00849388	0.0273546	0.146227	fruit	872	417	0.0837336	0.0788982	0.0120581	0.00397033	0.00246233	0.081257	fruit	6715.18	8459.52	13860.8	63437.8	0.00328846	0.0133062	4.04634	5.2e-05	0.00173417	0.00391444	2.78346	0
k__Bacteria.p__Actinobacteria.c__Actinobacteria.o__Coriobacteriales.f__Coriobacteriaceae	fruit	205	189	0.0697321	0.0701431	-0.0635093	0.10374	0.541102	0.883643	fruit	124	124	0.0813012	0.0642751	-0.303308	0.119639	0.0125351	0.30322	fruit	223	223	0.078943	0.0683147	-0.274406	0.0751523	0.000326672	0.0122769	fruit	872	872	0.0837336	0.0788982	-0.0729414	0.0320494	0.0230948	0.202702	fruit	92.9202	69.8647	177.058	973.554	0.0275932	-0.111687	-4.04764	5.17e-05	0.00173417	0.00505141	8.93056	0.664075
k__Bacteria.p__Actinobacteria.c__Actinobacteria	protein_g/d	205	203	0.0357012	0.00672099	-1.74757	2.25121	0.438502	0.876441	protein_g/d	124	124	0.0363339	0.006004	-1.99981	2.77034	0.471795	0.902406	protein_g/d	223	223	0.0386297	0.00617379	-4.69602	2.25698	0.0386326	0.509241	protein_g/d	872	872	0.0386313	0.00628654	-3.58284	0.980004	0.000271658	0.0125506	protein_g/d	0.197318	0.130297	0.196312	1.04122	0.799322	-3.35931	-4.2027	2.64e-05	0.00175837	0.00108367	1.15619	0
k__Bacteria.p__Bacteroidetes.c__Bacteroidia.o__Bacteroidales.f__Porphyromonadaceae.g__Parabacteroides.s__Parabacteroides_johnsonii.t__Parabacteroides_johnsonii_unclassified	meals_fast_food	205	14	0.00380787	0.00748884	-0.110647	0.266965	0.678979	0.984917	meals_fast_food	124	17	0.00310129	0.00639678	0.010202	0.312308	0.973995	0.989456	meals_fast_food	223	30	0.00422248	0.00835856	0.168297	0.112739	0.136935	0.750228	meals_fast_food	872	109	0.0034754	0.00782412	0.332796	0.071616	3.89e-06	0.000899063	meals_fast_food	14.0311	10.2526	78.678	194.975	0.0579346	0.257371	4.44244	8.89e-06	0.00177889	0.00172939	4.26013	0.295796
k__Bacteria.p__Firmicutes.c__Clostridia.o__Clostridiales.f__Lachnospiraceae.g__Blautia.s__Blautia_hydrogenotrophica.t__GCF_000157975	fruit	205	33	0.0697321	0.0701431	-0.0684134	0.0317713	0.0324911	0.363293	fruit	124	32	0.0813012	0.0642751	-0.0882288	0.0546257	0.108926	0.633753	fruit	223	40	0.078943	0.0683147	-0.00190963	0.0220526	0.931074	0.954338	fruit	872	131	0.0837336	0.0788982	-0.026725	0.00743624	0.000344159	0.0265002	fruit	990.675	335.124	2056.27	18083.9	0.00682534	-0.027232	-3.98984	6.61e-05	0.00188911	0.00505141	4.25014	0.294141
k__Bacteria.p__Firmicutes.c__Clostridia.o__Clostridiales.f__Lachnospiraceae.g__Coprococcus.s__Coprococcus_comes.t__GCF_000155875	plant_protein_en%	205	112	0.00355147	0.00175209	-2.28634	3.33814	0.494196	0.824003	plant_protein_en%	124	95	0.00341061	0.00138164	0.406919	5.07795	0.936265	0.960595	plant_protein_en%	223	201	0.00368616	0.00130308	-7.06488	3.27082	0.0318658	0.398873	plant_protein_en%	872	820	0.0035051	0.00147908	-5.58532	1.42572	9.65e-05	0.00743016	plant_protein_en%	0.0897409	0.0387813	0.0934732	0.49196	1.18349	-5.03887	-4.25763	2.07e-05	0.00206601	0.00905102	2.36062	0
k__Bacteria.p__Firmicutes.c__Clostridia.o__Clostridiales.f__Ruminococcaceae.g__Ruminococcus	carb_g/d	205	153	0.116504	0.0171115	-1.55828	0.777624	0.0464298	0.379877	carb_g/d	124	106	0.113654	0.0131447	0.0791524	1.08876	0.942167	0.974224	carb_g/d	223	219	0.115367	0.0148788	-1.51306	0.676798	0.0263903	0.272673	carb_g/d	872	865	0.115514	0.0152021	-0.885369	0.312257	0.00468348	0.0636402	carb_g/d	1.65371	0.843601	2.18314	10.256	0.258748	-0.997141	-3.85372	0.000116337	0.00211521	0.00264185	2.20718	0
k__Bacteria.p__Firmicutes.c__Erysipelotrichia.o__Erysipelotrichales.f__Erysipelotrichaceae.g__Erysipelotrichaceae_noname	plant_protein_g/d	205	169	0.0148277	0.00334303	-2.19457	1.26043	0.0832217	0.575804	plant_protein_g/d	124	106	0.0154055	0.00278504	-3.31081	1.93233	0.0893605	0.48673	plant_protein_g/d	223	190	0.0152884	0.00234256	-3.34615	2.3553	0.15685	0.602358	plant_protein_g/d	872	715	0.0156622	0.00281734	-2.89293	1.01784	0.00458559	0.0605056	plant_protein_g/d	0.629456	0.267817	0.180263	0.965246	0.699663	-2.77252	-3.96265	7.41e-05	0.00211782	0.00910177	0.361169	0
k__Bacteria.p__Bacteroidetes.c__Bacteroidia.o__Bacteroidales.f__Bacteroidaceae.g__Bacteroides.s__Bacteroides_dorei.t__Bacteroides_dorei_unclassified	fruit	205	99	0.0697321	0.0701431	0.185252	0.06401	0.00424472	0.300016	fruit	124	78	0.0813012	0.0642751	0.095136	0.103407	0.359507	0.888094	fruit	223	151	0.078943	0.0683147	0.124969	0.0394809	0.00177707	0.0216055	fruit	872	634	0.0837336	0.0788982	0.0386572	0.0194923	0.0476638	0.242084	fruit	244.064	93.5192	641.542	2631.92	0.0166412	0.0653622	3.92774	8.57e-05	0.00214365	0.00522883	7.74733	0.61277
k__Bacteria.p__Firmicutes.c__Clostridia.o__Clostridiales.f__Ruminococcaceae.g__Faecalibacterium.s__Faecalibacterium_prausnitzii.t__Faecalibacterium_prausnitzii_unclassified	alcohol_g/day	205	128	0.0021888	0.00376975	4.20001	2.15144	0.052312	0.594178	alcohol_g/day	124	118	0.00248758	0.0034234	2.23849	2.83667	0.431609	0.794907	alcohol_g/day	223	215	0.00380258	0.00433334	0.639673	1.23631	0.605399	0.955501	alcohol_g/day	872	850	0.00440301	0.00477428	2.03718	0.539738	0.000171338	0.0121718	alcohol_g/day	0.216044	0.124274	0.654248	3.43269	0.475262	1.94185	4.08586	4.39e-05	0.00219573	0.00146793	2.25318	0
k__Bacteria.p__Firmicutes.c__Clostridia.o__Clostridiales.f__Lachnospiraceae.g__Blautia	alcohol_g/day	205	201	0.0021888	0.00376975	-4.59948	3.19756	0.151882	0.658119	alcohol_g/day	124	124	0.00248758	0.0034234	4.57472	2.04213	0.0269849	0.493439	alcohol_g/day	223	223	0.00380258	0.00433334	2.14435	1.17168	0.0686517	0.729443	alcohol_g/day	872	872	0.00440301	0.00477428	1.75141	0.489055	0.00036121	0.0139066	alcohol_g/day	0.0978053	0.239791	0.728423	4.18105	0.436558	1.8166	4.1612	3.17e-05	0.00219573	0.00580231	5.94641	0.495494
k__Bacteria.p__Firmicutes.c__Clostridia.o__Clostridiales.f__Lachnospiraceae	alcohol_g/day	205	202	0.0021888	0.00376975	-0.502179	3.38147	0.882091	0.943823	alcohol_g/day	124	124	0.00248758	0.0034234	6.01877	2.92657	0.0419113	0.516596	alcohol_g/day	223	223	0.00380258	0.00433334	1.74349	1.57337	0.269039	0.900696	alcohol_g/day	872	872	0.00440301	0.00477428	2.56368	0.690633	0.000218708	0.0121718	alcohol_g/day	0.0874561	0.116757	0.403961	2.09655	0.608049	2.4912	4.09703	4.18e-05	0.00219573	0.00580231	2.47338	0
k__Bacteria.p__Actinobacteria.c__Actinobacteria.o__Bifidobacteriales.f__Bifidobacteriaceae	fat_en%	205	182	0.0208664	0.00932596	0.548761	1.84134	0.765996	0.956559	fat_en%	124	121	0.0195187	0.006266	-5.27116	2.91905	0.0734809	0.796433	fat_en%	223	214	0.021354	0.00694088	-6.98768	2.11982	0.00114337	0.060644	fat_en%	872	854	0.019429	0.00660117	-3.59226	1.05018	0.000654012	0.0518084	fat_en%	0.294938	0.117359	0.222538	0.906712	0.805419	-3.41796	-4.2437	2.2e-05	0.00219863	0.00269094	7.90719	0.620598
k__Bacteria.p__Actinobacteria.c__Actinobacteria.o__Bifidobacteriales.f__Bifidobacteriaceae.g__Bifidobacterium	fat_en%	205	174	0.0208664	0.00932596	0.511526	1.8528	0.782769	0.956559	fat_en%	124	120	0.0195187	0.006266	-5.32831	2.92955	0.0714545	0.796433	fat_en%	223	213	0.021354	0.00694088	-7.02548	2.12051	0.00108018	0.060644	fat_en%	872	849	0.019429	0.00660117	-3.58873	1.05156	0.000672836	0.0518084	fat_en%	0.291303	0.116519	0.222392	0.904342	0.807251	-3.44053	-4.26204	2.03e-05	0.00219863	0.00269094	7.84304	0.617495
k__Bacteria.p__Bacteroidetes.c__Bacteroidia.o__Bacteroidales.f__Bacteroidaceae.g__Bacteroides.s__Bacteroides_cellulosilyticus.t__Bacteroides_cellulosilyticus_unclassified	nut_d	205	37	0.000940766	0.00428675	0.996448	0.57338	0.0837763	0.893614	nut_d	124	26	0.000963753	0.00315796	-1.01827	0.797381	0.204084	0.639868	nut_d	223	84	0.00103658	0.00198489	0.331731	0.64615	0.608252	0.882565	nut_d	872	318	0.00117064	0.00338198	0.979686	0.23489	3.35e-05	0.00389395	nut_d	3.04169	1.57278	2.39516	18.1247	0.199465	0.794946	3.98539	6.74e-05	0.00224563	0.00508936	6.42689	0.533211
k__Bacteria.p__Actinobacteria.c__Actinobacteria.o__Bifidobacteriales.f__Bifidobacteriaceae.g__Bifidobacterium	animal_protein_en%	205	174	0.00530414	0.00421386	-0.199584	4.05015	0.960747	0.972139	animal_protein_en%	124	120	0.00469162	0.00227717	-4.33082	8.28621	0.602187	0.95139	animal_protein_en%	223	213	0.00581923	0.00315798	-13.6452	4.66988	0.00384464	0.15121	animal_protein_en%	872	849	0.00530434	0.00309838	-8.35125	2.19863	0.000155794	0.0179942	animal_protein_en%	0.0609617	0.0145643	0.0458553	0.20687	1.74541	-7.39851	-4.23884	2.25e-05	0.00224674	0.00444442	5.27347	0.431114
k__Bacteria.p__Actinobacteria.c__Actinobacteria.o__Bifidobacteriales.f__Bifidobacteriaceae	animal_protein_en%	205	182	0.00530414	0.00421386	-0.204833	4.02524	0.959466	0.972139	animal_protein_en%	124	121	0.00469162	0.00227717	-4.54416	8.25386	0.582975	0.95139	animal_protein_en%	223	214	0.00581923	0.00315798	-13.6064	4.66763	0.00392754	0.15121	animal_protein_en%	872	854	0.00530434	0.00309838	-8.35399	2.19576	0.000152004	0.0179942	animal_protein_en%	0.0617186	0.0146786	0.0458994	0.207411	1.74155	-7.39011	-4.24341	2.2e-05	0.00224674	0.00444442	5.27163	0.430916
k__Bacteria.p__Firmicutes.c__Erysipelotrichia.o__Erysipelotrichales.f__Erysipelotrichaceae.g__Turicibacter	cheese_d	205	30	0.00127906	0.00308084	1.7844	0.268304	2.73e-10	3.49e-08	cheese_d	124	22	0.00107674	0.0016214	-1.0901	1.77051	0.539267	0.973802	cheese_d	223	78	0.00153969	0.00186422	-0.24871	0.232864	0.286907	0.926073	cheese_d	872	320	0.00151246	0.00219247	0.717316	0.314578	0.0228483	0.229476	cheese_d	13.8914	0.319011	18.4414	10.1052	0.152931	0.633863	4.14476	3.4e-05	0.00226783	0.00554894	33.7718	0.911168
k__Bacteria.p__Firmicutes.c__Clostridia.o__Clostridiales.f__Ruminococcaceae.g__Faecalibacterium.s__Faecalibacterium_prausnitzii.t__Faecalibacterium_prausnitzii_unclassified	wine_red	205	128	0.0062988	0.0145138	1.60964	0.558391	0.00437463	0.11199	wine_red	124	118	0.00883077	0.0194022	0.6835	0.506344	0.179619	0.821115	wine_red	223	215	0.0133902	0.0226777	0.264527	0.238094	0.267784	0.948388	wine_red	872	850	0.0143368	0.0213184	0.417045	0.122191	0.000672166	0.0194088	wine_red	3.20718	3.9004	17.6402	66.9766	0.104414	0.440743	4.22112	2.43e-05	0.0024309	0.00111894	5.19728	0.422775
k__Bacteria.p__Firmicutes.c__Clostridia.o__Clostridiales.f__Ruminococcaceae	carb_g/d	205	189	0.116504	0.0171115	-2.37206	0.8736	0.00720146	0.184357	carb_g/d	124	123	0.113654	0.0131447	-1.02666	0.862823	0.236479	0.747389	carb_g/d	223	223	0.115367	0.0148788	-0.986572	0.587506	0.0945485	0.478931	carb_g/d	872	872	0.115514	0.0152021	-0.674626	0.267299	0.0117848	0.13426	carb_g/d	1.31031	1.34325	2.89718	13.9961	0.226184	-0.85884	-3.79709	0.000146406	0.00244011	0.00285819	3.56045	0.15741
k__Bacteria.p__Firmicutes.c__Clostridia.o__Clostridiales.f__Lachnospiraceae.g__Blautia.s__Ruminococcus_obeum	wine_red	205	181	0.0062988	0.0145138	1.01379	0.342424	0.00344315	0.110084	wine_red	124	120	0.00883077	0.0194022	0.580257	0.330448	0.0816879	0.630179	wine_red	223	222	0.0133902	0.0226777	0.253763	0.174564	0.147469	0.815306	wine_red	872	870	0.0143368	0.0213184	0.243089	0.0827094	0.00337934	0.0487892	wine_red	8.52846	9.15787	32.8162	146.181	0.0713044	0.293988	4.123	3.74e-05	0.00249309	0.00481374	5.60107	0.464388
k__Bacteria.p__Actinobacteria.c__Actinobacteria.o__Actinomycetales	plant_protein_g/d	205	120	0.0148277	0.00334303	-0.308903	0.288393	0.285467	0.829427	plant_protein_g/d	124	73	0.0154055	0.00278504	-0.745902	0.343794	0.0321874	0.35826	plant_protein_g/d	223	166	0.0152884	0.00234256	-0.519054	0.431159	0.229962	0.671166	plant_protein_g/d	872	581	0.0156622	0.00281734	-0.456418	0.155959	0.00351827	0.0605056	plant_protein_g/d	12.0235	8.46065	5.3793	41.1131	0.122191	-0.471535	-3.85901	0.000113848	0.00271775	0.00514158	0.976448	0
k__Bacteria.p__Firmicutes	plant_protein_g/d	205	205	0.0148277	0.00334303	-2.43287	3.86166	0.52941	0.918614	plant_protein_g/d	124	124	0.0154055	0.00278504	-7.33744	5.25032	0.164857	0.634806	plant_protein_g/d	223	223	0.0152884	0.00234256	-16.1217	5.21145	0.0022368	0.086117	plant_protein_g/d	872	872	0.0156622	0.00281734	-5.40781	1.98591	0.00659759	0.062805	plant_protein_g/d	0.0670582	0.0362768	0.0368199	0.25356	1.59371	-6.08086	-3.81554	0.000135888	0.00271775	0.00770529	4.77663	0.371943
k__Bacteria.p__Firmicutes.c__Bacilli.o__Lactobacillales.f__Lactobacillaceae.g__Lactobacillus.s__Lactobacillus_sakei.t__Lactobacillus_sakei_unclassified	plant_protein_g/d	205	30	0.0148277	0.00334303	-0.134449	0.374362	0.719868	0.947328	plant_protein_g/d	124	34	0.0154055	0.00278504	-1.06999	0.383988	0.00625065	0.14547	plant_protein_g/d	223	37	0.0152884	0.00234256	-0.664985	0.333706	0.0475387	0.392194	plant_protein_g/d	872	164	0.0156622	0.00281734	-0.420675	0.16571	0.0113028	0.0876626	plant_protein_g/d	7.13539	6.78212	8.9799	36.417	0.129843	-0.497473	-3.83133	0.00012745	0.00271775	0.00910177	3.63013	0.173583
k__Bacteria.p__Bacteroidetes.c__Bacteroidia.o__Bacteroidales.f__Prevotellaceae.g__Paraprevotella.s__Paraprevotella_unclassified	nut_d	205	41	0.000940766	0.00428675	0.376385	0.50606	0.457897	0.92679	nut_d	124	33	0.000963753	0.00315796	4.48558	0.910997	2.98e-06	0.000381101	nut_d	223	77	0.00103658	0.00198489	0.525113	0.658304	0.425943	0.76788	nut_d	872	418	0.00117064	0.00338198	0.638186	0.233758	0.00646073	0.149243	nut_d	3.90477	1.20494	2.30753	18.3007	0.197189	0.76855	3.89753	9.72e-05	0.0027765	0.00321809	17.6961	0.830471
k__Bacteria.p__Firmicutes.c__Bacilli.o__Lactobacillales.f__Streptococcaceae.g__Streptococcus.s__Streptococcus_parasanguinis.t__Streptococcus_parasanguinis_unclassified	plant_protein_g/d	205	183	0.0148277	0.00334303	-1.30689	0.808197	0.107581	0.613226	plant_protein_g/d	124	102	0.0154055	0.00278504	-2.40172	1.05432	0.0246427	0.305997	plant_protein_g/d	223	196	0.0152884	0.00234256	-0.525346	0.704275	0.456567	0.854143	plant_protein_g/d	872	713	0.0156622	0.00281734	-0.833981	0.288091	0.00389143	0.0605056	plant_protein_g/d	1.53097	0.899609	2.01612	12.0487	0.246217	-0.92565	-3.75948	0.000170264	0.00309571	0.00590134	2.60689	0
k__Bacteria.p__Actinobacteria.c__Actinobacteria.o__Bifidobacteriales.f__Bifidobacteriaceae.g__Bifidobacterium.s__Bifidobacterium_bifidum.t__Bifidobacterium_bifidum_unclassified	wine_red	205	67	0.0062988	0.0145138	-0.210775	0.512476	0.681302	0.857429	wine_red	124	68	0.00883077	0.0194022	-0.274876	0.551163	0.618905	0.904587	wine_red	223	66	0.0133902	0.0226777	-0.294716	0.243891	0.228211	0.90891	wine_red	872	264	0.0143368	0.0213184	-0.473139	0.123826	0.000142407	0.0101823	wine_red	3.80762	3.29185	16.8116	65.2196	0.105922	-0.420955	-3.97419	7.06e-05	0.0035309	0.00443303	0.683969	0
k__Bacteria.p__Firmicutes.c__Clostridia.o__Clostridiales.f__Lachnospiraceae.g__Blautia.s__Ruminococcus_obeum.t__Ruminococcus_obeum_unclassified	carb_g/d	205	181	0.116504	0.0171115	-0.461513	0.230744	0.0468695	0.379877	carb_g/d	124	118	0.113654	0.0131447	-0.828426	0.434319	0.0588771	0.743843	carb_g/d	223	219	0.115367	0.0148788	-0.355795	0.191209	0.0641237	0.389805	carb_g/d	872	851	0.115514	0.0152021	-0.216722	0.0959384	0.0241333	0.206474	carb_g/d	18.7818	5.3013	27.3517	108.646	0.0790369	-0.289462	-3.66236	0.000249897	0.00366637	0.00303873	2.79112	0
k__Bacteria.p__Firmicutes.c__Clostridia.o__Clostridiales.f__Lachnospiraceae.g__Blautia.s__Ruminococcus_torques	carb_g/d	205	199	0.116504	0.0171115	0.296098	0.396572	0.456164	0.768967	carb_g/d	124	123	0.113654	0.0131447	-0.496903	0.376707	0.189722	0.747389	carb_g/d	223	223	0.115367	0.0148788	-0.689555	0.285246	0.0164774	0.21146	carb_g/d	872	872	0.115514	0.0152021	-0.419629	0.136792	0.00222525	0.0342689	carb_g/d	6.35852	7.04682	12.2902	53.4418	0.112411	-0.410923	-3.65554	0.000256646	0.00366637	0.0282652	4.1888	0.283804
k__Bacteria.p__Firmicutes	protein_g/d	205	205	0.0357012	0.00672099	3.70995	1.96069	0.0599129	0.639071	protein_g/d	124	124	0.0363339	0.006004	3.33768	2.46027	0.177467	0.770027	protein_g/d	223	223	0.0386297	0.00617379	4.66182	2.08029	0.0260371	0.509241	protein_g/d	872	872	0.0386313	0.00628654	2.34994	0.918928	0.0107191	0.130322	protein_g/d	0.260126	0.165209	0.231075	1.18423	0.737081	2.92104	3.96298	7.4e-05	0.00370102	0.027688	1.27705	0
k__Bacteria.p__Actinobacteria.c__Actinobacteria.o__Bifidobacteriales.f__Bifidobacteriaceae	group_breads	205	182	0.0665347	0.0307355	0.474452	0.524768	0.367022	0.847087	group_breads	124	121	0.0658305	0.0262427	0.938944	0.67526	0.166975	0.792528	group_breads	223	214	0.0647654	0.0265172	1.35055	0.544336	0.0138543	0.29094	group_breads	872	854	0.069278	0.0261876	0.752123	0.244036	0.00212106	0.129865	group_breads	3.63132	2.1931	3.37494	16.7916	0.19615	0.806797	4.11316	3.9e-05	0.00371167	0.00267559	1.48743	0
k__Bacteria.p__Actinobacteria.c__Actinobacteria.o__Bifidobacteriales.f__Bifidobacteriaceae.g__Bifidobacterium	group_breads	205	174	0.0665347	0.0307355	0.506828	0.527879	0.338153	0.847087	group_breads	124	120	0.0658305	0.0262427	0.94156	0.677832	0.167404	0.792528	group_breads	223	213	0.0647654	0.0265172	1.3616	0.544529	0.0131379	0.29094	group_breads	872	849	0.069278	0.0261876	0.754705	0.244342	0.00207428	0.129865	group_breads	3.58866	2.17648	3.37255	16.7495	0.196543	0.815118	4.14728	3.36e-05	0.00371167	0.00267559	1.44418	0
k__Bacteria.p__Firmicutes.c__Clostridia.o__Clostridiales.f__Lachnospiraceae.g__Blautia.s__Ruminococcus_torques	group_breads	205	199	0.0665347	0.0307355	-0.306409	0.220407	0.16603	0.847087	group_breads	124	123	0.0658305	0.0262427	0.059742	0.194599	0.759389	0.987733	group_breads	223	223	0.0647654	0.0265172	-0.569192	0.153237	0.000260432	0.0601598	group_breads	872	872	0.069278	0.0261876	-0.216418	0.0788462	0.00618095	0.188452	group_breads	20.5849	26.4069	42.5867	160.857	0.0631906	-0.254685	-4.03043	5.57e-05	0.00371167	0.0131013	7.11375	0.578282
k__Bacteria.p__Firmicutes.c__Clostridia.o__Clostridiales.f__Lachnospiraceae.g__Anaerostipes.s__Anaerostipes_hadrus.t__GCF_000332875	cheese_d	205	142	0.00127906	0.00308084	1.64619	0.581207	0.00510072	0.186541	cheese_d	124	102	0.00107674	0.0016214	2.85505	1.82536	0.120471	0.973802	cheese_d	223	211	0.00153969	0.00186422	2.79186	1.17404	0.0182832	0.527928	cheese_d	872	821	0.00151246	0.00219247	0.83579	0.468625	0.0748597	0.411729	cheese_d	2.96032	0.300125	0.72549	4.55354	0.342203	1.35388	3.95635	7.61e-05	0.00380522	0.00828644	3.65169	0.178464
k__Bacteria.p__Firmicutes.c__Bacilli.o__Lactobacillales.f__Lactobacillaceae.g__Lactobacillus.s__Lactobacillus_sakei.t__Lactobacillus_sakei_unclassified	mayonaise_snack	205	30	0.000673007	0.00174533	0.285206	0.736777	0.699094	0.996172	mayonaise_snack	124	34	0.000476169	0.00120732	3.21268	0.854529	0.00027117	0.0347097	mayonaise_snack	223	37	0.000350609	0.000861925	1.34661	0.921201	0.145236	0.906329	mayonaise_snack	872	164	0.000401626	0.00105973	1.25965	0.448196	0.00505815	0.445751	mayonaise_snack	1.84216	1.36945	1.1784	4.9781	0.326719	1.36447	4.17628	2.96e-05	0.00383617	0.016332	6.87871	0.563872
k__Bacteria.p__Firmicutes.c__Bacilli.o__Lactobacillales.f__Lactobacillaceae.g__Lactobacillus.s__Lactobacillus_sakei	mayonaise_snack	205	32	0.000673007	0.00174533	0.520874	0.794684	0.512932	0.996172	mayonaise_snack	124	34	0.000476169	0.00120732	3.21268	0.854529	0.00027117	0.0347097	mayonaise_snack	223	39	0.000350609	0.000861925	1.00509	1.27199	0.430286	0.906329	mayonaise_snack	872	165	0.000401626	0.00105973	1.27194	0.459788	0.00578897	0.445751	mayonaise_snack	1.58348	1.36945	0.618062	4.73025	0.347079	1.42897	4.11713	3.84e-05	0.00383617	0.016332	5.89054	0.490709
k__Bacteria.p__Firmicutes.c__Bacilli.o__Lactobacillales.f__Leuconostocaceae	animal_protein_g/d	205	33	0.0209187	0.00683394	0.00706646	0.137915	0.959187	0.999052	animal_protein_g/d	124	30	0.0209888	0.00656151	0.35469	0.201595	0.0810762	0.746134	animal_protein_g/d	223	73	0.0233634	0.00641486	0.0460388	0.153341	0.764299	0.978423	animal_protein_g/d	872	227	0.0229908	0.00688612	0.103466	0.0284857	0.00029997	0.0138586	animal_protein_g/d	52.5746	24.606	42.5288	1232.39	0.0271955	0.102483	3.7684	0.000164297	0.00410742	0.00722351	2.18049	0
k__Bacteria.p__Firmicutes.c__Clostridia.o__Clostridiales.f__Lachnospiraceae.g__Anaerostipes	cheese_d	205	178	0.00127906	0.00308084	1.55442	0.676153	0.0225693	0.385182	cheese_d	124	104	0.00107674	0.0016214	3.12475	1.80043	0.0852533	0.973802	cheese_d	223	213	0.00153969	0.00186422	3.10646	1.16087	0.00802525	0.315047	cheese_d	872	832	0.00151246	0.00219247	0.903694	0.466058	0.0528276	0.310717	cheese_d	2.18731	0.308494	0.742047	4.60385	0.357104	1.38102	3.86729	0.000110054	0.00440215	0.00828644	4.26189	0.296087
k__Bacteria.p__Actinobacteria.c__Actinobacteria	fat_en%	205	203	0.0208664	0.00932596	-0.246007	1.67504	0.883386	0.956559	fat_en%	124	124	0.0195187	0.006266	-3.76951	2.74241	0.171863	0.958584	fat_en%	223	223	0.021354	0.00694088	-5.68924	1.97622	0.00438883	0.110826	fat_en%	872	872	0.019429	0.00660117	-3.18422	0.98926	0.00133516	0.0771056	fat_en%	0.35641	0.132964	0.256052	1.02183	0.752229	-2.99864	-3.98634	6.71e-05	0.00447342	0.00306868	4.66836	0.357376
k__Bacteria.p__Firmicutes.c__Clostridia.o__Clostridiales.f__Lachnospiraceae.g__Roseburia	snack_cheese	205	173	0.00196611	0.00383557	4.37634	1.50355	0.00401953	0.5145	snack_cheese	124	120	0.00223727	0.00406041	-0.957392	1.68772	0.571618	0.964047	snack_cheese	223	222	0.00215173	0.00316946	0.290013	1.11907	0.795764	0.953828	snack_cheese	872	869	0.00223346	0.00368979	2.01216	0.513045	9.48e-05	0.010946	snack_cheese	0.442351	0.351074	0.798516	3.79917	0.430686	1.75769	4.08114	4.48e-05	0.00448161	0.00459757	7.58744	0.60461
k__Bacteria.p__Firmicutes.c__Bacilli.o__Lactobacillales.f__Streptococcaceae.g__Streptococcus	plant_protein_g/d	205	202	0.0148277	0.00334303	1.0462	2.5239	0.67895	0.947328	plant_protein_g/d	124	121	0.0154055	0.00278504	-11.5708	3.58351	0.00161291	0.0688176	plant_protein_g/d	223	219	0.0152884	0.00234256	-1.55603	3.19013	0.626212	0.900421	plant_protein_g/d	872	858	0.0156622	0.00281734	-3.68268	1.10902	0.000935999	0.0288111	plant_protein_g/d	0.156984	0.0778724	0.0982613	0.813052	0.934061	-3.38861	-3.62782	0.000285825	0.0045292	0.00542447	8.70126	0.655222
k__Bacteria.p__Firmicutes.c__Clostridia.o__Clostridiales.f__Lachnospiraceae	plant_protein_g/d	205	202	0.0148277	0.00334303	2.36467	3.76864	0.531074	0.918614	plant_protein_g/d	124	124	0.0154055	0.00278504	-2.92681	3.65863	0.425321	0.86466	plant_protein_g/d	223	223	0.0152884	0.00234256	-6.18628	2.90189	0.0341517	0.360841	plant_protein_g/d	872	872	0.0156622	0.00281734	-3.84971	1.16572	0.000997786	0.0288111	plant_protein_g/d	0.0704093	0.0747071	0.118751	0.735885	1.00012	-3.62063	-3.62018	0.000294398	0.0045292	0.0192287	3.3786	0.112059
k__Bacteria.p__Firmicutes.c__Bacilli.o__Lactobacillales.f__Lactobacillaceae.g__Lactobacillus.s__Lactobacillus_sakei.t__Lactobacillus_sakei_unclassified	salad_toast	205	30	0.000909357	0.00198241	0.0130023	0.637071	0.983737	0.995402	salad_toast	124	34	0.000833568	0.00197919	1.42684	0.964229	0.141717	0.604661	salad_toast	223	37	0.00138343	0.00226805	0.437283	0.347773	0.209961	0.771394	salad_toast	872	164	0.00118743	0.00235717	0.804101	0.196586	4.71e-05	0.00513683	salad_toast	2.46391	1.07557	8.26814	25.8759	0.162901	0.689666	4.23365	2.3e-05	0.00459867	0.0192766	2.57816	0
k__Bacteria.p__Bacteroidetes.c__Bacteroidia.o__Bacteroidales	milk_whole	205	192	0.00363829	0.0178548	-1.23886	0.729523	0.09103	0.984209	milk_whole	124	123	0.00445388	0.0197138	-0.292173	0.685414	0.670685	0.987064	milk_whole	223	221	0.00317914	0.0152709	-1.40023	0.68228	0.0413426	0.382006	milk_whole	872	870	0.0040448	0.0196028	-0.793541	0.226399	0.00047994	0.0599594	milk_whole	1.87898	2.1286	2.1482	19.5097	0.19739	-0.835341	-4.23193	2.32e-05	0.0046339	0.00167453	1.65353	0
k__Bacteria.p__Firmicutes.c__Bacilli.o__Lactobacillales.f__Streptococcaceae.g__Streptococcus.s__Streptococcus_thermophilus.t__Streptococcus_thermophilus_unclassified	other_custard_yoghurt_fromagefrais	205	128	0.0142662	0.023869	0.557906	0.196099	0.00492265	0.630099	other_custard_yoghurt_fromagefrais	124	82	0.017021	0.025408	0.40334	0.254077	0.115128	0.957764	other_custard_yoghurt_fromagefrais	223	182	0.0153097	0.0199877	0.801442	0.299288	0.00797968	0.462765	other_custard_yoghurt_fromagefrais	872	666	0.0165289	0.023638	0.248646	0.125331	0.0475828	0.439665	other_custard_yoghurt_fromagefrais	26.0046	15.4906	11.164	63.6623	0.0927193	0.391439	4.22177	2.42e-05	0.00484789	0.00935156	3.89757	0.230289
k__Bacteria.p__Firmicutes.c__Clostridia.o__Clostridiales.f__Lachnospiraceae.g__Blautia	alcohol_en%	205	201	0.00090638	0.00165854	-10.4194	7.24024	0.151693	0.595818	alcohol_en%	124	124	0.00101426	0.00166211	9.11213	4.21814	0.0328127	0.606207	alcohol_en%	223	223	0.00166571	0.00220108	4.50943	2.41265	0.063011	0.690029	alcohol_en%	872	872	0.00176456	0.0023321	3.42426	0.994873	0.000605529	0.0233129	alcohol_en%	0.0190763	0.0562027	0.171795	1.01033	0.891789	3.61673	4.05559	5e-05	0.00495524	0.0171997	5.62992	0.467133
k__Bacteria.p__Firmicutes.c__Clostridia.o__Clostridiales.f__Lachnospiraceae.g__Blautia.s__Ruminococcus_torques	alcohol_en%	205	199	0.00090638	0.00165854	-3.22029	4.12376	0.435787	0.82585	alcohol_en%	124	123	0.00101426	0.00166211	6.468	2.90629	0.0279632	0.606207	alcohol_en%	223	223	0.00166571	0.00220108	3.63991	1.88871	0.0552924	0.690029	alcohol_en%	872	872	0.00176456	0.0023321	2.87614	0.879179	0.00111289	0.0311175	alcohol_en%	0.0588049	0.118392	0.28033	1.29374	0.755656	3.03651	4.01838	5.86e-05	0.00495524	0.0171997	3.83148	0.217013
k__Bacteria.p__Firmicutes.c__Clostridia.o__Clostridiales.f__Lachnospiraceae	alcohol_en%	205	202	0.00090638	0.00165854	0.948859	7.65594	0.901489	0.958011	alcohol_en%	124	124	0.00101426	0.00166211	15.4944	5.97566	0.0107095	0.456937	alcohol_en%	223	223	0.00166571	0.00220108	4.27538	3.08371	0.167042	0.889809	alcohol_en%	872	872	0.00176456	0.0023321	4.57296	1.4085	0.00121237	0.0311175	alcohol_en%	0.017061	0.0280046	0.10516	0.504068	1.23627	4.89809	3.96199	7.43e-05	0.00495524	0.0171997	3.50457	0.143975
k__Bacteria.p__Firmicutes.c__Clostridia.o__Clostridiales.f__Lachnospiraceae.g__Blautia.s__Ruminococcus_obeum	alcohol_g/day	205	181	0.0021888	0.00376975	1.98454	1.32626	0.136148	0.658119	alcohol_g/day	124	120	0.00248758	0.0034234	2.8881	1.86917	0.124994	0.561377	alcohol_g/day	223	222	0.00380258	0.00433334	2.35486	0.894701	0.00909492	0.328815	alcohol_g/day	872	870	0.00440301	0.00477428	0.920496	0.366308	0.0121549	0.146159	alcohol_g/day	0.568518	0.286221	1.24924	7.45259	0.323481	1.23023	3.80308	0.000142907	0.00508898	0.00580231	3.40516	0.118983
k__Bacteria.p__Firmicutes.c__Clostridia.o__Clostridiales.f__Lachnospiraceae.g__Blautia.s__Ruminococcus_torques	alcohol_g/day	205	199	0.0021888	0.00376975	-2.40331	1.81594	0.187212	0.681656	alcohol_g/day	124	123	0.00248758	0.0034234	3.17168	1.40969	0.0263237	0.493439	alcohol_g/day	223	223	0.00380258	0.00433334	1.49478	0.964756	0.12278	0.766548	alcohol_g/day	872	872	0.00440301	0.00477428	1.44338	0.433042	0.000895514	0.021001	alcohol_g/day	0.303247	0.503217	1.0744	5.33262	0.37233	1.4099	3.78669	0.00015267	0.00508898	0.0183523	5.98502	0.498749
k__Bacteria.p__Firmicutes.c__Clostridia.o__Clostridiales.f__Lachnospiraceae.g__Lachnospiraceae_noname.s__Lachnospiraceae_bacterium_1_1_57FAA.t__GCF_000218445	group_savoury_snacks	205	125	0.00990789	0.0101233	-0.238964	0.788958	0.7623	0.976278	group_savoury_snacks	124	75	0.00788384	0.00684333	-0.0669271	0.495863	0.892904	0.956623	group_savoury_snacks	223	101	0.00976982	0.00757695	0.55043	0.295492	0.063873	0.948222	group_savoury_snacks	872	381	0.00837428	0.00694753	0.626111	0.152297	4.32e-05	0.00999022	group_savoury_snacks	1.60654	4.06702	11.4527	43.1137	0.128842	0.541862	4.20563	2.6e-05	0.00520711	0.0142918	2.79368	0
k__Bacteria.p__Firmicutes.c__Clostridia.o__Clostridiales.f__Ruminococcaceae.g__Faecalibacterium.s__Faecalibacterium_prausnitzii.t__Faecalibacterium_prausnitzii_unclassified	group_fruits	205	128	0.124229	0.114099	0.0404513	0.0732452	0.581378	0.987224	group_fruits	124	118	0.121072	0.0828883	0.186869	0.126654	0.142739	0.902557	group_fruits	223	215	0.121623	0.0818712	0.226866	0.0640008	0.000480847	0.0277689	group_fruits	872	850	0.120572	0.0882788	0.0775825	0.0295291	0.00875811	0.193502	group_fruits	186.398	62.3393	244.135	1146.83	0.0246955	0.0997431	4.03892	5.37e-05	0.0053697	0.00301648	5.63696	0.467798
k__Bacteria.p__Firmicutes.c__Clostridia.o__Clostridiales.f__Lachnospiraceae.g__Lachnospiraceae_noname.s__Lachnospiraceae_bacterium_5_1_63FAA.t__GCF_000185525	nut_d	205	153	0.000940766	0.00428675	0.525587	0.58861	0.372996	0.92679	nut_d	124	109	0.000963753	0.00315796	1.8437	0.677061	0.00746683	0.238938	nut_d	223	218	0.00103658	0.00198489	0.154779	0.80164	0.847086	0.928241	nut_d	872	838	0.00117064	0.00338198	0.76436	0.259638	0.0033288	0.131962	nut_d	2.88632	2.18145	1.55611	14.8342	0.215876	0.797763	3.69547	0.000219483	0.00548708	0.0128686	3.26016	0.0798008
k__Bacteria.p__Firmicutes.c__Clostridia.o__Clostridiales.f__Lachnospiraceae.g__Lachnospiraceae_noname.s__Lachnospiraceae_bacterium_7_1_58FAA.t__GCF_000242155	group_coffee	205	130	0.167556	0.173481	0.015764	0.00516726	0.00259385	0.155131	group_coffee	124	88	0.158729	0.128453	0.0124565	0.00983906	0.207978	0.66578	group_coffee	223	164	0.178916	0.145076	0.00978563	0.00474457	0.0403802	0.729499	group_coffee	872	640	0.214245	0.157158	0.00510952	0.00248307	0.0399195	0.272274	group_coffee	37452.4	10329.8	44422.8	162189	0.00198265	0.00779297	3.93058	8.47e-05	0.00564947	0.00472283	3.94855	0.240228
k__Bacteria.p__Firmicutes.c__Bacilli.o__Lactobacillales.f__Streptococcaceae.g__Streptococcus.s__Streptococcus_australis.t__Streptococcus_australis_unclassified	fat_en%	205	50	0.0208664	0.00932596	0.18167	0.0970042	0.0625543	0.386395	fat_en%	124	35	0.0195187	0.006266	-0.0121335	0.0923979	0.895766	0.978102	fat_en%	223	84	0.021354	0.00694088	0.112237	0.0890449	0.208889	0.696442	fat_en%	872	284	0.019429	0.00660117	0.175191	0.0480285	0.000280788	0.0518084	fat_en%	106.272	117.132	126.119	433.513	0.0357362	0.137909	3.85909	0.000113809	0.00569047	0.0110891	3.52616	0.149216
k__Bacteria.p__Firmicutes.c__Clostridia.o__Clostridiales.f__Lachnospiraceae.g__Roseburia.s__Roseburia_hominis.t__GCF_000225345	vegetables_cooked_nobutter	205	106	0.0560535	0.0499205	0.015241	0.0381326	0.689834	0.96339	vegetables_cooked_nobutter	124	87	0.0568988	0.0444803	0.09592	0.0747531	0.201972	0.976252	vegetables_cooked_nobutter	223	191	0.0629113	0.0411443	0.0931203	0.0685433	0.175709	0.823286	vegetables_cooked_nobutter	872	771	0.0589629	0.0399312	0.115969	0.0301945	0.000131767	0.0126399	vegetables_cooked_nobutter	687.712	178.954	212.848	1096.84	0.0214356	0.0802564	3.74408	0.000181058	0.00603528	0.02455	4.38497	0.315845
k__Bacteria.p__Firmicutes.c__Bacilli.o__Lactobacillales.f__Lactobacillaceae.g__Lactobacillus.s__Lactobacillus_sakei	salad_toast	205	32	0.000909357	0.00198241	0.497071	0.686723	0.470015	0.995402	salad_toast	124	34	0.000833568	0.00197919	1.42684	0.964229	0.141717	0.604661	salad_toast	223	39	0.00138343	0.00226805	0.23303	0.480024	0.627842	0.929689	salad_toast	872	165	0.00118743	0.00235717	0.778773	0.201853	0.000122731	0.00708774	salad_toast	2.12049	1.07557	4.33984	24.5431	0.176559	0.708049	4.01027	6.06e-05	0.00606487	0.0267313	1.7521	0
k__Bacteria.p__Actinobacteria.c__Actinobacteria.o__Bifidobacteriales.f__Bifidobacteriaceae.g__Bifidobacterium.s__Bifidobacterium_adolescentis	protein_g/d	205	88	0.0357012	0.00672099	0.0217098	1.95131	0.991134	0.99564	protein_g/d	124	84	0.0363339	0.006004	-7.65463	3.00437	0.0121134	0.443004	protein_g/d	223	180	0.0386297	0.00617379	-4.37742	2.18421	0.0462946	0.509241	protein_g/d	872	735	0.0386313	0.00628654	-2.89036	0.981859	0.00332905	0.0596361	protein_g/d	0.262632	0.110788	0.20961	1.03729	0.785596	-2.93647	-3.7379	0.000185567	0.00618558	0.00217577	5.20194	0.423292
k__Bacteria.p__Actinobacteria.c__Actinobacteria.o__Bifidobacteriales.f__Bifidobacteriaceae.g__Bifidobacterium.s__Bifidobacterium_adolescentis.t__Bifidobacterium_adolescentis_unclassified	protein_g/d	205	88	0.0357012	0.00672099	0.0217098	1.95131	0.991134	0.99564	protein_g/d	124	84	0.0363339	0.006004	-7.65463	3.00437	0.0121134	0.443004	protein_g/d	223	180	0.0386297	0.00617379	-4.37742	2.18421	0.0462946	0.509241	protein_g/d	872	735	0.0386313	0.00628654	-2.90019	0.981262	0.00320543	0.0596361	protein_g/d	0.262632	0.110788	0.20961	1.03856	0.78529	-2.94274	-3.74732	0.000178731	0.00618558	0.00217577	5.20103	0.423192
k__Bacteria.p__Firmicutes.c__Clostridia.o__Clostridiales.f__Lachnospiraceae.g__Roseburia.s__Roseburia_hominis.t__GCF_000225345	group_vegetables	205	106	0.057154	0.0508139	0.0153047	0.0374639	0.683348	0.967158	group_vegetables	124	87	0.0579135	0.045023	0.0924105	0.0739048	0.213649	0.969418	group_vegetables	223	191	0.0640958	0.0418177	0.0891579	0.0675273	0.188131	0.835734	group_vegetables	872	771	0.0600754	0.0406608	0.113857	0.0296603	0.000132844	0.0124348	group_vegetables	712.482	183.086	219.302	1136.71	0.0210745	0.0785216	3.72592	0.000194607	0.0064869	0.0259592	4.32673	0.306635
k__Bacteria.p__Firmicutes.c__Clostridia.o__Clostridiales.f__Lachnospiraceae.g__Coprococcus.s__Coprococcus_comes.t__GCF_000155875	plant_protein_g/d	205	112	0.0148277	0.00334303	-1.96869	1.65684	0.236162	0.829427	plant_protein_g/d	124	95	0.0154055	0.00278504	-1.80023	2.4185	0.458127	0.86466	plant_protein_g/d	223	201	0.0152884	0.00234256	-2.59455	1.78446	0.147394	0.602358	plant_protein_g/d	872	820	0.0156622	0.00281734	-2.0689	0.718092	0.0040606	0.0605056	plant_protein_g/d	0.364283	0.170966	0.314039	1.93928	0.598839	-2.09853	-3.50434	0.000457741	0.00653915	0.0224213	0.100322	0
k__Bacteria.p__Firmicutes.c__Bacilli.o__Lactobacillales.f__Streptococcaceae.g__Streptococcus.s__Streptococcus_thermophilus.t__Streptococcus_thermophilus_unclassified	buttermilk	205	128	0.00818573	0.0303373	0.328736	0.15553	0.0358364	0.533402	buttermilk	124	82	0.011503	0.0300637	0.573064	0.211336	0.0077137	0.329118	buttermilk	223	182	0.0169444	0.0373683	0.121385	0.165182	0.463223	0.906666	buttermilk	872	666	0.0200723	0.0432454	0.158361	0.0702323	0.0243955	0.31775	buttermilk	41.3401	22.39	36.65	202.734	0.0574377	0.20776	3.61713	0.000297891	0.00661979	0.00732167	4.36104	0.312091
k__Bacteria.p__Firmicutes.c__Bacilli.o__Lactobacillales.f__Streptococcaceae.g__Streptococcus.s__Streptococcus_mutans.t__Streptococcus_mutans_unclassified	plant_protein_g/d	205	45	0.0148277	0.00334303	-0.501297	0.411329	0.224384	0.829427	plant_protein_g/d	124	36	0.0154055	0.00278504	-1.1696	1.12855	0.302129	0.783234	plant_protein_g/d	223	59	0.0152884	0.00234256	-1.30857	0.416149	0.00189569	0.086117	plant_protein_g/d	872	198	0.0156622	0.00281734	-0.33235	0.149759	0.0267295	0.14033	plant_protein_g/d	5.91046	0.785161	5.77433	44.5874	0.132387	-0.460167	-3.47593	0.000509077	0.00678769	0.0137709	5.28985	0.432876
k__Bacteria.p__Firmicutes.c__Bacilli.o__Lactobacillales.f__Lactobacillaceae.g__Lactobacillus.s__Lactobacillus_sakei	plant_protein_g/d	205	32	0.0148277	0.00334303	-0.411225	0.403149	0.308945	0.829427	plant_protein_g/d	124	34	0.0154055	0.00278504	-1.06999	0.383988	0.00625065	0.14547	plant_protein_g/d	223	39	0.0152884	0.00234256	0.00566002	0.463358	0.990265	0.99444	plant_protein_g/d	872	165	0.0156622	0.00281734	-0.439299	0.169949	0.0099032	0.0817014	plant_protein_g/d	6.15274	6.78212	4.65765	34.623	0.138389	-0.478219	-3.45563	0.000549018	0.00686272	0.0192287	3.54565	0.153893
k__Bacteria.p__Firmicutes.c__Erysipelotrichia.o__Erysipelotrichales.f__Erysipelotrichaceae	animal_protein_g/d	205	184	0.0209187	0.00683394	0.604588	0.797273	0.449156	0.9582	animal_protein_g/d	124	115	0.0209888	0.00656151	0.611896	1.00404	0.543431	0.889806	animal_protein_g/d	223	218	0.0233634	0.00641486	1.15747	0.87827	0.188941	0.703958	animal_protein_g/d	872	822	0.0229908	0.00688612	1.57284	0.456402	0.000595966	0.0166945	animal_protein_g/d	1.57321	0.991959	1.29641	4.8007	0.339769	1.22478	3.60475	0.00031245	0.0068663	0.0092982	1.56519	0
k__Bacteria.p__Firmicutes.c__Clostridia.o__Clostridiales	animal_protein_g/d	205	204	0.0209187	0.00683394	3.06139	2.28117	0.181117	0.917279	animal_protein_g/d	124	124	0.0209888	0.00656151	4.71794	2.38967	0.0506633	0.746134	animal_protein_g/d	223	223	0.0233634	0.00641486	4.5972	1.89825	0.0162652	0.234829	animal_protein_g/d	872	872	0.0229908	0.00688612	1.69366	0.80943	0.0366927	0.27342	animal_protein_g/d	0.192169	0.175115	0.277518	1.5263	0.678671	2.42979	3.58021	0.000343315	0.0068663	0.035822	3.12428	0.0397784
k__Bacteria.p__Firmicutes.c__Clostridia.o__Clostridiales.f__Lachnospiraceae.g__Anaerostipes.s__Anaerostipes_hadrus.t__GCF_000332875	wine_red	205	142	0.0062988	0.0145138	0.280387	0.126532	0.027841	0.285092	wine_red	124	102	0.00883077	0.0194022	0.318603	0.147114	0.0323467	0.533632	wine_red	223	211	0.0133902	0.0226777	0.226169	0.0956808	0.0189801	0.534064	wine_red	872	821	0.0143368	0.0213184	0.0815406	0.0489809	0.0963296	0.355629	wine_red	62.4592	46.2056	109.232	416.818	0.0396927	0.143256	3.60912	0.000307238	0.00690604	0.0132041	4.9337	0.391937
k__Bacteria.p__Firmicutes.c__Clostridia.o__Clostridiales.f__Lachnospiraceae.g__Lachnospiraceae_noname.s__Lachnospiraceae_bacterium_5_1_63FAA.t__GCF_000185525	wine_red	205	153	0.0062988	0.0145138	0.302006	0.181811	0.0983	0.407418	wine_red	124	109	0.00883077	0.0194022	0.0654094	0.134623	0.627976	0.904587	wine_red	223	218	0.0133902	0.0226777	0.136844	0.0691939	0.0492838	0.534064	wine_red	872	838	0.0143368	0.0213184	0.115727	0.0416633	0.00559575	0.0687028	wine_red	30.2524	55.1771	208.864	576.093	0.0338956	0.124079	3.66062	0.000251609	0.00690604	0.0132041	1.22189	0
k__Bacteria.p__Actinobacteria.c__Actinobacteria.o__Bifidobacteriales.f__Bifidobacteriaceae.g__Bifidobacterium	wine_red	205	174	0.0062988	0.0145138	-0.286229	1.14624	0.803067	0.913712	wine_red	124	120	0.00883077	0.0194022	-0.66945	0.925546	0.470914	0.904587	wine_red	223	213	0.0133902	0.0226777	-0.389023	0.650921	0.550693	0.966325	wine_red	872	849	0.0143368	0.0213184	-1.12406	0.302974	0.000220396	0.0101823	wine_red	0.761115	1.16736	2.36017	10.8941	0.25664	-0.93284	-3.63481	0.000278184	0.00690604	0.0132041	1.49552	0
k__Bacteria.p__Actinobacteria.c__Actinobacteria.o__Bifidobacteriales.f__Bifidobacteriaceae	wine_red	205	182	0.0062988	0.0145138	-0.323225	1.13914	0.776899	0.904028	wine_red	124	121	0.00883077	0.0194022	-0.655925	0.922116	0.478274	0.904587	wine_red	223	214	0.0133902	0.0226777	-0.393364	0.650538	0.546023	0.966325	wine_red	872	854	0.0143368	0.0213184	-1.12674	0.302569	0.000208848	0.0101823	wine_red	0.770634	1.17606	2.36295	10.9232	0.256218	-0.935975	-3.65305	0.000259147	0.00690604	0.0132041	1.47479	0
k__Bacteria.p__Actinobacteria.c__Actinobacteria.o__Bifidobacteriales.f__Bifidobacteriaceae.g__Bifidobacterium.s__Bifidobacterium_adolescentis	wine_red	205	88	0.0062988	0.0145138	0.391855	0.896457	0.662499	0.857381	wine_red	124	84	0.00883077	0.0194022	-2.28601	0.936129	0.0160775	0.497924	wine_red	223	180	0.0133902	0.0226777	-0.249879	0.583436	0.668864	0.966325	wine_red	872	735	0.0143368	0.0213184	-0.988263	0.284872	0.000547836	0.0180786	wine_red	1.24435	1.14111	2.93774	12.3226	0.238056	-0.851933	-3.5787	0.000345302	0.00690604	0.0155929	5.56566	0.46098
k__Bacteria.p__Actinobacteria.c__Actinobacteria.o__Bifidobacteriales.f__Bifidobacteriaceae.g__Bifidobacterium.s__Bifidobacterium_adolescentis.t__Bifidobacterium_adolescentis_unclassified	wine_red	205	88	0.0062988	0.0145138	0.391855	0.896457	0.662499	0.857381	wine_red	124	84	0.00883077	0.0194022	-2.28601	0.936129	0.0160775	0.497924	wine_red	223	180	0.0133902	0.0226777	-0.249879	0.583436	0.668864	0.966325	wine_red	872	735	0.0143368	0.0213184	-0.987873	0.284709	0.000546605	0.0180786	wine_red	1.24435	1.14111	2.93774	12.3367	0.237961	-0.851769	-3.57944	0.000344325	0.00690604	0.0155929	5.56461	0.460879
k__Bacteria.p__Firmicutes.c__Erysipelotrichia.o__Erysipelotrichales.f__Erysipelotrichaceae.g__Coprobacillus	applesauce	205	106	0.00265546	0.00646773	0.63831	0.284343	0.025936	0.992432	applesauce	124	33	0.00335604	0.00725717	0.1769	0.218203	0.41915	0.986448	applesauce	223	56	0.00242806	0.00545769	0.0973133	0.326623	0.766034	0.970951	applesauce	872	137	0.00215258	0.00472499	0.415448	0.117538	0.000430019	0.0243855	applesauce	12.3685	21.0028	9.3736	72.3843	0.0931982	0.369971	3.96972	7.2e-05	0.00719572	0.0135746	2.52007	0
k__Bacteria.p__Actinobacteria.c__Actinobacteria.o__Bifidobacteriales.f__Bifidobacteriaceae.g__Bifidobacterium	spiced_cake	205	174	0.00202004	0.00359181	3.19775	4.51474	0.47959	0.971183	spiced_cake	124	120	0.00254419	0.00402183	4.42357	4.44992	0.322201	0.877924	spiced_cake	223	213	0.00392441	0.00473884	6.42633	3.06302	0.0370534	0.519086	spiced_cake	872	849	0.0030661	0.00484284	3.8495	1.32034	0.00364214	0.110386	spiced_cake	0.0490607	0.0505005	0.106586	0.573628	1.13244	4.1979	3.70695	0.00020977	0.00725708	0.0173297	0.650573	0
k__Bacteria.p__Actinobacteria.c__Actinobacteria.o__Bifidobacteriales.f__Bifidobacteriaceae	spiced_cake	205	182	0.00202004	0.00359181	3.06489	4.48737	0.495395	0.971183	spiced_cake	124	121	0.00254419	0.00402183	4.35432	4.43354	0.328028	0.877924	spiced_cake	223	214	0.00392441	0.00473884	6.38938	3.06159	0.0380554	0.519086	spiced_cake	872	854	0.0030661	0.00484284	3.85152	1.31863	0.00358127	0.110386	spiced_cake	0.0496611	0.0508743	0.106685	0.575116	1.13058	4.18036	3.69752	0.000217712	0.00725708	0.0173297	0.646122	0
k__Bacteria.p__Actinobacteria.c__Actinobacteria.o__Bifidobacteriales.f__Bifidobacteriaceae.g__Bifidobacterium.s__Bifidobacterium_adolescentis.t__Bifidobacterium_adolescentis_unclassified	spiced_cake	205	88	0.00202004	0.00359181	3.97804	3.52528	0.260489	0.971183	spiced_cake	124	84	0.00254419	0.00402183	4.95107	4.59881	0.283838	0.877924	spiced_cake	223	180	0.00392441	0.00473884	3.20446	2.76342	0.247482	0.70326	spiced_cake	872	735	0.0030661	0.00484284	4.02757	1.23805	0.00118549	0.110386	spiced_cake	0.0804662	0.0472834	0.13095	0.65241	1.04765	3.95282	3.77305	0.000161265	0.00725708	0.0173297	0.124153	0
k__Bacteria.p__Actinobacteria.c__Actinobacteria.o__Bifidobacteriales.f__Bifidobacteriaceae.g__Bifidobacterium.s__Bifidobacterium_adolescentis	spiced_cake	205	88	0.00202004	0.00359181	3.97804	3.52528	0.260489	0.971183	spiced_cake	124	84	0.00254419	0.00402183	4.95107	4.59881	0.283838	0.877924	spiced_cake	223	180	0.00392441	0.00473884	3.20446	2.76342	0.247482	0.70326	spiced_cake	872	735	0.0030661	0.00484284	4.02164	1.23879	0.00121347	0.110386	spiced_cake	0.0804662	0.0472834	0.13095	0.651636	1.04809	3.94851	3.76733	0.000165	0.00725708	0.0173297	0.123577	0
k__Bacteria.p__Firmicutes.c__Clostridia.o__Clostridiales.f__Lachnospiraceae.g__Blautia	spiced_cake	205	201	0.00202004	0.00359181	-2.19133	3.32048	0.510054	0.971183	spiced_cake	124	124	0.00254419	0.00402183	-4.93373	1.74685	0.00557851	0.877924	spiced_cake	223	223	0.00392441	0.00473884	-0.940422	1.02219	0.358632	0.803649	spiced_cake	872	872	0.0030661	0.00484284	-1.45597	0.47896	0.00243863	0.110386	spiced_cake	0.0906981	0.327708	0.957047	4.35915	0.417588	-1.5803	-3.78435	0.000154109	0.00725708	0.0216646	4.17834	0.282011
k__Bacteria.p__Firmicutes.c__Clostridia.o__Clostridiales.f__Lachnospiraceae	spiced_cake	205	202	0.00202004	0.00359181	-2.05087	3.49575	0.558084	0.971183	spiced_cake	124	124	0.00254419	0.00402183	-4.98093	2.53278	0.0515586	0.877924	spiced_cake	223	223	0.00392441	0.00473884	-2.37429	1.43556	0.0995967	0.657338	spiced_cake	872	872	0.0030661	0.00484284	-1.95105	0.680632	0.00425061	0.110386	spiced_cake	0.0818313	0.155885	0.485242	2.15862	0.589094	-2.18906	-3.71598	0.000202415	0.00725708	0.0221083	1.35555	0
k__Bacteria.p__Bacteroidetes.c__Bacteroidia.o__Bacteroidales.f__Prevotellaceae.g__Paraprevotella	nut_d	205	41	0.000940766	0.00428675	0.502121	0.630976	0.427101	0.92679	nut_d	124	33	0.000963753	0.00315796	4.53839	1.4773	0.00269036	0.114789	nut_d	223	77	0.00103658	0.00198489	0.955748	0.778125	0.220701	0.629407	nut_d	872	418	0.00117064	0.00338198	0.810827	0.288879	0.00511632	0.131962	nut_d	2.51174	0.458208	1.65159	11.983	0.245407	0.881408	3.59162	0.000328626	0.00730281	0.00891793	6.55802	0.542545
k__Bacteria.p__Firmicutes.c__Bacilli.o__Lactobacillales.f__Lactobacillaceae.g__Lactobacillus.s__Lactobacillus_delbrueckii.t__Lactobacillus_delbrueckii_unclassified	yoghurt_ff	205	36	0.00395474	0.0181745	0.0677311	0.224569	0.763267	0.98685	yoghurt_ff	124	18	0.00463467	0.0190171	1.21739	0.15518	2.08e-12	5.33e-10	yoghurt_ff	223	54	0.00294668	0.0100701	0.0298618	0.191947	0.876513	0.966506	yoghurt_ff	872	221	0.0041096	0.0133629	0.0859945	0.0716362	0.230299	0.87014	yoghurt_ff	19.8289	41.527	27.1417	194.866	0.0594057	0.245146	4.12664	3.68e-05	0.00736202	0.0121546	46.0715	0.934884
k__Bacteria.p__Firmicutes.c__Clostridia.o__Clostridiales.f__Lachnospiraceae.g__Blautia.s__Ruminococcus_obeum.t__Ruminococcus_obeum_unclassified	fish_fatty	205	181	0.0019225	0.00395473	1.9827	1.03151	0.0560393	0.6966	fish_fatty	124	118	0.00234665	0.00382573	-0.370641	1.52866	0.80884	0.971291	fish_fatty	223	219	0.00275948	0.00479549	-0.183571	0.590786	0.756308	0.929293	fish_fatty	872	851	0.00223209	0.00381184	1.6146	0.376856	2.04e-05	0.00470725	fish_fatty	0.939841	0.427934	2.8651	7.04125	0.297823	1.11296	3.73698	0.000186247	0.00744988	0.0165396	8.2409	0.635962
k__Bacteria.p__Actinobacteria.c__Actinobacteria.o__Bifidobacteriales.f__Bifidobacteriaceae.g__Bifidobacterium.s__Bifidobacterium_adolescentis	animal_protein_en%	205	88	0.00530414	0.00421386	-1.02515	3.16778	0.746566	0.946144	animal_protein_en%	124	84	0.00469162	0.00227717	-21.691	8.34578	0.010531	0.784888	animal_protein_en%	223	180	0.00581923	0.00315798	-9.81055	4.21313	0.0207979	0.320288	animal_protein_en%	872	735	0.00530434	0.00309838	-6.03412	2.07224	0.00368465	0.0955544	animal_protein_en%	0.099653	0.0143571	0.0563366	0.232874	1.57481	-5.8813	-3.7346	0.000188011	0.00759386	0.00444442	6.81375	0.559714
k__Bacteria.p__Actinobacteria.c__Actinobacteria.o__Bifidobacteriales.f__Bifidobacteriaceae.g__Bifidobacterium.s__Bifidobacterium_adolescentis.t__Bifidobacterium_adolescentis_unclassified	animal_protein_en%	205	88	0.00530414	0.00421386	-1.02515	3.16778	0.746566	0.946144	animal_protein_en%	124	84	0.00469162	0.00227717	-21.691	8.34578	0.010531	0.784888	animal_protein_en%	223	180	0.00581923	0.00315798	-9.81055	4.21313	0.0207979	0.320288	animal_protein_en%	872	735	0.00530434	0.00309838	-6.024	2.07108	0.0037229	0.0955544	animal_protein_en%	0.099653	0.0143571	0.0563366	0.233134	1.5743	-5.87555	-3.73216	0.000189847	0.00759386	0.00444442	6.81304	0.559668
k__Bacteria.p__Actinobacteria.c__Actinobacteria	animal_protein_en%	205	203	0.00530414	0.00421386	-1.64383	3.65926	0.653756	0.919809	animal_protein_en%	124	124	0.00469162	0.00227717	-4.11031	7.71141	0.595016	0.95139	animal_protein_en%	223	223	0.00581923	0.00315798	-10.1903	4.35606	0.0202227	0.320288	animal_protein_en%	872	872	0.00530434	0.00309838	-6.99672	2.07039	0.000758801	0.0361429	animal_protein_en%	0.0746814	0.0168164	0.0527001	0.23329	1.6276	-6.25498	-3.84306	0.00012151	0.00759386	0.00444442	2.60978	0
k__Bacteria.p__Firmicutes.c__Clostridia.o__Clostridiales	alcohol_g/day	205	204	0.0021888	0.00376975	4.26889	4.06132	0.294484	0.745712	alcohol_g/day	124	124	0.00248758	0.0034234	8.659	4.53166	0.0584386	0.516828	alcohol_g/day	223	223	0.00380258	0.00433334	0.39818	2.76031	0.885435	0.994969	alcohol_g/day	872	872	0.00440301	0.00477428	3.79509	1.13562	0.000867747	0.021001	alcohol_g/day	0.0606268	0.0486952	0.131246	0.775419	0.992101	3.61767	3.64647	0.000265864	0.00759613	0.00580231	2.64809	0
k__Bacteria.p__Firmicutes.c__Clostridia.o__Clostridiales.f__Lachnospiraceae.g__Coprococcus.s__Coprococcus_comes.t__GCF_000155875	group_vegetables	205	112	0.057154	0.0508139	0.0333742	0.112574	0.767185	0.967158	group_vegetables	124	95	0.0579135	0.045023	-0.151379	0.153301	0.325419	0.969418	group_vegetables	223	201	0.0640958	0.0418177	-0.11097	0.103863	0.286509	0.896126	group_vegetables	872	820	0.0600754	0.0406608	-0.194023	0.0507807	0.000142511	0.0124348	group_vegetables	78.908	42.551	92.6993	387.796	0.0407585	-0.14841	-3.6412	0.000271367	0.00775335	0.0111429	3.54469	0.153664
k__Bacteria.p__Firmicutes.c__Clostridia.o__Clostridiales.f__Peptostreptococcaceae.g__Peptostreptococcaceae_noname.s__Clostridium_bartlettii.t__GCF_000154445	group_dairy	205	147	0.118197	0.0996813	0.0114378	0.0231957	0.622505	0.857009	group_dairy	124	86	0.132773	0.0985231	0.0491313	0.0315155	0.121685	0.848508	group_dairy	223	166	0.145015	0.0954049	0.0541192	0.0260633	0.039046	0.32213	group_dairy	872	661	0.150145	0.0950461	0.0442901	0.0154424	0.00423046	0.0698026	group_dairy	1858.6	1006.82	1472.12	4193.41	0.0108268	0.0394002	3.63912	0.000273567	0.0078162	0.0380661	1.96778	0
k__Bacteria.p__Firmicutes.c__Clostridia.o__Clostridiales.f__Lachnospiraceae.g__Coprococcus.s__Coprococcus_comes.t__GCF_000155875	vegetables_cooked_nobutter	205	112	0.0560535	0.0499205	0.030943	0.114581	0.7874	0.96339	vegetables_cooked_nobutter	124	95	0.0568988	0.0444803	-0.149947	0.155178	0.335861	0.976252	vegetables_cooked_nobutter	223	201	0.0629113	0.0411443	-0.112085	0.105541	0.289411	0.903469	vegetables_cooked_nobutter	872	820	0.0589629	0.0399312	-0.197268	0.0516903	0.000145064	0.0126399	vegetables_cooked_nobutter	76.1677	41.5276	89.775	374.267	0.0414607	-0.150864	-3.63873	0.000273981	0.00782802	0.0107103	3.45861	0.132598
k__Bacteria.p__Firmicutes.c__Bacilli.o__Lactobacillales.f__Streptococcaceae.g__Streptococcus.s__Streptococcus_australis.t__Streptococcus_australis_unclassified	protein_g/d	205	50	0.0357012	0.00672099	0.369229	0.129087	0.00468138	0.239687	protein_g/d	124	35	0.0363339	0.006004	-0.131316	0.0937064	0.163949	0.742412	protein_g/d	223	84	0.0386297	0.00617379	0.214585	0.100286	0.0335189	0.509241	protein_g/d	872	284	0.0386313	0.00628654	0.156551	0.0478395	0.00110939	0.0284745	protein_g/d	60.012	113.884	99.4309	436.944	0.0375222	0.136489	3.63754	0.000275251	0.00786432	0.0440246	12.2007	0.754112
k__Bacteria.p__Firmicutes.c__Bacilli.o__Lactobacillales.f__Leuconostocaceae.g__Leuconostoc	animal_protein_g/d	205	30	0.0209187	0.00683394	0.0528528	0.120203	0.660633	0.983225	animal_protein_g/d	124	30	0.0209888	0.00656151	0.353559	0.200079	0.0797764	0.746134	animal_protein_g/d	223	66	0.0233634	0.00641486	0.114362	0.147275	0.438325	0.923772	animal_protein_g/d	872	220	0.0229908	0.00688612	0.0924043	0.0288255	0.00140374	0.0294786	animal_protein_g/d	69.2097	24.9802	46.1045	1203.5	0.0272794	0.0959753	3.51824	0.000434418	0.00789851	0.0121351	1.81704	0
k__Bacteria	group_nuts	205	205	0.00499133	0.00855226	-2.73958	0.522872	4.07e-07	2.08e-05	group_nuts	124	124	0.00594474	0.00751678	-2.93971	1.53716	0.0582252	0.440226	group_nuts	223	223	0.00667488	0.00644167	0.906753	1.25647	0.471275	0.905735	group_nuts	872	872	0.00707531	0.00712417	0.0557714	0.599495	0.925901	0.994847	group_nuts	3.65771	0.423214	0.63343	2.78246	0.365226	-1.40529	-3.84772	0.000119224	0.00794828	0.0319278	16.8341	0.82179
k__Bacteria.p__Actinobacteria.c__Actinobacteria.o__Actinomycetales.f__Actinomycetaceae	group_nuts	205	94	0.00499133	0.00855226	-0.219416	0.100807	0.0307251	0.442904	group_nuts	124	62	0.00594474	0.00751678	-0.173583	0.100741	0.0876114	0.457389	group_nuts	223	136	0.00667488	0.00644167	-0.0634812	0.127658	0.619507	0.905735	group_nuts	872	457	0.00707531	0.00712417	-0.131511	0.0465423	0.00482904	0.167946	group_nuts	98.4052	98.535	61.3627	461.641	0.0372693	-0.143486	-3.84998	0.000118127	0.00794828	0.0319278	1.11557	0
k__Bacteria.p__Firmicutes.c__Bacilli.o__Lactobacillales.f__Lactobacillaceae.g__Lactobacillus.s__Lactobacillus_sakei.t__Lactobacillus_sakei_unclassified	alcohol_g/day	205	30	0.0021888	0.00376975	-0.452571	0.334169	0.177163	0.681656	alcohol_g/day	124	34	0.00248758	0.0034234	0.135765	0.319511	0.671707	0.936205	alcohol_g/day	223	37	0.00380258	0.00433334	0.228824	0.1819	0.209749	0.886025	alcohol_g/day	872	164	0.00440301	0.00477428	0.386705	0.0978358	8.36e-05	0.00965647	alcohol_g/day	8.95506	9.79557	30.2229	104.473	0.0807275	0.29061	3.59988	0.00031836	0.007959	0.0262011	6.26102	0.520844
k__Bacteria.p__Firmicutes.c__Clostridia.o__Clostridiales.f__Lachnospiraceae.g__Blautia.s__Ruminococcus_obeum	alcohol_en%	205	181	0.00090638	0.00165854	4.32777	3.00401	0.15125	0.595818	alcohol_en%	124	120	0.00101426	0.00166211	6.38827	3.82513	0.0975548	0.622356	alcohol_en%	223	222	0.00166571	0.00220108	4.71579	1.75737	0.00784598	0.453105	alcohol_en%	872	870	0.00176456	0.0023321	1.7271	0.746009	0.0208391	0.209297	alcohol_en%	0.110815	0.0683451	0.323799	1.79685	0.659408	2.41172	3.65741	0.000254779	0.00803562	0.0171997	4.04871	0.259023
k__Bacteria.p__Firmicutes.c__Clostridia.o__Clostridiales	alcohol_en%	205	204	0.00090638	0.00165854	15.3239	9.1588	0.0958719	0.576713	alcohol_en%	124	124	0.00101426	0.00166211	19.514	9.31833	0.0383684	0.606207	alcohol_en%	223	223	0.00166571	0.00220108	2.25978	5.41894	0.67708	0.921579	alcohol_en%	872	872	0.00176456	0.0023321	7.10839	2.31402	0.00219362	0.0506727	alcohol_en%	0.0119213	0.0115166	0.0340542	0.186752	2.02343	7.4183	3.6662	0.000246179	0.00803562	0.0171997	3.35416	0.105587
k__Bacteria.p__Firmicutes.c__Clostridia.o__Clostridiales.f__Ruminococcaceae.g__Faecalibacterium.s__Faecalibacterium_prausnitzii	alcohol_en%	205	129	0.00090638	0.00165854	8.56335	5.53577	0.123466	0.595818	alcohol_en%	124	120	0.00101426	0.00166211	2.37025	6.48858	0.715539	0.920492	alcohol_en%	223	221	0.00166571	0.00220108	0.247718	2.65353	0.925708	0.995734	alcohol_en%	872	867	0.00176456	0.0023321	4.35277	1.16948	0.00021044	0.0162039	alcohol_en%	0.032632	0.023752	0.142021	0.731161	1.03719	3.82275	3.68566	0.000228106	0.00803562	0.0171997	2.80401	0
k__Bacteria.p__Firmicutes.c__Negativicutes.o__Selenomonadales	alcohol_en%	205	187	0.00090638	0.00165854	-6.3718	5.62169	0.258397	0.648703	alcohol_en%	124	111	0.00101426	0.00166211	-10.4589	5.52116	0.0606297	0.606207	alcohol_en%	223	187	0.00166571	0.00220108	-4.28576	3.26936	0.191296	0.889809	alcohol_en%	872	771	0.00176456	0.0023321	-4.59134	1.64969	0.00550058	0.0913595	alcohol_en%	0.0316421	0.032805	0.0935564	0.367447	1.37954	-5.01047	-3.63199	0.000281247	0.00803562	0.0181203	1.14614	0
k__Bacteria.p__Actinobacteria.c__Actinobacteria.o__Actinomycetales.f__Actinomycetaceae.g__Actinomyces	group_nuts	205	93	0.00499133	0.00855226	-0.20321	0.0979577	0.0393622	0.442904	group_nuts	124	59	0.00594474	0.00751678	-0.18566	0.100909	0.0683875	0.440226	group_nuts	223	134	0.00667488	0.00644167	-0.0707277	0.127922	0.58091	0.905735	group_nuts	872	450	0.00707531	0.00712417	-0.125646	0.0466684	0.00723448	0.167946	group_nuts	104.213	98.2068	61.11	459.149	0.0371987	-0.140342	-3.77278	0.000161438	0.00807188	0.0319278	1.0089	0
k__Bacteria.p__Firmicutes.c__Bacilli.o__Lactobacillales.f__Streptococcaceae.g__Streptococcus.s__Streptococcus_thermophilus.t__Streptococcus_thermophilus_unclassified	protein_g/d	205	128	0.0357012	0.00672099	2.29498	0.746714	0.00242397	0.155134	protein_g/d	124	82	0.0363339	0.006004	2.03108	1.09127	0.0652462	0.702755	protein_g/d	223	182	0.0386297	0.00617379	1.81006	1.00123	0.0720222	0.554571	protein_g/d	872	666	0.0386313	0.00628654	0.578581	0.475392	0.223915	0.765936	protein_g/d	1.79346	0.839728	0.997546	4.42483	0.352332	1.26462	3.58929	0.000331578	0.00828944	0.212791	4.77663	0.371942
k__Bacteria.p__Verrucomicrobia.c__Verrucomicrobiae.o__Verrucomicrobiales.f__Verrucomicrobiaceae.g__Akkermansia.s__Akkermansia_muciniphila.t__GCF_000020225	snack_nut	205	76	0.00226094	0.00485625	0.558008	0.908356	0.539756	0.844732	snack_nut	124	30	0.00362021	0.0053739	3.20796	1.32612	0.0170755	0.546415	snack_nut	223	149	0.0042513	0.00522365	0.745206	1.69214	0.66009	0.943027	snack_nut	872	585	0.00421396	0.00535493	2.63038	0.710719	0.000228444	0.0263852	snack_nut	1.21196	0.568633	0.349241	1.97972	0.49329	1.93892	3.93059	8.47e-05	0.00847392	0.0173836	4.67104	0.357745
k__Bacteria.p__Firmicutes.c__Clostridia.o__Clostridiales.f__Eubacteriaceae.g__Eubacterium.s__Eubacterium_eligens.t__GCF_000146185	group_fruits	205	75	0.124229	0.114099	0.0114429	0.0210523	0.587385	0.987224	group_fruits	124	85	0.121072	0.0828883	-0.0305612	0.0629407	0.628183	0.942597	group_fruits	223	170	0.121623	0.0818712	0.087178	0.0336205	0.0101644	0.1602	group_fruits	872	696	0.120572	0.0882788	0.0488021	0.0135947	0.000349789	0.0808012	group_fruits	2256.31	252.427	884.689	5410.75	0.0106575	0.0408085	3.82909	0.000128619	0.00857462	0.0110142	5.4794	0.452495
k__Bacteria.p__Firmicutes.c__Bacilli.o__Lactobacillales.f__Leuconostocaceae	protein_g/d	205	33	0.0357012	0.00672099	-0.019196	0.139724	0.890865	0.978804	protein_g/d	124	30	0.0363339	0.006004	0.372981	0.220556	0.093436	0.702755	protein_g/d	223	73	0.0386297	0.00617379	0.154328	0.159142	0.333307	0.874932	protein_g/d	872	227	0.0386313	0.00628654	0.104261	0.0313106	0.000910939	0.0263034	protein_g/d	51.2225	20.5572	39.4851	1020.04	0.029731	0.105301	3.5418	0.000397405	0.00883122	0.027688	2.36291	0
k__Bacteria.p__Firmicutes.c__Clostridia.o__Clostridiales.f__Lachnospiraceae.g__Roseburia.s__Roseburia_hominis.t__GCF_000225345	group_fish	205	106	0.00779632	0.00942125	0.311943	0.204318	0.128468	0.696291	group_fish	124	87	0.00837144	0.00862695	0.499215	0.389095	0.202023	0.891014	group_fish	223	191	0.010077	0.0143852	0.357275	0.177711	0.0456348	0.424372	group_fish	872	771	0.00826447	0.00920323	0.327786	0.131316	0.0127428	0.261825	group_fish	23.9544	6.60522	31.6645	57.9913	0.0912053	0.341816	3.74776	0.000178419	0.00892096	0.00358961	0.203999	0
k__Bacteria.p__Firmicutes.c__Negativicutes.o__Selenomonadales.f__Veillonellaceae.g__Veillonella	group_cereals	205	124	0.00246835	0.00572705	0.0210153	0.302012	0.944605	0.968923	group_cereals	124	60	0.00351096	0.00797708	0.333231	0.160243	0.0400513	0.948917	group_cereals	223	106	0.0032743	0.00592623	-0.0217951	0.104814	0.835486	0.973376	group_cereals	872	427	0.00381729	0.00702187	0.24478	0.0599949	4.93e-05	0.0040658	group_cereals	10.9636	38.9441	91.0258	277.825	0.0488673	0.189202	3.87174	0.00010806	0.00892971	0.0182788	6.02861	0.502373
k__Bacteria.p__Firmicutes.c__Clostridia.o__Clostridiales.f__Eubacteriaceae.g__Eubacterium.s__Eubacterium_eligens.t__GCF_000146185	group_cereals	205	75	0.00246835	0.00572705	0.222303	0.440994	0.614772	0.960061	group_cereals	124	85	0.00351096	0.00797708	0.852739	0.610142	0.164853	0.979123	group_cereals	223	170	0.0032743	0.00592623	-0.272665	0.473576	0.565378	0.95692	group_cereals	872	696	0.00381729	0.00702187	0.686154	0.168861	5.28e-05	0.0040658	group_cereals	5.14202	2.6862	4.45884	35.0706	0.145313	0.554964	3.81909	0.000133946	0.00892971	0.0251773	4.46498	0.328104
k__Bacteria.p__Bacteroidetes.c__Bacteroidia.o__Bacteroidales.f__Porphyromonadaceae.g__Parabacteroides.s__Parabacteroides_merdae.t__Parabacteroides_merdae_unclassified	saladdressing_f	205	83	0.000840874	0.00158868	-1.53893	2.21849	0.488693	0.991501	saladdressing_f	124	66	0.000790866	0.00124397	-5.89898	3.25074	0.0721385	0.935203	saladdressing_f	223	141	0.000858371	0.00118607	3.64447	2.4362	0.136116	0.873059	saladdressing_f	872	619	0.000824782	0.00132582	-4.12422	0.932565	1.1e-05	0.00127088	saladdressing_f	0.203182	0.0946315	0.16849	1.14985	0.786608	-3.0932	-3.93233	8.41e-05	0.0090448	0.0135953	10.1069	0.703174
k__Bacteria.p__Bacteroidetes.c__Bacteroidia.o__Bacteroidales.f__Porphyromonadaceae.g__Parabacteroides.s__Parabacteroides_merdae	saladdressing_f	205	83	0.000840874	0.00158868	-1.53893	2.21849	0.488693	0.991501	saladdressing_f	124	66	0.000790866	0.00124397	-5.0788	3.29128	0.125506	0.935203	saladdressing_f	223	141	0.000858371	0.00118607	3.64447	2.4362	0.136116	0.873059	saladdressing_f	872	620	0.000824782	0.00132582	-4.20574	0.937184	8.18e-06	0.00127088	saladdressing_f	0.203182	0.0923144	0.16849	1.13855	0.789945	-3.09254	-3.91488	9.04e-05	0.0090448	0.0135953	9.91283	0.697362
k__Bacteria.p__Firmicutes.c__Clostridia.o__Clostridiales	wine_red	205	204	0.0062988	0.0145138	1.71226	1.06187	0.108439	0.415533	wine_red	124	124	0.00883077	0.0194022	1.68229	0.810783	0.0401517	0.571046	wine_red	223	223	0.0133902	0.0226777	0.315745	0.53209	0.553528	0.966325	wine_red	872	872	0.0143368	0.0213184	0.713344	0.257219	0.00566821	0.0687028	wine_red	0.886864	1.52122	3.53208	15.1146	0.217934	0.758727	3.48145	0.000498703	0.00906733	0.0132041	2.82815	0
k__Bacteria.p__Bacteroidetes.c__Bacteroidia.o__Bacteroidales.f__Bacteroidaceae.g__Bacteroides.s__Bacteroides_eggerthii.t__Bacteroides_eggerthii_unclassified	soup_legumes	205	22	0.00396288	0.013039	1.26102	0.257373	1.98e-06	0.000253372	soup_legumes	124	24	0.00779156	0.0166701	1.02251	0.301162	0.000932512	0.0589814	soup_legumes	223	42	0.00413398	0.00805411	0.198174	0.251493	0.431559	0.960553	soup_legumes	872	201	0.0042795	0.00881499	0.115399	0.139793	0.409315	0.909153	soup_legumes	15.0964	11.0255	15.8106	51.1714	0.103637	0.422634	4.07802	4.54e-05	0.00908434	0.00446779	20.2055	0.851525
k__Bacteria.p__Firmicutes.c__Clostridia.o__Clostridiales.f__Eubacteriaceae.g__Eubacterium.s__Eubacterium_hallii.t__GCF_000173975	alcohol_g/day	205	155	0.0021888	0.00376975	2.67935	1.46144	0.0682347	0.594178	alcohol_g/day	124	102	0.00248758	0.0034234	2.99564	1.72349	0.084797	0.561377	alcohol_g/day	223	218	0.00380258	0.00433334	2.50009	0.996142	0.012811	0.328815	alcohol_g/day	872	858	0.00440301	0.00477428	0.847047	0.436177	0.0524639	0.346262	alcohol_g/day	0.468209	0.336654	1.00776	5.25624	0.376119	1.3064	3.47337	0.000513967	0.00934485	0.00580231	4.38828	0.31636
k__Bacteria.p__Firmicutes.c__Clostridia.o__Clostridiales.f__Lachnospiraceae.g__Dorea.s__Dorea_formicigenerans.t__Dorea_formicigenerans_unclassified	alcohol_g/day	205	124	0.0021888	0.00376975	1.00864	1.12183	0.36968	0.792555	alcohol_g/day	124	107	0.00248758	0.0034234	-0.103969	1.40696	0.941218	0.996735	alcohol_g/day	223	216	0.00380258	0.00433334	0.811312	0.650644	0.213765	0.886025	alcohol_g/day	872	846	0.00440301	0.00477428	0.948982	0.291786	0.00118887	0.0249664	alcohol_g/day	0.794601	0.505169	2.36218	11.7455	0.254762	0.896428	3.51869	0.000433682	0.00934485	0.0143805	0.565128	0
k__Bacteria.p__Firmicutes.c__Clostridia.o__Clostridiales.f__Lachnospiraceae.g__Dorea.s__Dorea_formicigenerans	alcohol_g/day	205	124	0.0021888	0.00376975	1.08246	1.14163	0.344189	0.780828	alcohol_g/day	124	107	0.00248758	0.0034234	0.238775	1.4172	0.866492	0.97428	alcohol_g/day	223	216	0.00380258	0.00433334	0.729055	0.644865	0.259491	0.890093	alcohol_g/day	872	846	0.00440301	0.00477428	0.929633	0.289905	0.00139194	0.0267949	alcohol_g/day	0.76727	0.497892	2.40471	11.8984	0.253443	0.884089	3.48832	0.000486067	0.00934485	0.0143805	0.320008	0
k__Bacteria.p__Firmicutes.c__Clostridia.o__Clostridiales.f__Lachnospiraceae.g__Blautia	group_breads	205	201	0.0665347	0.0307355	-0.196236	0.389733	0.615161	0.89213	group_breads	124	124	0.0658305	0.0262427	-0.377892	0.280556	0.180625	0.792528	group_breads	223	223	0.0647654	0.0265172	-0.607222	0.178196	0.000786097	0.0907942	group_breads	872	872	0.069278	0.0261876	-0.194181	0.0895229	0.0303514	0.271732	group_breads	6.58363	12.7046	31.4922	124.776	0.075473	-0.281646	-3.73175	0.000190156	0.00950779	0.0131013	4.45843	0.327117
k__Bacteria.p__Bacteroidetes.c__Bacteroidia.o__Bacteroidales.f__Bacteroidaceae.g__Bacteroides	milk_whole	205	185	0.00363829	0.0178548	-0.7925	0.655276	0.227939	0.984209	milk_whole	124	122	0.00445388	0.0197138	0.139647	0.661643	0.833203	0.987064	milk_whole	223	220	0.00317914	0.0152709	-0.925621	0.507229	0.0693971	0.433263	milk_whole	872	863	0.0040448	0.0196028	-0.625264	0.179478	0.000519129	0.0599594	milk_whole	2.3289	2.2843	3.8868	31.0442	0.159023	-0.62045	-3.90165	9.55e-05	0.00955411	0.00487814	1.75138	0
k__Bacteria.p__Firmicutes.c__Bacilli.o__Lactobacillales.f__Lactobacillaceae.g__Lactobacillus.s__Lactobacillus_sakei.t__Lactobacillus_sakei_unclassified	carb_g/d	205	30	0.116504	0.0171115	-0.0230586	0.0730502	0.752594	0.966836	carb_g/d	124	34	0.113654	0.0131447	-0.105229	0.0851659	0.219178	0.747389	carb_g/d	223	37	0.115367	0.0148788	-0.0476331	0.0541917	0.380383	0.836842	carb_g/d	872	164	0.115514	0.0152021	-0.0998104	0.03084	0.0012564	0.0207306	carb_g/d	187.395	137.87	340.514	1051.41	0.0241319	-0.081523	-3.37823	0.000729542	0.00972722	0.0353487	1.46072	0
k__Bacteria.p__Firmicutes.c__Bacilli.o__Lactobacillales.f__Lactobacillaceae.g__Lactobacillus.s__Lactobacillus_sakei.t__Lactobacillus_sakei_unclassified	pork_processed	205	30	0.00301963	0.00320896	1.3343	0.382986	0.000606976	0.155386	pork_processed	124	34	0.00270889	0.00288463	0.545384	0.379904	0.153884	0.959765	pork_processed	223	37	0.0029373	0.00287268	0.507046	0.272499	0.0641292	0.666136	pork_processed	872	164	0.00283796	0.00283923	0.346772	0.164727	0.035567	0.756841	pork_processed	6.81764	6.9287	13.467	36.8528	0.124935	0.50703	4.05834	4.94e-05	0.00988467	0.0208082	5.62248	0.466427
k__Bacteria.p__Actinobacteria.c__Actinobacteria.o__Bifidobacteriales.f__Bifidobacteriaceae.g__Bifidobacterium.s__Bifidobacterium_adolescentis.t__Bifidobacterium_adolescentis_unclassified	group_fish	205	88	0.00779632	0.00942125	-0.649099	1.41398	0.646692	0.888571	group_fish	124	84	0.00837144	0.00862695	-5.34649	2.15699	0.0145884	0.533517	group_fish	223	180	0.010077	0.0143852	-1.36544	0.914346	0.136791	0.729935	group_fish	872	735	0.00826447	0.00920323	-1.87706	0.655137	0.00426898	0.176025	group_fish	0.500163	0.214933	1.19613	2.32989	0.485579	-1.76378	-3.63232	0.000280886	0.0099755	0.0229538	3.6	0.166668
k__Bacteria.p__Actinobacteria.c__Actinobacteria.o__Bifidobacteriales.f__Bifidobacteriaceae.g__Bifidobacterium.s__Bifidobacterium_adolescentis	group_fish	205	88	0.00779632	0.00942125	-0.649099	1.41398	0.646692	0.888571	group_fish	124	84	0.00837144	0.00862695	-5.34649	2.15699	0.0145884	0.533517	group_fish	223	180	0.010077	0.0143852	-1.36544	0.914346	0.136791	0.729935	group_fish	872	735	0.00826447	0.00920323	-1.86384	0.655557	0.00457208	0.176025	group_fish	0.500163	0.214933	1.19613	2.32691	0.48575	-1.75644	-3.61594	0.000299265	0.0099755	0.0229538	3.59318	0.165084
k__Bacteria.p__Firmicutes.c__Bacilli.o__Lactobacillales.f__Streptococcaceae.g__Streptococcus	snack_cheese	205	202	0.00196611	0.00383557	0.590311	2.23833	0.792266	0.932272	snack_cheese	124	121	0.00223727	0.00406041	5.61111	2.49886	0.0266166	0.757093	snack_cheese	223	219	0.00215173	0.00316946	5.06323	2.33245	0.0310382	0.944869	snack_cheese	872	858	0.00223346	0.00368979	2.4017	0.852631	0.00496158	0.0764084	snack_cheese	0.199596	0.160146	0.183813	1.37556	0.721855	2.73605	3.7903	0.000150464	0.0100309	0.0264211	3.39199	0.115564
k__Bacteria.p__Bacteroidetes.c__Bacteroidia.o__Bacteroidales.f__Bacteroidaceae.g__Bacteroides.s__Bacteroides_cellulosilyticus.t__Bacteroides_cellulosilyticus_unclassified	group_dairy	205	37	0.118197	0.0996813	-0.00412555	0.0247926	0.868008	0.944776	group_dairy	124	26	0.132773	0.0985231	0.0122892	0.0265008	0.643688	0.949893	group_dairy	223	84	0.145015	0.0954049	-0.0199266	0.0124351	0.110666	0.639095	group_dairy	872	318	0.150145	0.0950461	-0.0314422	0.00869856	0.00031858	0.009199	group_dairy	1626.88	1423.91	6467	13216.2	0.00663228	-0.0234725	-3.53914	0.000401437	0.0100359	0.0373073	3.35073	0.104674
k__Bacteria.p__Firmicutes.c__Bacilli.o__Lactobacillales.f__Streptococcaceae	plant_protein_g/d	205	202	0.0148277	0.00334303	1.13831	2.50932	0.650595	0.947328	plant_protein_g/d	124	122	0.0154055	0.00278504	-11.7296	3.58321	0.00139713	0.0688176	plant_protein_g/d	223	219	0.0152884	0.00234256	-1.51931	3.18367	0.633688	0.900421	plant_protein_g/d	872	860	0.0156622	0.00281734	-3.35821	1.1247	0.00290799	0.0605056	plant_protein_g/d	0.158813	0.0778853	0.0986607	0.790543	0.942431	-3.14191	-3.33384	0.000856559	0.0100772	0.00910177	8.9501	0.664808
k__Bacteria.p__Firmicutes.c__Bacilli.o__Lactobacillales.f__Lactobacillaceae.g__Lactobacillus.s__Lactobacillus_sakei	pork_processed	205	32	0.00301963	0.00320896	1.16112	0.417742	0.0059632	0.381645	pork_processed	124	34	0.00270889	0.00288463	0.545384	0.379904	0.153884	0.959765	pork_processed	223	39	0.0029373	0.00287268	0.603023	0.375724	0.109949	0.666136	pork_processed	872	165	0.00283796	0.00283923	0.401385	0.168846	0.0176592	0.690496	pork_processed	5.73038	6.9287	7.08375	35.0769	0.135062	0.525057	3.88754	0.000101266	0.0101266	0.0208082	2.90081	0
k__Bacteria.p__Bacteroidetes.c__Bacteroidia.o__Bacteroidales.f__Rikenellaceae.g__Alistipes.s__Alistipes_putredinis.t__GCF_000154465	group_fish	205	80	0.00779632	0.00942125	1.97056	0.52988	0.000259858	0.0384684	group_fish	124	76	0.00837144	0.00862695	0.451066	0.799903	0.573883	0.945205	group_fish	223	173	0.010077	0.0143852	0.687649	0.274799	0.0130744	0.215727	group_fish	872	709	0.00826447	0.00920323	0.266211	0.199015	0.181365	0.735007	group_fish	3.56159	1.56288	13.2425	25.248	0.15142	0.53997	3.56605	0.000362407	0.0103545	0.0189662	9.48244	0.683626
k__Bacteria.p__Firmicutes.c__Clostridia.o__Clostridiales	spiced_cake	205	204	0.00202004	0.00359181	-4.15012	4.20028	0.324324	0.971183	spiced_cake	124	124	0.00254419	0.00402183	-5.44681	3.94427	0.169885	0.877924	spiced_cake	223	223	0.00392441	0.00473884	-3.41009	2.51676	0.176842	0.70326	spiced_cake	872	872	0.0030661	0.00484284	-3.22261	1.11718	0.00401643	0.110386	spiced_cake	0.0566817	0.0642786	0.157875	0.801219	0.962226	-3.43106	-3.56575	0.000362812	0.0103661	0.0216646	0.325372	0
k__Bacteria.p__Firmicutes.c__Clostridia.o__Clostridiales.f__Lachnospiraceae.g__Blautia.s__Ruminococcus_gnavus.t__Ruminococcus_gnavus_unclassified	group_coffee	205	164	0.167556	0.173481	-0.185494	0.0782875	0.018769	0.320325	group_coffee	124	75	0.158729	0.128453	-0.0144854	0.0266325	0.587603	0.907304	group_coffee	223	100	0.178916	0.145076	-0.00367973	0.00500782	0.463453	0.836226	group_coffee	872	319	0.214245	0.157158	-0.0116047	0.00309864	0.000193574	0.0223578	group_coffee	163.16	1409.86	39875.2	104150	0.00262073	-0.00965704	-3.68487	0.000228821	0.0104183	0.00464293	6.89734	0.56505
k__Bacteria.p__Proteobacteria.c__Gammaproteobacteria.o__Pasteurellales.f__Pasteurellaceae.g__Haemophilus	group_coffee	205	46	0.167556	0.173481	-0.0160111	0.010725	0.137044	0.556879	group_coffee	124	28	0.158729	0.128453	-0.0547163	0.0471305	0.247985	0.682751	group_coffee	223	48	0.178916	0.145076	-0.0154605	0.00793274	0.0525847	0.729499	group_coffee	872	187	0.214245	0.157158	-0.00899466	0.00329963	0.00654075	0.100982	group_coffee	8693.72	450.19	15891.1	91848.1	0.00292499	-0.0105717	-3.61428	0.000301186	0.0104183	0.0247131	1.74276	0
k__Bacteria.p__Proteobacteria.c__Gammaproteobacteria.o__Pasteurellales.f__Pasteurellaceae	group_coffee	205	47	0.167556	0.173481	-0.0163199	0.0107313	0.129895	0.556879	group_coffee	124	28	0.158729	0.128453	-0.0547886	0.0472095	0.248151	0.682751	group_coffee	223	49	0.178916	0.145076	-0.0142747	0.00795388	0.074089	0.729499	group_coffee	872	187	0.214245	0.157158	-0.0089959	0.0033011	0.0065573	0.100982	group_coffee	8683.56	448.685	15806.7	91766.1	0.00292722	-0.0104319	-3.56375	0.000365593	0.0104183	0.025982	1.60649	0
k__Bacteria.p__Proteobacteria.c__Gammaproteobacteria.o__Pasteurellales.f__Pasteurellaceae.g__Haemophilus.s__Haemophilus_parainfluenzae.t__Haemophilus_parainfluenzae_unclassified	group_coffee	205	46	0.167556	0.173481	-0.0160311	0.0107182	0.13631	0.556879	group_coffee	124	27	0.158729	0.128453	-0.0463987	0.044853	0.303018	0.749439	group_coffee	223	47	0.178916	0.145076	-0.015225	0.0079334	0.0562769	0.729499	group_coffee	872	187	0.214245	0.157158	-0.00876669	0.0032848	0.00775304	0.10902	group_coffee	8704.81	497.07	15888.4	92679.1	0.00291396	-0.0103338	-3.5463	0.000390688	0.0104183	0.025982	1.5368	0
k__Bacteria.p__Firmicutes.c__Clostridia.o__Clostridiales.f__Lachnospiraceae.g__Blautia.s__Ruminococcus_obeum.t__GCF_000153905	group_coffee	205	19	0.167556	0.173481	0.0215356	0.0258659	0.406071	0.843381	group_coffee	124	18	0.158729	0.128453	0.0570795	0.0544951	0.297027	0.749439	group_coffee	223	71	0.178916	0.145076	0.0249591	0.0375719	0.507199	0.887599	group_coffee	872	291	0.214245	0.157158	0.0518197	0.0152519	0.0007108	0.0293954	group_coffee	1494.67	336.732	708.391	4298.86	0.0120925	0.0426774	3.52925	0.000416733	0.0104183	0.0500653	1.31963	0
k__Bacteria.p__Firmicutes.c__Negativicutes.o__Selenomonadales.f__Veillonellaceae.g__Veillonella	group_coffee	205	124	0.167556	0.173481	-0.0196502	0.0104086	0.0607265	0.494058	group_coffee	124	60	0.158729	0.128453	-0.0137683	0.00880785	0.121077	0.573994	group_coffee	223	106	0.178916	0.145076	-0.00719771	0.0045567	0.115782	0.729499	group_coffee	872	427	0.214245	0.157158	-0.00679821	0.00286873	0.0180238	0.181022	group_coffee	9230.27	12890.2	48161.4	121512	0.0022834	-0.00798549	-3.49719	0.000470187	0.0104486	0.0374384	1.88815	0
k__Bacteria.p__Firmicutes.c__Clostridia.o__Clostridiales.f__Lachnospiraceae.g__Lachnospiraceae_noname.s__Lachnospiraceae_bacterium_5_1_63FAA.t__GCF_000185525	fish_fatty	205	153	0.0019225	0.00395473	0.401633	0.651359	0.538213	0.94143	fish_fatty	124	109	0.00234665	0.00382573	0.777785	0.581446	0.183619	0.970866	fish_fatty	223	218	0.00275948	0.00479549	0.606173	0.33277	0.0699526	0.343713	fish_fatty	872	838	0.00223209	0.00381184	0.641214	0.23179	0.00579175	0.21917	fish_fatty	2.357	2.95789	9.03048	18.6127	0.174188	0.626736	3.59804	0.00032063	0.0106877	0.0185544	0.194639	0
k__Bacteria.p__Actinobacteria.c__Actinobacteria.o__Bifidobacteriales.f__Bifidobacteriaceae.g__Bifidobacterium	snack_cheese	205	174	0.00196611	0.00383557	-9.67412	4.29011	0.0252179	0.673769	snack_cheese	124	120	0.00223727	0.00406041	1.90332	4.3673	0.663763	0.964047	snack_cheese	223	213	0.00215173	0.00316946	-3.95213	4.61248	0.392477	0.944869	snack_cheese	872	849	0.00223346	0.00368979	-5.71782	1.73742	0.0010387	0.0436175	snack_cheese	0.0543329	0.0524292	0.0470037	0.331276	1.43586	-5.1661	-3.59793	0.000320763	0.0106921	0.00723874	3.89452	0.229686
k__Bacteria.p__Actinobacteria.c__Actinobacteria.o__Bifidobacteriales.f__Bifidobacteriaceae	snack_cheese	205	182	0.00196611	0.00383557	-9.54428	4.26452	0.0263191	0.673769	snack_cheese	124	121	0.00223727	0.00406041	1.87594	4.35088	0.667129	0.964047	snack_cheese	223	214	0.00215173	0.00316946	-3.80215	4.61042	0.410451	0.944869	snack_cheese	872	854	0.00223346	0.00368979	-5.73912	1.73509	0.000979478	0.0436175	snack_cheese	0.054987	0.0528258	0.0470456	0.332165	1.43293	-5.15565	-3.59798	0.000320702	0.0106921	0.00723874	3.87021	0.224847
k__Bacteria.p__Firmicutes.c__Bacilli.o__Lactobacillales.f__Streptococcaceae	snack_cheese	205	202	0.00196611	0.00383557	0.536216	2.22566	0.809865	0.933967	snack_cheese	124	122	0.00223727	0.00406041	5.79955	2.49793	0.0219772	0.703269	snack_cheese	223	219	0.00215173	0.00316946	5.00269	2.32817	0.0327657	0.944869	snack_cheese	872	860	0.00223346	0.00368979	2.26605	0.864154	0.008889	0.0939669	snack_cheese	0.201875	0.160265	0.184489	1.33911	0.728214	2.64891	3.63754	0.000275253	0.0106921	0.0320228	3.71034	0.191449
k__Bacteria.p__Bacteroidetes.c__Bacteroidia.o__Bacteroidales.f__Rikenellaceae.g__Alistipes.s__Alistipes_unclassified	non_red_sauces_snack	205	36	0.000348036	0.00100004	-2.55064	2.49295	0.307478	0.944919	non_red_sauces_snack	124	24	0.000617507	0.00251965	1.40089	0.885069	0.11612	0.955158	non_red_sauces_snack	223	29	0.000533111	0.00159902	5.44177	0.759992	1.22e-11	2.81e-09	non_red_sauces_snack	872	101	0.000375825	0.00106008	-0.460789	0.628994	0.464013	0.98175	non_red_sauces_snack	0.160906	1.27657	1.73134	2.52759	0.418986	1.69138	4.03684	5.42e-05	0.0108354	0.0092723	39.0625	0.9232
k__Bacteria.p__Actinobacteria.c__Actinobacteria	snack_cheese	205	203	0.00196611	0.00383557	-10.07	3.86189	0.00980738	0.673769	snack_cheese	124	124	0.00223727	0.00406041	2.11169	4.06317	0.604228	0.964047	snack_cheese	223	223	0.00215173	0.00316946	-1.65724	4.27903	0.698917	0.953828	snack_cheese	872	872	0.00223346	0.00368979	-5.26337	1.63371	0.00132174	0.0436175	snack_cheese	0.0670503	0.0605717	0.0546147	0.37467	1.34001	-4.68628	-3.49719	0.000470179	0.0108985	0.00912035	5.36844	0.441179
k__Bacteria.p__Firmicutes.c__Clostridia.o__Clostridiales.f__Lachnospiraceae.g__Blautia	snack_cheese	205	201	0.00196611	0.00383557	6.69967	3.16621	0.0355889	0.796152	snack_cheese	124	124	0.00223727	0.00406041	1.37238	1.75793	0.436582	0.964047	snack_cheese	223	223	0.00215173	0.00316946	0.249064	1.52468	0.870397	0.957627	snack_cheese	872	872	0.00223346	0.00368979	2.12229	0.635932	0.000882326	0.0436175	snack_cheese	0.0997518	0.323591	0.430174	2.47274	0.548305	1.94435	3.54611	0.000390956	0.0108985	0.0264211	3.67617	0.183933
k__Bacteria.p__Firmicutes	snack_cheese	205	205	0.00196611	0.00383557	3.13508	3.43834	0.362972	0.796152	snack_cheese	124	124	0.00223727	0.00406041	1.62475	3.62933	0.655204	0.964047	snack_cheese	223	223	0.00215173	0.00316946	4.54194	3.93955	0.25021	0.944869	snack_cheese	872	872	0.00223346	0.00368979	4.96517	1.52191	0.00114772	0.0436175	snack_cheese	0.0845867	0.0759186	0.0644328	0.43174	1.23402	4.30172	3.48593	0.00049043	0.0108985	0.036057	0.852928	0
k__Bacteria.p__Firmicutes.c__Clostridia.o__Clostridiales.f__Ruminococcaceae.g__Faecalibacterium.s__Faecalibacterium_prausnitzii	fruit	205	129	0.0697321	0.0701431	0.293066	0.138877	0.03608	0.363293	fruit	124	120	0.0813012	0.0642751	0.462338	0.185609	0.0141197	0.30322	fruit	223	221	0.078943	0.0683147	0.239518	0.087058	0.00643857	0.0512866	fruit	872	867	0.0837336	0.0788982	0.0604637	0.0359388	0.0928502	0.315418	fruit	51.8487	29.027	131.942	774.235	0.0318295	0.108435	3.40674	0.000657432	0.0109572	0.00758624	9.45183	0.682601
k__Bacteria.p__Bacteroidetes.c__Bacteroidia.o__Bacteroidales	fruit	205	192	0.0697321	0.0701431	0.158554	0.20091	0.43094	0.801072	fruit	124	123	0.0813012	0.0642751	0.139713	0.233931	0.551491	0.90061	fruit	223	221	0.078943	0.0683147	0.62829	0.151953	5.08e-05	0.00586555	fruit	872	870	0.0837336	0.0788982	0.114497	0.0584514	0.0504518	0.2428	fruit	24.7741	18.2736	43.3093	292.692	0.0513633	0.177297	3.45183	0.000556798	0.0109572	0.0169008	9.99774	0.699932
k__Bacteria.p__Bacteroidetes.c__Bacteroidia.o__Bacteroidales.f__Porphyromonadaceae.g__Barnesiella.s__Barnesiella_intestinihominis.t__GCF_000296465	fruit	205	88	0.0697321	0.0701431	0.0767674	0.0612893	0.211835	0.637472	fruit	124	82	0.0813012	0.0642751	-0.137875	0.0955117	0.151494	0.731747	fruit	223	161	0.078943	0.0683147	0.141172	0.0433507	0.00130962	0.0189077	fruit	872	703	0.0837336	0.0788982	0.0409562	0.0165185	0.01335	0.192741	fruit	266.214	109.619	532.119	3664.86	0.014788	0.0504158	3.40924	0.000651439	0.0109572	0.0169008	8.78209	0.658396
k__Bacteria.p__Firmicutes.c__Negativicutes.o__Selenomonadales.f__Veillonellaceae.g__Veillonella	fruit	205	124	0.0697321	0.0701431	0.065327	0.0259775	0.012829	0.363293	fruit	124	60	0.0813012	0.0642751	0.0154616	0.0185727	0.407059	0.891779	fruit	223	106	0.078943	0.0683147	0.0141773	0.0103005	0.170245	0.462666	fruit	872	427	0.0837336	0.0788982	0.0144652	0.00550148	0.00871135	0.167694	fruit	1481.86	2899	9425.12	33040	0.00462023	0.0160778	3.47987	0.000501657	0.0109572	0.0169008	3.71529	0.192526
k__Bacteria.p__Firmicutes.c__Negativicutes.o__Selenomonadales.f__Veillonellaceae	alcohol_en%	205	176	0.00090638	0.00165854	-6.61438	5.55998	0.235598	0.6412	alcohol_en%	124	100	0.00101426	0.00166211	-7.18727	5.72867	0.212099	0.678321	alcohol_en%	223	162	0.00166571	0.00220108	-4.59758	3.3623	0.17293	0.889809	alcohol_en%	872	672	0.00176456	0.0023321	-4.83891	1.73999	0.00553694	0.0913595	alcohol_en%	0.0323485	0.0304714	0.0884558	0.330297	1.44102	-5.06244	-3.5131	0.000442909	0.0110727	0.0237418	0.251105	0
k__Bacteria.p__Firmicutes.c__Clostridia.o__Clostridiales.f__Lachnospiraceae.g__Dorea	carb_en%	205	179	0.0277015	0.0120097	-0.405203	0.616654	0.511877	0.955028	carb_en%	124	121	0.0250272	0.00860456	-1.09607	0.862551	0.206304	0.950561	carb_en%	223	221	0.0275421	0.0085527	-1.81062	0.522564	0.000639178	0.0565415	carb_en%	872	872	0.0256499	0.00892052	-0.653427	0.282751	0.0210692	0.653006	carb_en%	2.62976	1.3441	3.66202	12.5081	0.222806	-0.860926	-3.86401	0.000111541	0.0111541	0.0323365	4.46188	0.327637
k__Bacteria.p__Firmicutes.c__Clostridia.o__Clostridiales.f__Lachnospiraceae.g__Coprococcus.s__Coprococcus_comes.t__GCF_000155875	carb_en%	205	112	0.0277015	0.0120097	-0.145669	0.501454	0.771742	0.966054	carb_en%	124	95	0.0250272	0.00860456	0.292602	0.856518	0.733241	0.952841	carb_en%	223	201	0.0275421	0.0085527	-1.20562	0.500395	0.0168125	0.388369	carb_en%	872	820	0.0256499	0.00892052	-0.883626	0.242751	0.000288731	0.0666969	carb_en%	3.97684	1.3631	3.99368	16.9698	0.194982	-0.759987	-3.89773	9.71e-05	0.0111541	0.0323365	4.06355	0.261729
k__Bacteria.p__Firmicutes.c__Clostridia.o__Clostridiales.f__Ruminococcaceae.g__Faecalibacterium.s__Faecalibacterium_prausnitzii	carb_g/d	205	129	0.116504	0.0171115	-1.11927	0.52949	0.0357653	0.365943	carb_g/d	124	120	0.113654	0.0131447	-1.50104	0.816118	0.0683729	0.743843	carb_g/d	223	221	0.115367	0.0148788	-0.0668057	0.401776	0.868095	0.978124	carb_g/d	872	867	0.115514	0.0152021	-0.485951	0.18136	0.00751371	0.0964259	carb_g/d	3.56685	1.50139	6.19486	30.4029	0.154921	-0.514426	-3.32058	0.000898302	0.0112288	0.0613324	4.03223	0.255996
k__Bacteria.p__Actinobacteria.c__Actinobacteria.o__Bifidobacteriales.f__Bifidobacteriaceae.g__Bifidobacterium.s__Bifidobacterium_animalis.t__Bifidobacterium_animalis_unclassified	other_custard_yoghurt_fromagefrais	205	16	0.0142662	0.023869	0.171705	0.065165	0.00907464	0.774369	other_custard_yoghurt_fromagefrais	124	14	0.017021	0.025408	0.46556	0.186429	0.0138828	0.957764	other_custard_yoghurt_fromagefrais	223	50	0.0153097	0.0199877	1.17568	0.173851	1.23e-10	2.83e-08	other_custard_yoghurt_fromagefrais	872	157	0.0165289	0.023638	0.000759011	0.0595244	0.989829	0.992532	other_custard_yoghurt_fromagefrais	235.489	28.7723	33.0862	282.234	0.0415377	0.160362	3.86065	0.000113088	0.0113088	0.0266903	44.0076	0.93183
k__Bacteria.p__Firmicutes.c__Negativicutes.o__Selenomonadales.f__Veillonellaceae.g__Veillonella.s__Veillonella_parvula.t__Veillonella_parvula_unclassified	fruit	205	80	0.0697321	0.0701431	0.0249563	0.0135163	0.0665553	0.473594	fruit	124	41	0.0813012	0.0642751	0.00925554	0.0107179	0.389836	0.891587	fruit	223	56	0.078943	0.0683147	0.032989	0.0113781	0.00412202	0.0366226	fruit	872	223	0.0837336	0.0788982	0.0060035	0.00248992	0.0161236	0.194844	fruit	5473.73	8705.26	7724.28	161299	0.00233633	0.00786208	3.36514	0.00076506	0.0117701	0.0169008	7.05038	0.574491
k__Bacteria.p__Firmicutes.c__Clostridia.o__Clostridiales.f__Lachnospiraceae.g__Roseburia	carb_g/d	205	173	0.116504	0.0171115	-0.70407	0.335577	0.0371661	0.365943	carb_g/d	124	120	0.113654	0.0131447	-1.11415	0.519841	0.0341637	0.743843	carb_g/d	223	222	0.115367	0.0148788	-0.088379	0.245679	0.7194	0.975305	carb_g/d	872	869	0.115514	0.0152021	-0.310086	0.125111	0.013384	0.140532	carb_g/d	8.88004	3.70048	16.5677	63.8862	0.103676	-0.340191	-3.28129	0.00103332	0.0121567	0.0244513	4.50087	0.333463
k__Bacteria.p__Firmicutes.c__Clostridia.o__Clostridiales.f__Lachnospiraceae.g__Blautia	snack_meats	205	201	0.00177183	0.00350995	-2.89596	3.4485	0.402043	0.944247	snack_meats	124	124	0.00180405	0.00296218	-0.140368	2.43721	0.954171	0.994161	snack_meats	223	223	0.00167656	0.00285422	1.65896	1.90987	0.386049	0.764348	snack_meats	872	872	0.0017557	0.00299643	3.11855	0.76926	5.49e-05	0.0126889	snack_meats	0.0840891	0.16835	0.274154	1.68987	0.671691	2.4623	3.66583	0.000246542	0.0123271	0.028748	4.45935	0.327256
k__Bacteria.p__Firmicutes.c__Clostridia.o__Clostridiales.f__Ruminococcaceae.g__Faecalibacterium.s__Faecalibacterium_prausnitzii.t__Faecalibacterium_prausnitzii_unclassified	applesauce	205	128	0.00265546	0.00646773	-1.15212	1.25344	0.359116	0.992432	applesauce	124	118	0.00335604	0.00725717	-1.31407	1.35273	0.333312	0.986448	applesauce	223	215	0.00242806	0.00545769	-1.92555	0.978432	0.0503368	0.417245	applesauce	872	850	0.00215258	0.00472499	-1.59424	0.544168	0.00348207	0.114908	applesauce	0.63649	0.546481	1.04457	3.37702	0.422405	-1.57846	-3.73685	0.000186343	0.0124228	0.0135746	0.280572	0
k__Bacteria.p__Firmicutes.c__Bacilli.o__Lactobacillales.f__Lactobacillaceae.g__Lactobacillus.s__Lactobacillus_delbrueckii.t__Lactobacillus_delbrueckii_unclassified	buttermilk	205	36	0.00818573	0.0303373	-0.0739681	0.135462	0.585644	0.963299	buttermilk	124	18	0.011503	0.0300637	0.255482	0.120531	0.0361154	0.61637	buttermilk	223	54	0.0169444	0.0373683	0.0231342	0.0528951	0.662284	0.958737	buttermilk	872	221	0.0200723	0.0432454	0.0755043	0.0227971	0.000964605	0.0202567	buttermilk	54.4962	68.8335	357.412	1924.15	0.0203916	0.0694854	3.40754	0.00065551	0.0131102	0.0047237	4.34032	0.308807
k__Bacteria.p__Firmicutes.c__Clostridia.o__Clostridiales.f__Lachnospiraceae.g__Roseburia	fish_prepared_fat	205	173	0.000124306	0.000224425	54.5696	25.8236	0.0358389	0.325228	fish_prepared_fat	124	120	0.000179748	0.000258835	-4.02244	27.1875	0.882635	0.999478	fish_prepared_fat	223	222	0.000229767	0.000370819	19.3073	10.5556	0.0687698	0.529528	fish_prepared_fat	872	869	0.000167362	0.000243235	25.5412	7.78195	0.00107163	0.0641334	fish_prepared_fat	0.00149957	0.00135289	0.00897498	0.0165129	5.94015	23.6917	3.9884	6.65e-05	0.0133042	0.00950343	2.69789	0
k__Bacteria.p__Actinobacteria.c__Actinobacteria.o__Bifidobacteriales.f__Bifidobacteriaceae.g__Bifidobacterium.s__Bifidobacterium_adolescentis	fish_fatty	205	88	0.0019225	0.00395473	-1.97583	3.29111	0.54895	0.94143	fish_fatty	124	84	0.00234665	0.00382573	-7.10786	4.83206	0.143936	0.970866	fish_fatty	223	180	0.00275948	0.00479549	-4.95809	2.73682	0.071421	0.343713	fish_fatty	872	735	0.00223209	0.00381184	-4.18	1.57212	0.00798584	0.21917	fish_fatty	0.0923242	0.0428287	0.133508	0.404602	1.21873	-4.21829	-3.46122	0.000537742	0.0134435	0.0319849	0.89553	0
k__Bacteria.p__Actinobacteria.c__Actinobacteria.o__Bifidobacteriales.f__Bifidobacteriaceae.g__Bifidobacterium.s__Bifidobacterium_adolescentis.t__Bifidobacterium_adolescentis_unclassified	fish_fatty	205	88	0.0019225	0.00395473	-1.97583	3.29111	0.54895	0.94143	fish_fatty	124	84	0.00234665	0.00382573	-7.10786	4.83206	0.143936	0.970866	fish_fatty	223	180	0.00275948	0.00479549	-4.95809	2.73682	0.071421	0.343713	fish_fatty	872	735	0.00223209	0.00381184	-4.20485	1.57114	0.0075845	0.21917	fish_fatty	0.0923242	0.0428287	0.133508	0.405106	1.21828	-4.2332	-3.47475	0.000511327	0.0134435	0.0319849	0.89486	0
k__Bacteria.p__Firmicutes.c__Clostridia.o__Clostridiales.f__Ruminococcaceae.g__Ruminococcus	plant_protein_g/d	205	153	0.0148277	0.00334303	-3.77166	4.01636	0.348826	0.829427	plant_protein_g/d	124	106	0.0154055	0.00278504	7.35434	5.05629	0.148442	0.597627	plant_protein_g/d	223	219	0.0152884	0.00234256	-11.3899	4.17518	0.00689155	0.159195	plant_protein_g/d	872	865	0.0156622	0.00281734	-4.71377	1.67407	0.00497665	0.0605056	plant_protein_g/d	0.0619917	0.0391144	0.0573653	0.356823	1.39307	-4.4276	-3.17831	0.00148137	0.013467	0.0130441	8.2662	0.637076
k__Bacteria.p__Firmicutes.c__Bacilli	plant_protein_g/d	205	204	0.0148277	0.00334303	-0.525541	3.18093	0.868947	0.96275	plant_protein_g/d	124	124	0.0154055	0.00278504	-11.7947	4.08578	0.00465026	0.14547	plant_protein_g/d	223	220	0.0152884	0.00234256	-0.548289	3.33067	0.869399	0.986025	plant_protein_g/d	872	866	0.0156622	0.00281734	-3.25199	1.18832	0.00633532	0.062805	plant_protein_g/d	0.0988305	0.0599032	0.0901439	0.708167	1.0222	-3.25048	-3.1799	0.00147325	0.013467	0.0209396	5.76525	0.479641
k__Bacteria.p__Bacteroidetes.c__Bacteroidia.o__Bacteroidales.f__Bacteroidaceae.g__Bacteroides.s__Bacteroides_ovatus	plant_protein_g/d	205	128	0.0148277	0.00334303	1.06385	1.08984	0.330251	0.829427	plant_protein_g/d	124	90	0.0154055	0.00278504	1.89143	1.56777	0.230142	0.749057	plant_protein_g/d	223	173	0.0152884	0.00234256	0.683219	0.771717	0.377005	0.807183	plant_protein_g/d	872	671	0.0156622	0.00281734	0.877123	0.315682	0.0055813	0.062805	plant_protein_g/d	0.84192	0.406853	1.67913	10.0346	0.277751	0.895969	3.2258	0.00125621	0.013467	0.0293497	0.506462	0
k__Bacteria.p__Proteobacteria.c__Betaproteobacteria.o__Burkholderiales	plant_protein_g/d	205	146	0.0148277	0.00334303	1.05705	0.666908	0.114605	0.613226	plant_protein_g/d	124	93	0.0154055	0.00278504	0.94757	0.971482	0.331381	0.823627	plant_protein_g/d	223	128	0.0152884	0.00234256	0.345935	0.465813	0.458501	0.854143	plant_protein_g/d	872	467	0.0156622	0.00281734	0.457775	0.169897	0.00719096	0.062805	plant_protein_g/d	2.24837	1.05957	4.60868	34.6441	0.153283	0.489516	3.19354	0.00140542	0.013467	0.0395137	1.0764	0
k__Bacteria.p__Firmicutes.c__Clostridia.o__Clostridiales.f__Eubacteriaceae.g__Eubacterium.s__Eubacterium_eligens.t__GCF_000146185	plant_protein_g/d	205	75	0.0148277	0.00334303	0.455412	0.720649	0.528173	0.918614	plant_protein_g/d	124	85	0.0154055	0.00278504	2.06877	1.71213	0.229346	0.749057	plant_protein_g/d	223	170	0.0152884	0.00234256	3.23986	1.15825	0.00562002	0.159195	plant_protein_g/d	872	696	0.0156622	0.00281734	0.9678	0.422561	0.0222451	0.125332	plant_protein_g/d	1.92554	0.341137	0.745415	5.60043	0.340749	1.0935	3.2091	0.0013315	0.013467	0.0533977	4.63097	0.352188
k__Bacteria.p__Firmicutes.c__Clostridia.o__Clostridiales.f__Lachnospiraceae.g__Roseburia.s__Roseburia_hominis.t__GCF_000225345	group_cereals	205	106	0.00246835	0.00572705	1.01548	0.314302	0.00145205	0.136583	group_cereals	124	87	0.00351096	0.00797708	0.478325	0.41214	0.248172	0.979123	group_cereals	223	191	0.0032743	0.00592623	-0.248273	0.428688	0.563097	0.95692	group_cereals	872	771	0.00381729	0.00702187	0.44666	0.16914	0.00842319	0.162765	group_cereals	10.1229	5.88723	5.44149	34.9549	0.133148	0.485007	3.64261	0.000269886	0.0134943	0.0316037	5.82613	0.485078
k__Bacteria.p__Actinobacteria.c__Actinobacteria.o__Bifidobacteriales.f__Bifidobacteriaceae.g__Bifidobacterium.s__Bifidobacterium_adolescentis.t__Bifidobacterium_adolescentis_unclassified	group_breads	205	88	0.0665347	0.0307355	-0.191008	0.41371	0.644801	0.89213	group_breads	124	84	0.0658305	0.0262427	1.27786	0.696895	0.0692054	0.716315	group_breads	223	180	0.0647654	0.0265172	1.27802	0.487198	0.00932566	0.239359	group_breads	872	735	0.069278	0.0261876	0.675325	0.229503	0.00334187	0.129865	group_breads	5.84263	2.05904	4.21298	18.9856	0.179316	0.634108	3.53627	0.000405827	0.0136487	0.0131013	6.61012	0.54615
k__Bacteria.p__Actinobacteria.c__Actinobacteria.o__Bifidobacteriales.f__Bifidobacteriaceae.g__Bifidobacterium.s__Bifidobacterium_adolescentis	group_breads	205	88	0.0665347	0.0307355	-0.191008	0.41371	0.644801	0.89213	group_breads	124	84	0.0658305	0.0262427	1.27786	0.696895	0.0692054	0.716315	group_breads	223	180	0.0647654	0.0265172	1.27802	0.487198	0.00932566	0.239359	group_breads	872	735	0.069278	0.0261876	0.675047	0.229636	0.00337312	0.129865	group_breads	5.84263	2.05904	4.21298	18.9636	0.179379	0.633909	3.53391	0.000409461	0.0136487	0.0131013	6.60965	0.546118
k__Bacteria.p__Firmicutes.c__Negativicutes.o__Selenomonadales.f__Veillonellaceae.g__Veillonella	group_fruits	205	124	0.124229	0.114099	0.0708749	0.0165332	3.01e-05	0.00385652	group_fruits	124	60	0.121072	0.0828883	0.00682391	0.0142787	0.633727	0.942597	group_fruits	223	106	0.121623	0.0818712	0.0117066	0.00846289	0.168119	0.527217	group_fruits	872	427	0.120572	0.0882788	0.0110556	0.00482382	0.0221582	0.297595	group_fruits	3658.36	4904.84	13962.5	42975.2	0.0039073	0.0142185	3.63897	0.00027373	0.0136865	0.0200339	12.5294	0.760562
k__Bacteria.p__Firmicutes.c__Bacilli.o__Lactobacillales	plant_protein_g/d	205	204	0.0148277	0.00334303	-0.454977	3.18088	0.886412	0.96275	plant_protein_g/d	124	123	0.0154055	0.00278504	-11.4572	4.09036	0.0059779	0.14547	plant_protein_g/d	223	220	0.0152884	0.00234256	-0.629421	3.32373	0.84998	0.986025	plant_protein_g/d	872	866	0.0156622	0.00281734	-3.24523	1.18792	0.00642721	0.062805	plant_protein_g/d	0.098834	0.0597692	0.0905207	0.708635	1.02181	-3.22254	-3.15374	0.00161192	0.0137431	0.022088	5.41899	0.446391
k__Bacteria.p__Bacteroidetes.c__Bacteroidia.o__Bacteroidales.f__Bacteroidaceae.g__Bacteroides.s__Bacteroides_ovatus.t__Bacteroides_ovatus_unclassified	plant_protein_g/d	205	127	0.0148277	0.00334303	0.753151	1.05964	0.478114	0.904459	plant_protein_g/d	124	90	0.0154055	0.00278504	1.93145	1.47286	0.192397	0.677029	plant_protein_g/d	223	173	0.0152884	0.00234256	0.683219	0.771717	0.377005	0.807183	plant_protein_g/d	872	670	0.0156622	0.00281734	0.863318	0.315535	0.00634757	0.062805	plant_protein_g/d	0.890599	0.460972	1.67913	10.044	0.276557	0.870344	3.14707	0.00164917	0.0137431	0.0338797	0.590548	0
k__Bacteria.p__Actinobacteria.c__Actinobacteria	group_breads	205	203	0.0665347	0.0307355	0.380427	0.477511	0.426577	0.847087	group_breads	124	124	0.0658305	0.0262427	1.0036	0.629245	0.113382	0.784484	group_breads	223	223	0.0647654	0.0265172	0.948224	0.507626	0.0631096	0.428774	group_breads	872	872	0.069278	0.0261876	0.577253	0.230125	0.0123084	0.233059	group_breads	4.38565	2.52557	3.88072	18.8831	0.183571	0.632963	3.44805	0.000564649	0.0141162	0.0131013	1.07094	0
k__Bacteria.p__Firmicutes.c__Clostridia.o__Clostridiales.f__Lachnospiraceae	group_breads	205	202	0.0665347	0.0307355	-0.389017	0.40859	0.342196	0.847087	group_breads	124	124	0.0658305	0.0262427	-0.553486	0.390274	0.158747	0.792528	group_breads	223	223	0.0647654	0.0265172	-0.424059	0.259558	0.103763	0.544755	group_breads	872	872	0.069278	0.0261876	-0.327585	0.12611	0.00954667	0.224464	group_breads	5.98998	6.56538	14.8433	62.8786	0.105247	-0.363952	-3.45806	0.000544072	0.0141162	0.0339591	0.3764	0
k__Bacteria.p__Firmicutes.c__Clostridia.o__Clostridiales.f__Ruminococcaceae.g__Ruminococcus.s__Ruminococcus_sp_5_1_39BFAA.t__GCF_000159975	plant_protein_g/d	205	126	0.0148277	0.00334303	-1.36357	3.0898	0.659464	0.947328	plant_protein_g/d	124	81	0.0154055	0.00278504	2.92094	4.05345	0.472565	0.86466	plant_protein_g/d	223	201	0.0152884	0.00234256	-10.3443	3.24257	0.00163234	0.086117	plant_protein_g/d	872	797	0.0156622	0.00281734	-3.37484	1.34282	0.0121437	0.0876626	plant_protein_g/d	0.104746	0.0608627	0.095109	0.554576	1.1075	-3.45948	-3.1237	0.00178596	0.0142876	0.0209396	7.45009	0.59732
k__Bacteria.p__Bacteroidetes.c__Bacteroidia.o__Bacteroidales.f__Rikenellaceae.g__Alistipes.s__Alistipes_shahii.t__GCF_000210575	biscuits_s	205	73	0.00479649	0.00513611	-0.566327	0.336545	0.0940128	0.789904	biscuits_s	124	56	0.00492197	0.00612556	-0.929902	0.484629	0.0574262	0.543904	biscuits_s	223	155	0.00496396	0.00530088	-0.650248	0.340603	0.0575863	0.965653	biscuits_s	872	675	0.00465846	0.00528552	-0.445618	0.172644	0.0100119	0.174586	biscuits_s	8.82903	4.25776	8.61989	33.5503	0.134526	-0.534142	-3.97055	7.17e-05	0.0143413	0.00188632	1.05514	0
k__Bacteria.p__Firmicutes.c__Clostridia.o__Clostridiales.f__Lachnospiraceae.g__Blautia.s__Ruminococcus_obeum.t__GCF_000153905	fruit	205	19	0.0697321	0.0701431	-0.0783269	0.0652376	0.231311	0.665343	fruit	124	18	0.0813012	0.0642751	0.0234919	0.113296	0.836092	0.97637	fruit	223	71	0.078943	0.0683147	-0.0515105	0.0773854	0.506348	0.735637	fruit	872	291	0.0837336	0.0788982	-0.0936688	0.0295124	0.00155727	0.0719461	fruit	234.966	77.9055	166.987	1148.13	0.0247842	-0.0815236	-3.28934	0.00100422	0.014346	0.0325188	1.18134	0
k__Bacteria.p__Firmicutes.c__Bacilli.o__Lactobacillales.f__Lactobacillaceae.g__Lactobacillus.s__Lactobacillus_sakei.t__Lactobacillus_sakei_unclassified	alcohol_en%	205	30	0.00090638	0.00165854	-0.888374	0.757436	0.242243	0.645981	alcohol_en%	124	34	0.00101426	0.00166211	0.0150945	0.655537	0.98167	0.994079	alcohol_en%	223	37	0.00166571	0.00220108	0.413668	0.357703	0.24876	0.898763	alcohol_en%	872	164	0.00176456	0.0023321	0.756251	0.1993	0.000158194	0.0162039	alcohol_en%	1.74304	2.32705	7.81547	25.176	0.164262	0.560123	3.40993	0.000649794	0.0144399	0.0504764	5.48448	0.453002
k__Bacteria.p__Bacteroidetes.c__Bacteroidia.o__Bacteroidales.f__Rikenellaceae.g__Alistipes	milk_whole	205	148	0.00363829	0.0178548	-0.159425	0.341341	0.64097	0.984209	milk_whole	124	110	0.00445388	0.0197138	-0.591086	0.377708	0.120255	0.987064	milk_whole	223	208	0.00317914	0.0152709	-0.63501	0.294308	0.0320595	0.325737	milk_whole	872	838	0.0040448	0.0196028	-0.30116	0.105247	0.0043186	0.110844	milk_whole	8.5827	7.0095	11.5451	90.2777	0.0922865	-0.340934	-3.6943	0.00022049	0.0146993	0.0100292	1.86263	0
k__Bacteria.p__Firmicutes.c__Clostridia.o__Clostridiales.f__Eubacteriaceae.g__Eubacterium.s__Eubacterium_hallii.t__GCF_000173975	wine_red	205	155	0.0062988	0.0145138	0.652052	0.383919	0.0909857	0.407418	wine_red	124	102	0.00883077	0.0194022	0.798477	0.303874	0.00973962	0.497924	wine_red	223	218	0.0133902	0.0226777	0.382179	0.190562	0.0461475	0.534064	wine_red	872	858	0.0143368	0.0213184	0.164016	0.0987198	0.0969898	0.355629	wine_red	6.78454	10.8296	27.5377	102.61	0.0822656	0.273582	3.3256	0.000882284	0.0147047	0.0132041	5.51211	0.455744
k__Bacteria.p__Firmicutes.c__Bacilli.o__Lactobacillales.f__Lactobacillaceae.g__Lactobacillus.s__Lactobacillus_sakei	group_savoury_snacks	205	32	0.00990789	0.0101233	0.254365	0.136925	0.0646824	0.689946	group_savoury_snacks	124	34	0.00788384	0.00684333	0.351191	0.172791	0.0444514	0.544182	group_savoury_snacks	223	39	0.00976982	0.00757695	0.159525	0.150516	0.290385	0.968959	group_savoury_snacks	872	165	0.00837428	0.00694753	0.185027	0.0714206	0.00974	0.233028	group_savoury_snacks	53.3377	33.4933	44.1402	196.044	0.0552989	0.209913	3.79597	0.000147069	0.0147069	0.031804	1.00739	0
k__Bacteria.p__Actinobacteria.c__Actinobacteria.o__Coriobacteriales.f__Coriobacteriaceae.g__Collinsella	fruit	205	141	0.0697321	0.0701431	-0.102403	0.120024	0.394576	0.787204	fruit	124	102	0.0813012	0.0642751	-0.342729	0.159219	0.0333715	0.460721	fruit	223	210	0.078943	0.0683147	-0.263353	0.0898065	0.00372191	0.0343905	fruit	872	816	0.0837336	0.0788982	-0.0660581	0.037796	0.080861	0.311315	fruit	69.4163	39.4468	123.989	700.015	0.0327408	-0.106685	-3.25846	0.0011202	0.0149359	0.0319912	6.39784	0.531092
k__Bacteria.p__Bacteroidetes.c__Bacteroidia.o__Bacteroidales.f__Rikenellaceae.g__Alistipes.s__Alistipes_unclassified	group_coffee	205	36	0.167556	0.173481	0.0402802	0.014675	0.00660548	0.155131	group_coffee	124	24	0.158729	0.128453	0.0126183	0.0190405	0.508796	0.868346	group_coffee	223	29	0.178916	0.145076	0.00900778	0.00974264	0.356211	0.836226	group_coffee	872	101	0.214245	0.157158	0.01121	0.00449453	0.0128115	0.13452	group_coffee	4643.51	2758.32	10535.3	49503	0.00385071	0.0129252	3.35657	0.000789164	0.0157833	0.0117666	3.7823	0.206832
k__Bacteria.p__Firmicutes.c__Bacilli.o__Lactobacillales.f__Lactobacillaceae.g__Lactobacillus.s__Lactobacillus_sakei.t__Lactobacillus_sakei_unclassified	group_meat	205	30	0.0456592	0.0240847	0.0548501	0.0518379	0.291282	0.965108	group_meat	124	34	0.0450475	0.0225995	0.0999476	0.0493766	0.0453094	0.452717	group_meat	223	37	0.0446295	0.0203525	0.0811645	0.0398248	0.0427535	0.374795	group_meat	872	164	0.0432732	0.0217095	0.0523149	0.0215178	0.0152493	0.214986	group_meat	372.139	410.164	630.512	2159.75	0.0167305	0.0631392	3.77389	0.000160722	0.0160722	0.0403814	1.03919	0
k__Bacteria.p__Actinobacteria.c__Actinobacteria.o__Bifidobacteriales.f__Bifidobacteriaceae.g__Bifidobacterium.s__Bifidobacterium_adolescentis.t__Bifidobacterium_adolescentis_unclassified	vegetables_cooked_nobutter	205	88	0.0560535	0.0499205	-0.445673	0.261032	0.0893096	0.689256	vegetables_cooked_nobutter	124	84	0.0568988	0.0444803	-0.66678	0.418881	0.11408	0.976252	vegetables_cooked_nobutter	223	180	0.0629113	0.0411443	-0.234157	0.328786	0.47711	0.903469	vegetables_cooked_nobutter	872	735	0.0589629	0.0399312	-0.382076	0.153817	0.0131808	0.157974	vegetables_cooked_nobutter	14.6761	5.69926	9.2507	42.266	0.11794	-0.398595	-3.37965	0.00072577	0.0161282	0.0107103	0.704106	0
k__Bacteria.p__Actinobacteria.c__Actinobacteria.o__Bifidobacteriales.f__Bifidobacteriaceae.g__Bifidobacterium.s__Bifidobacterium_adolescentis	vegetables_cooked_nobutter	205	88	0.0560535	0.0499205	-0.445673	0.261032	0.0893096	0.689256	vegetables_cooked_nobutter	124	84	0.0568988	0.0444803	-0.66678	0.418881	0.11408	0.976252	vegetables_cooked_nobutter	223	180	0.0629113	0.0411443	-0.234157	0.328786	0.47711	0.903469	vegetables_cooked_nobutter	872	735	0.0589629	0.0399312	-0.383013	0.153902	0.0130088	0.157974	vegetables_cooked_nobutter	14.6761	5.69926	9.2507	42.2191	0.117978	-0.399156	-3.38331	0.000716176	0.0161282	0.0107103	0.7028	0
k__Bacteria.p__Firmicutes.c__Clostridia.o__Clostridiales.f__Eubacteriaceae.g__Eubacterium.s__Eubacterium_hallii.t__GCF_000173975	carb_g/d	205	155	0.116504	0.0171115	-0.371685	0.319681	0.246348	0.630651	carb_g/d	124	102	0.113654	0.0131447	-0.296699	0.457606	0.518004	0.920569	carb_g/d	223	218	0.115367	0.0148788	-0.642082	0.294179	0.0301364	0.272673	carb_g/d	872	858	0.115514	0.0152021	-0.297326	0.136909	0.0301491	0.230571	carb_g/d	9.78509	4.77547	11.5552	53.3502	0.112178	-0.356576	-3.17865	0.00147964	0.0164405	0.0488446	1.14855	0
k__Bacteria.p__Actinobacteria.c__Actinobacteria.o__Bifidobacteriales.f__Bifidobacteriaceae.g__Bifidobacterium.s__Bifidobacterium_adolescentis.t__Bifidobacterium_adolescentis_unclassified	group_vegetables	205	88	0.057154	0.0508139	-0.436698	0.25648	0.0901855	0.703744	group_vegetables	124	84	0.0579135	0.045023	-0.670027	0.413734	0.107994	0.969418	group_vegetables	223	180	0.0640958	0.0418177	-0.224577	0.323587	0.488406	0.896126	group_vegetables	872	735	0.0600754	0.0406608	-0.374316	0.151116	0.0134385	0.158775	group_vegetables	15.2017	5.84196	9.55032	43.7905	0.115947	-0.391064	-3.37279	0.000744114	0.0165359	0.0111429	0.763279	0
k__Bacteria.p__Actinobacteria.c__Actinobacteria.o__Bifidobacteriales.f__Bifidobacteriaceae.g__Bifidobacterium.s__Bifidobacterium_adolescentis	group_vegetables	205	88	0.057154	0.0508139	-0.436698	0.25648	0.0901855	0.703744	group_vegetables	124	84	0.0579135	0.045023	-0.670027	0.413734	0.107994	0.969418	group_vegetables	223	180	0.0640958	0.0418177	-0.224577	0.323587	0.488406	0.896126	group_vegetables	872	735	0.0600754	0.0406608	-0.375265	0.1512	0.0132561	0.158775	group_vegetables	15.2017	5.84196	9.55032	43.7419	0.115985	-0.391634	-3.3766	0.000733882	0.0165359	0.0111429	0.761889	0
k__Bacteria.p__Bacteroidetes.c__Bacteroidia.o__Bacteroidales.f__Bacteroidaceae.g__Bacteroides.s__Bacteroides_finegoldii.t__Bacteroides_finegoldii_unclassified	fruit	205	22	0.0697321	0.0701431	0.0363719	0.0293287	0.216374	0.637472	fruit	124	14	0.0813012	0.0642751	-0.0019862	0.0385583	0.959004	0.995343	fruit	223	44	0.078943	0.0683147	0.0455626	0.0186073	0.0151295	0.0896131	fruit	872	191	0.0837336	0.0788982	0.0177336	0.00771408	0.0217496	0.202702	fruit	1162.56	672.611	2888.23	16804.8	0.00681548	0.0218576	3.20705	0.00134106	0.0167632	0.0403974	2.53608	0
k__Bacteria.p__Actinobacteria.c__Actinobacteria.o__Actinomycetales.f__Actinomycetaceae	yoghurt_drink_other	205	94	0.00422941	0.0174883	0.138703	0.0450624	0.00238709	0.101849	yoghurt_drink_other	124	62	0.0105824	0.0335578	0.0283826	0.0223807	0.207343	0.948195	yoghurt_drink_other	223	136	0.00915487	0.0264873	0.0348308	0.0305567	0.25562	0.865451	yoghurt_drink_other	872	457	0.00592226	0.0249634	0.0289032	0.0132521	0.0294538	0.368332	yoghurt_drink_other	492.461	1996.42	1070.99	5694.16	0.0103952	0.03532	3.39771	0.000679535	0.0169884	0.0363006	5.59424	0.463734
k__Bacteria.p__Actinobacteria.c__Actinobacteria	wine_red	205	203	0.0062988	0.0145138	0.109219	1.03626	0.916167	0.968163	wine_red	124	124	0.00883077	0.0194022	-0.50832	0.862015	0.556518	0.904587	wine_red	223	223	0.0133902	0.0226777	0.13447	0.603483	0.823882	0.96892	wine_red	872	872	0.0143368	0.0213184	-1.08329	0.2847	0.00015176	0.0101823	wine_red	0.931241	1.34577	2.74581	12.3374	0.240006	-0.782138	-3.25883	0.00111874	0.0172114	0.0271421	4.26661	0.296866
k__Bacteria.p__Firmicutes.c__Bacilli.o__Lactobacillales.f__Streptococcaceae.g__Streptococcus.s__Streptococcus_parasanguinis.t__Streptococcus_parasanguinis_unclassified	group_nuts	205	183	0.00499133	0.00855226	-0.917066	0.39299	0.0206992	0.442904	group_nuts	124	102	0.00594474	0.00751678	-1.04131	0.385146	0.0079373	0.344975	group_nuts	223	196	0.00667488	0.00644167	-0.0477807	0.26721	0.858263	0.990065	group_nuts	872	713	0.00707531	0.00712417	-0.285596	0.111938	0.0109056	0.167946	group_nuts	6.47494	6.74138	14.0053	79.8076	0.0966604	-0.340278	-3.52035	0.000430982	0.0172393	0.044458	6.90398	0.565468
k__Bacteria.p__Firmicutes.c__Negativicutes.o__Selenomonadales.f__Veillonellaceae.g__Dialister	other_custard_yoghurt_fromagefrais	205	106	0.0142662	0.023869	-0.107251	0.324864	0.74164	0.977399	other_custard_yoghurt_fromagefrais	124	74	0.017021	0.025408	0.26249	0.375157	0.485492	0.957764	other_custard_yoghurt_fromagefrais	223	97	0.0153097	0.0199877	0.766567	0.382632	0.0463891	0.630753	other_custard_yoghurt_fromagefrais	872	368	0.0165289	0.023638	0.643065	0.177772	0.00031486	0.0242442	other_custard_yoghurt_fromagefrais	9.4754	7.10516	6.83026	31.6426	0.134775	0.480131	3.56248	0.000367371	0.0183686	0.0321534	5.00615	0.400738
k__Bacteria.p__Firmicutes.c__Negativicutes.o__Selenomonadales.f__Veillonellaceae.g__Dialister.s__Dialister_invisus.t__GCF_000160055	other_custard_yoghurt_fromagefrais	205	103	0.0142662	0.023869	-0.118037	0.326142	0.717796	0.977399	other_custard_yoghurt_fromagefrais	124	72	0.017021	0.025408	0.315744	0.372934	0.398891	0.957764	other_custard_yoghurt_fromagefrais	223	88	0.0153097	0.0199877	0.796181	0.385289	0.0399838	0.630753	other_custard_yoghurt_fromagefrais	872	349	0.0165289	0.023638	0.625415	0.176942	0.000430075	0.0248368	other_custard_yoghurt_fromagefrais	9.40126	7.19011	6.7364	31.9401	0.134513	0.479478	3.56456	0.000364473	0.0183686	0.0321534	4.90516	0.388399
k__Bacteria.p__Firmicutes.c__Clostridia.o__Clostridiales.f__Ruminococcaceae.g__Faecalibacterium.s__Faecalibacterium_prausnitzii.t__Faecalibacterium_prausnitzii_unclassified	fish_prepared_fat	205	128	0.000124306	0.000224425	75.7783	36.3011	0.0381102	0.325228	fish_prepared_fat	124	118	0.000179748	0.000258835	-35.522	38.5014	0.358074	0.892842	fish_prepared_fat	223	215	0.000229767	0.000370819	33.347	14.421	0.0216888	0.330779	fish_prepared_fat	872	850	0.000167362	0.000243235	29.9613	10.6187	0.00488831	0.118023	fish_prepared_fat	0.000758859	0.000674602	0.00480852	0.0088687	8.13501	30.4162	3.73893	0.000184809	0.0184809	0.00950343	4.53772	0.338875
k__Bacteria.p__Bacteroidetes.c__Bacteroidia.o__Bacteroidales	fish_prepared_fat	205	192	0.000124306	0.000224425	18.7649	59.539	0.752961	0.940767	fish_prepared_fat	124	123	0.000179748	0.000258835	38.0332	52.6359	0.471373	0.900819	fish_prepared_fat	223	221	0.000229767	0.000370819	63.5998	28.3255	0.0257558	0.330779	fish_prepared_fat	872	870	0.000167362	0.000243235	50.6122	18.3778	0.00601095	0.12623	fish_prepared_fat	0.000282096	0.00036094	0.00124636	0.00296081	14.3589	51.1612	3.56305	0.000366577	0.0187576	0.00950343	0.551998	0
k__Bacteria.p__Firmicutes.c__Clostridia.o__Clostridiales.f__Lachnospiraceae.g__Roseburia.s__Roseburia_hominis.t__GCF_000225345	fish_prepared_fat	205	106	0.000124306	0.000224425	10.6056	8.40781	0.208696	0.607117	fish_prepared_fat	124	87	0.000179748	0.000258835	2.10687	12.8929	0.870475	0.999478	fish_prepared_fat	223	191	0.000229767	0.000370819	9.08842	7.58025	0.231863	0.869749	fish_prepared_fat	872	771	0.000167362	0.000243235	16.0954	4.94636	0.00118279	0.0641334	fish_prepared_fat	0.014146	0.00601589	0.0174034	0.0408722	3.57057	12.4778	3.49461	0.000474746	0.0187576	0.0166128	1.43146	0
k__Bacteria.p__Bacteroidetes.c__Bacteroidia.o__Bacteroidales.f__Rikenellaceae.g__Alistipes.s__Alistipes_putredinis.t__GCF_000154465	fish_prepared_fat	205	80	0.000124306	0.000224425	71.2194	21.7914	0.00127385	0.0786582	fish_prepared_fat	124	76	0.000179748	0.000258835	24.9182	26.2075	0.343632	0.892842	fish_prepared_fat	223	173	0.000229767	0.000370819	27.9801	10.6538	0.00924678	0.194182	fish_prepared_fat	872	709	0.000167362	0.000243235	9.21534	7.51131	0.220208	0.730179	fish_prepared_fat	0.00210586	0.00145595	0.00881029	0.0177243	5.76425	19.8066	3.43611	0.000590139	0.0187576	0.0322391	8.18122	0.633307
k__Bacteria.p__Firmicutes.c__Clostridia.o__Clostridiales.f__Lachnospiraceae.g__Anaerostipes.s__Anaerostipes_hadrus.t__GCF_000332875	fish_prepared_fat	205	142	0.000124306	0.000224425	13.0309	8.49752	0.126759	0.495561	fish_prepared_fat	124	102	0.000179748	0.000258835	19.5038	11.2279	0.0849807	0.770319	fish_prepared_fat	223	211	0.000229767	0.000370819	6.50655	5.85174	0.267423	0.88933	fish_prepared_fat	872	821	0.000167362	0.000243235	10.7232	4.24576	0.0117285	0.19352	fish_prepared_fat	0.0138489	0.0079324	0.0292032	0.0554739	3.06486	10.521	3.43278	0.00059743	0.0187576	0.0327547	1.20022	0
k__Bacteria.p__Firmicutes.c__Clostridia.o__Clostridiales.f__Lachnospiraceae.g__Anaerostipes	fish_prepared_fat	205	178	0.000124306	0.000224425	8.51483	9.53184	0.372795	0.738716	fish_prepared_fat	124	104	0.000179748	0.000258835	18.6404	11.1098	0.0960275	0.770319	fish_prepared_fat	223	213	0.000229767	0.000370819	7.79078	5.79817	0.180474	0.810469	fish_prepared_fat	872	832	0.000167362	0.000243235	11.1855	4.22326	0.00823251	0.146285	fish_prepared_fat	0.0110064	0.00810189	0.0297452	0.0560666	3.08724	10.5186	3.40712	0.000656517	0.0187576	0.0340071	0.82489	0
k__Bacteria.p__Bacteroidetes.c__Bacteroidia.o__Bacteroidales	group_fish	205	192	0.00779632	0.00942125	1.48239	1.45512	0.30956	0.739008	group_fish	124	123	0.00837144	0.00862695	1.17052	1.59823	0.465386	0.902342	group_fish	223	221	0.010077	0.0143852	1.77001	0.727029	0.0157171	0.242043	group_fish	872	870	0.00826447	0.00920323	1.04013	0.487889	0.0332963	0.398636	group_fish	0.472281	0.39149	1.89189	4.20104	0.379139	1.27598	3.36548	0.000764103	0.0191026	0.0178853	0.719909	0
k__Bacteria.p__Firmicutes.c__Bacilli.o__Lactobacillales.f__Lactobacillaceae.g__Lactobacillus.s__Lactobacillus_sakei	carb_g/d	205	32	0.116504	0.0171115	-0.0194773	0.0788541	0.805158	0.968069	carb_g/d	124	34	0.113654	0.0131447	-0.105229	0.0851659	0.219178	0.747389	carb_g/d	223	39	0.115367	0.0148788	0.00691985	0.0747007	0.926279	0.984975	carb_g/d	872	165	0.115514	0.0152021	-0.103446	0.0316291	0.00111563	0.0198239	carb_g/d	160.824	137.87	179.205	999.597	0.0260158	-0.0810859	-3.1168	0.00182827	0.019245	0.058021	2.57849	0
k__Bacteria.p__Firmicutes.c__Clostridia.o__Clostridiales.f__Lachnospiraceae.g__Lachnospiraceae_noname.s__Lachnospiraceae_bacterium_5_1_63FAA.t__GCF_000185525	plant_protein_g/d	205	153	0.0148277	0.00334303	1.40942	0.751119	0.0620908	0.512647	plant_protein_g/d	124	109	0.0154055	0.00278504	2.56783	0.760716	0.00100279	0.0641788	plant_protein_g/d	223	218	0.0152884	0.00234256	-0.499619	0.667085	0.454728	0.854143	plant_protein_g/d	872	838	0.0156622	0.00281734	0.614627	0.31396	0.0505963	0.201513	plant_protein_g/d	1.77248	1.72804	2.24718	10.145	0.250842	0.758093	3.02219	0.00250955	0.0193042	0.0687601	10.175	0.705159
k__Bacteria.p__Firmicutes.c__Clostridia.o__Clostridiales.f__Lachnospiraceae.g__Dorea.s__Dorea_longicatena.t__GCF_000154065	applesauce	205	132	0.00265546	0.00646773	-2.41773	1.02581	0.0193997	0.992432	applesauce	124	96	0.00335604	0.00725717	-0.36058	0.983633	0.714583	0.986448	applesauce	223	212	0.00242806	0.00545769	-0.529551	0.901974	0.557743	0.85999	applesauce	872	836	0.00215258	0.00472499	-1.65743	0.528815	0.00178102	0.0685692	applesauce	0.950306	1.03355	1.22917	3.57596	0.383793	-1.36222	-3.54936	0.000386172	0.0193086	0.0913753	3.25957	0.079634
k__Bacteria.p__Firmicutes.c__Bacilli.o__Lactobacillales.f__Lactobacillaceae.g__Lactobacillus.s__Lactobacillus_sakei.t__Lactobacillus_sakei_unclassified	spirits	205	30	0.00113751	0.00462975	-0.0582096	0.27341	0.83162	0.974211	spirits	124	34	0.00075183	0.00196555	1.19295	0.555442	0.0338699	0.989912	spirits	223	37	0.00171714	0.0051475	0.499848	0.149749	0.000992511	0.22927	spirits	872	164	0.00167959	0.00531682	0.222596	0.0896565	0.0132249	0.254578	spirits	13.3774	3.24132	44.5937	124.404	0.0733992	0.285912	3.8953	9.81e-05	0.0196154	0.0621272	6.79055	0.55821
k__Bacteria.p__Firmicutes.c__Clostridia.o__Clostridiales.f__Lachnospiraceae.g__Blautia	group_alcohol	205	201	0.0286718	0.0540878	-0.303155	0.223139	0.175813	0.581532	group_alcohol	124	124	0.0340642	0.0505685	0.375135	0.138478	0.00777166	0.323539	group_alcohol	223	223	0.0472351	0.0567607	0.108616	0.0880891	0.218952	0.841033	group_alcohol	872	872	0.0602857	0.0719703	0.105288	0.0330733	0.00150764	0.0580443	group_alcohol	20.084	52.1479	128.871	914.206	0.0299435	0.110934	3.70479	0.000211567	0.019809	0.0296368	7.11367	0.578277
k__Bacteria.p__Firmicutes.c__Clostridia.o__Clostridiales.f__Lachnospiraceae	group_alcohol	205	202	0.0286718	0.0540878	0.00851712	0.235914	0.971237	0.981653	group_alcohol	124	124	0.0340642	0.0505685	0.375068	0.200859	0.0643171	0.48059	group_alcohol	223	223	0.0472351	0.0567607	0.0624938	0.121767	0.608319	0.992865	group_alcohol	872	872	0.0602857	0.0719703	0.155463	0.046538	0.000871827	0.0469217	group_alcohol	17.9677	24.7867	67.4437	461.726	0.0418149	0.149401	3.57292	0.000353027	0.019809	0.0296368	2.14527	0
k__Bacteria.p__Firmicutes.c__Clostridia.o__Clostridiales.f__Ruminococcaceae.g__Faecalibacterium.s__Faecalibacterium_prausnitzii	group_alcohol	205	129	0.0286718	0.0540878	0.272609	0.170507	0.111442	0.518711	group_alcohol	124	120	0.0340642	0.0505685	0.0926475	0.215227	0.667637	0.903497	group_alcohol	223	221	0.0472351	0.0567607	0.0363855	0.104311	0.727564	0.992865	group_alcohol	872	867	0.0602857	0.0719703	0.127666	0.0387174	0.00101562	0.0469217	group_alcohol	34.3964	21.5877	91.9051	667.095	0.0350288	0.122562	3.4989	0.000467176	0.019809	0.0296368	1.49362	0
k__Bacteria.p__Firmicutes.c__Clostridia.o__Clostridiales.f__Lachnospiraceae.g__Dorea.s__Dorea_formicigenerans.t__Dorea_formicigenerans_unclassified	group_alcohol	205	124	0.0286718	0.0540878	0.0975257	0.0781164	0.21332	0.584802	group_alcohol	124	107	0.0340642	0.0505685	-0.00223827	0.0961896	0.981475	0.985324	group_alcohol	223	216	0.0472351	0.0567607	0.0658728	0.0502377	0.191169	0.841033	group_alcohol	872	846	0.0602857	0.0719703	0.0586531	0.0196513	0.00291831	0.0720265	group_alcohol	163.876	108.08	396.223	2589.52	0.0175204	0.0594664	3.39412	0.000688492	0.019809	0.0296368	0.66686	0
k__Bacteria.p__Firmicutes.c__Clostridia.o__Clostridiales.f__Lachnospiraceae.g__Dorea.s__Dorea_formicigenerans	group_alcohol	205	124	0.0286718	0.0540878	0.100214	0.0795075	0.20898	0.581532	group_alcohol	124	107	0.0340642	0.0505685	0.00743793	0.0968972	0.938944	0.973452	group_alcohol	223	216	0.0472351	0.0567607	0.0601978	0.0497893	0.227959	0.849332	group_alcohol	872	846	0.0602857	0.0719703	0.0585923	0.0195202	0.00276239	0.0720265	group_alcohol	158.192	106.507	403.392	2624.41	0.0174276	0.059134	3.39313	0.000690982	0.019809	0.0296368	0.552826	0
k__Bacteria.p__Firmicutes.c__Clostridia.o__Clostridiales.f__Lachnospiraceae.g__Roseburia.s__Roseburia_inulinivorans.t__GCF_000174195	group_alcohol	205	127	0.0286718	0.0540878	0.0703903	0.0565534	0.214732	0.584802	group_alcohol	124	102	0.0340642	0.0505685	0.130275	0.0843592	0.125264	0.546468	group_alcohol	223	195	0.0472351	0.0567607	-0.0388952	0.0556356	0.485234	0.992865	group_alcohol	872	803	0.0602857	0.0719703	0.0727443	0.0207749	0.000486275	0.0469217	group_alcohol	312.667	140.519	323.068	2316.99	0.0179801	0.0634599	3.52945	0.000416432	0.019809	0.0297409	4.22671	0.290228
k__Bacteria.p__Firmicutes.c__Clostridia.o__Clostridiales.f__Lachnospiraceae.g__Blautia.s__Ruminococcus_torques	group_alcohol	205	199	0.0286718	0.0540878	-0.159859	0.126708	0.208562	0.581532	group_alcohol	124	123	0.0340642	0.0505685	0.231002	0.0962039	0.0179178	0.382246	group_alcohol	223	223	0.0472351	0.0567607	0.083026	0.0749615	0.269298	0.91216	group_alcohol	872	872	0.0602857	0.0719703	0.0885383	0.0295724	0.00283296	0.0720265	group_alcohol	62.2867	108.047	177.96	1143.47	0.025891	0.0878278	3.39221	0.000693316	0.019809	0.0482627	6.04076	0.503374
k__Bacteria.p__Proteobacteria.c__Betaproteobacteria.o__Burkholderiales.f__Sutterellaceae	plant_protein_g/d	205	139	0.0148277	0.00334303	0.871409	0.550279	0.11498	0.613226	plant_protein_g/d	124	83	0.0154055	0.00278504	1.71652	0.915724	0.0633994	0.447421	plant_protein_g/d	223	118	0.0152884	0.00234256	0.325628	0.404386	0.421578	0.830026	plant_protein_g/d	872	429	0.0156622	0.00281734	0.360245	0.158042	0.0228915	0.125903	plant_protein_g/d	3.30244	1.19253	6.11517	40.0363	0.140516	0.421332	2.99846	0.00271347	0.0200997	0.0576361	2.87487	0
k__Bacteria.p__Firmicutes.c__Clostridia.o__Clostridiales.f__Lachnospiraceae.g__Blautia.s__Ruminococcus_obeum.t__Ruminococcus_obeum_unclassified	cheese_d	205	181	0.00127906	0.00308084	2.22297	1.30202	0.0893452	0.796553	cheese_d	124	118	0.00107674	0.0016214	0.639644	3.69908	0.863008	0.976306	cheese_d	223	219	0.00153969	0.00186422	4.54812	1.51959	0.00308107	0.22159	cheese_d	872	851	0.00151246	0.00219247	1.30345	0.665442	0.0504595	0.306741	cheese_d	0.58988	0.0730824	0.433062	2.25829	0.546007	1.8696	3.42413	0.00061677	0.020559	0.0209115	4.01503	0.252808
k__Bacteria.p__Firmicutes.c__Clostridia.o__Clostridiales.f__Ruminococcaceae.g__Faecalibacterium.s__Faecalibacterium_prausnitzii	group_fruits	205	129	0.124229	0.114099	0.0826428	0.0828091	0.31949	0.987224	group_fruits	124	120	0.121072	0.0828883	0.383228	0.137027	0.00602164	0.629187	group_fruits	223	221	0.121623	0.0818712	0.207472	0.070948	0.00381882	0.110268	group_fruits	872	867	0.120572	0.0882788	0.0560755	0.0314911	0.0753159	0.395409	group_fruits	145.829	53.2586	198.664	1008.38	0.0266678	0.092612	3.4728	0.000515057	0.0206023	0.0110142	8.47963	0.646211
k__Bacteria.p__Actinobacteria.c__Actinobacteria.o__Actinomycetales.f__Micrococcaceae.g__Rothia	vegetables_cooked_butter	205	71	0.000372863	0.000693036	0.896633	0.974943	0.35892	0.785329	vegetables_cooked_butter	124	38	0.000341906	0.000647398	3.74487	0.966169	0.000180968	0.00661827	vegetables_cooked_butter	223	88	0.000254998	0.000426939	3.35789	1.35723	0.0141394	0.936691	vegetables_cooked_butter	872	254	0.000339501	0.000638281	0.616473	0.340806	0.0708289	0.540952	vegetables_cooked_butter	1.05206	1.07126	0.54287	8.60965	0.297801	1.07181	3.59908	0.000319341	0.0212894	0.207135	12.3089	0.756273
k__Bacteria.p__Actinobacteria.c__Actinobacteria.o__Coriobacteriales.f__Coriobacteriaceae.g__Adlercreutzia.s__Adlercreutzia_equolifaciens.t__GCF_000478885	carb_g/d	205	81	0.116504	0.0171115	-0.107718	0.0779388	0.168543	0.599265	carb_g/d	124	69	0.113654	0.0131447	-0.115292	0.168056	0.494027	0.918988	carb_g/d	223	174	0.115367	0.0148788	-0.194555	0.113152	0.0869641	0.470237	carb_g/d	872	695	0.115514	0.0152021	-0.123853	0.0583309	0.0340146	0.245543	carb_g/d	164.624	35.4071	78.105	293.902	0.0418107	-0.128333	-3.06939	0.002145	0.02145	0.019983	0.424399	0
k__Bacteria.p__Firmicutes.c__Clostridia.o__Clostridiales.f__Eubacteriaceae.g__Eubacterium.s__Eubacterium_ventriosum.t__GCF_000153885	cheese_d	205	71	0.00127906	0.00308084	2.04658	0.740654	0.00627171	0.200695	cheese_d	124	63	0.00107674	0.0016214	3.99581	2.21575	0.0738602	0.973802	cheese_d	223	163	0.00153969	0.00186422	-1.66785	1.46087	0.25484	0.904261	cheese_d	872	659	0.00151246	0.00219247	1.33707	0.559401	0.0170531	0.224169	cheese_d	1.82293	0.203685	0.46857	3.19561	0.419193	1.41209	3.3686	0.000755511	0.021586	0.0289719	6.55645	0.542436
k__Bacteria.p__Proteobacteria.c__Betaproteobacteria.o__Burkholderiales.f__Sutterellaceae	fish_prepared_fat	205	139	0.000124306	0.000224425	21.0436	7.96791	0.00896438	0.19124	fish_prepared_fat	124	83	0.000179748	0.000258835	-0.705221	10.3663	0.94588	0.999478	fish_prepared_fat	223	118	0.000229767	0.000370819	6.30972	2.79213	0.0248439	0.330779	fish_prepared_fat	872	429	0.000167362	0.000243235	3.73241	1.8651	0.0456937	0.450478	fish_prepared_fat	0.0157511	0.0093058	0.128271	0.287471	1.50619	5.00729	3.32448	0.000885839	0.022146	0.0322391	5.03908	0.404653
k__Bacteria.p__Bacteroidetes.c__Bacteroidia.o__Bacteroidales.f__Rikenellaceae.g__Alistipes	fruit	205	148	0.0697321	0.0701431	0.106707	0.0935083	0.255178	0.702425	fruit	124	110	0.0813012	0.0642751	-0.0161423	0.13025	0.901577	0.990574	fruit	223	208	0.078943	0.0683147	0.240147	0.0664072	0.000372026	0.0122769	fruit	872	838	0.0837336	0.0788982	0.0474357	0.027128	0.0807172	0.311315	fruit	114.367	58.9445	226.761	1358.82	0.023844	0.0740039	3.10366	0.0019114	0.022487	0.0629137	7.81992	0.616364
k__Bacteria.p__Bacteroidetes.c__Bacteroidia.o__Bacteroidales.f__Bacteroidaceae.g__Bacteroides.s__Bacteroides_ovatus.t__Bacteroides_ovatus_unclassified	plant_protein_en%	205	127	0.00355147	0.00175209	-0.00664004	2.09028	0.997469	0.997469	plant_protein_en%	124	90	0.00341061	0.00138164	2.95407	3.03107	0.331842	0.823815	plant_protein_en%	223	173	0.00368616	0.00130308	4.86154	1.4144	0.000709783	0.0819799	plant_protein_en%	872	670	0.0035051	0.00147908	1.45751	0.628376	0.0206041	0.432686	plant_protein_en%	0.22887	0.108845	0.499871	2.53256	0.544723	1.91131	3.50878	0.000450171	0.0225086	0.030299	5.83261	0.48565
k__Bacteria.p__Bacteroidetes.c__Bacteroidia.o__Bacteroidales.f__Bacteroidaceae.g__Bacteroides.s__Bacteroides_ovatus	plant_protein_en%	205	128	0.00355147	0.00175209	0.43258	2.15259	0.84095	0.940102	plant_protein_en%	124	90	0.00341061	0.00138164	2.86209	3.22476	0.376659	0.823815	plant_protein_en%	223	173	0.00368616	0.00130308	4.86154	1.4144	0.000709783	0.0819799	plant_protein_en%	872	671	0.0035051	0.00147908	1.46937	0.62838	0.0196	0.432686	plant_protein_en%	0.215812	0.0961625	0.499871	2.53254	0.546817	1.94953	3.56522	0.000363545	0.0225086	0.030299	5.3994	0.444382
k__Bacteria.p__Firmicutes.c__Erysipelotrichia.o__Erysipelotrichales.f__Erysipelotrichaceae.g__Erysipelotrichaceae_noname	softdrink_sugar	205	169	0.0738855	0.114321	0.068473	0.0370316	0.0659499	0.53073	softdrink_sugar	124	106	0.0439844	0.0730376	0.231366	0.072019	0.00171048	0.250986	softdrink_sugar	223	190	0.042187	0.0636278	0.0912173	0.0912219	0.318454	0.820871	softdrink_sugar	872	715	0.0329801	0.0561686	0.099019	0.0537045	0.065558	0.869721	softdrink_sugar	729.215	192.799	120.171	346.719	0.0268327	0.100678	3.75207	0.000175381	0.0225509	0.0295876	4.06089	0.261246
k__Bacteria.p__Firmicutes.c__Erysipelotrichia.o__Erysipelotrichales.f__Erysipelotrichaceae	softdrink_sugar	205	184	0.0738855	0.114321	0.0743123	0.0461847	0.109196	0.533892	softdrink_sugar	124	115	0.0439844	0.0730376	0.241986	0.0855926	0.00553269	0.250986	softdrink_sugar	223	218	0.042187	0.0636278	0.0763585	0.0901635	0.397998	0.820871	softdrink_sugar	872	822	0.0329801	0.0561686	0.135279	0.0572018	0.0182525	0.70272	softdrink_sugar	468.817	136.498	123.01	305.619	0.0310994	0.114712	3.68858	0.000225509	0.0225509	0.0295876	3.28648	0.0871691
k__Bacteria.p__Firmicutes.c__Bacilli.o__Lactobacillales.f__Leuconostocaceae.g__Leuconostoc	protein_g/d	205	30	0.0357012	0.00672099	0.0266643	0.121829	0.826977	0.965336	protein_g/d	124	30	0.0363339	0.006004	0.374746	0.218857	0.0894482	0.702755	protein_g/d	223	66	0.0386297	0.00617379	0.217344	0.152938	0.156777	0.773121	protein_g/d	872	220	0.0386313	0.00628654	0.0906466	0.0316601	0.00430997	0.0711146	protein_g/d	67.3753	20.8775	42.7535	997.643	0.029766	0.0968816	3.25478	0.00113482	0.0226964	0.0533257	2.60331	0
k__Bacteria.p__Bacteroidetes.c__Bacteroidia.o__Bacteroidales.f__Rikenellaceae.g__Alistipes	wine_red	205	148	0.0062988	0.0145138	0.050455	0.432749	0.907301	0.968163	wine_red	124	110	0.00883077	0.0194022	0.886807	0.377708	0.0205319	0.497924	wine_red	223	208	0.0133902	0.0226777	0.250389	0.202113	0.216743	0.894766	wine_red	872	838	0.0143368	0.0213184	0.237491	0.098575	0.0161938	0.130078	wine_red	5.33984	7.00952	24.48	102.912	0.0845936	0.265173	3.13467	0.00172045	0.0239509	0.0261039	3.03908	0.0128593
k__Bacteria.p__Firmicutes.c__Clostridia.o__Clostridiales.f__Lachnospiraceae	wine_red	205	202	0.0062988	0.0145138	-0.318257	0.887032	0.720132	0.881111	wine_red	124	124	0.00883077	0.0194022	1.16759	0.52342	0.0275749	0.533632	wine_red	223	223	0.0133902	0.0226777	0.025522	0.304162	0.933206	0.977374	wine_red	872	872	0.0143368	0.0213184	0.473939	0.156532	0.00253696	0.0390692	wine_red	1.27093	3.65006	10.8091	40.8123	0.132988	0.415188	3.12199	0.00179632	0.0239509	0.0440782	4.53216	0.338065
k__Bacteria.p__Firmicutes.c__Clostridia.o__Clostridiales.f__Lachnospiraceae.g__Roseburia.s__Roseburia_hominis.t__GCF_000225345	nut_d	205	106	0.000940766	0.00428675	-0.0161631	0.430392	0.970082	0.995716	nut_d	124	87	0.000963753	0.00315796	2.26179	1.0141	0.0276323	0.413283	nut_d	223	191	0.00103658	0.00198489	3.09779	1.35481	0.023198	0.265474	nut_d	872	771	0.00117064	0.00338198	1.09264	0.358393	0.00236915	0.131962	nut_d	5.39848	0.972384	0.54481	7.7854	0.260811	0.837111	3.20965	0.00132897	0.024163	0.0243599	9.19685	0.673802
k__Bacteria	nut_d	205	205	0.000940766	0.00428675	-5.40339	1.03591	4.55e-07	2.33e-05	nut_d	124	124	0.000963753	0.00315796	-2.23326	3.67533	0.544586	0.76576	nut_d	223	223	0.00103658	0.00198489	-0.0884886	4.03457	0.982522	0.99139	nut_d	872	872	0.00117064	0.00338198	1.60057	1.25488	0.202481	0.766773	nut_d	0.931868	0.07403	0.0614336	0.635035	0.766432	-2.46104	-3.21103	0.00132259	0.024163	0.0403417	18.8932	0.841213
k__Bacteria.p__Firmicutes.c__Clostridia.o__Clostridiales.f__Lachnospiraceae.g__Lachnospiraceae_noname	fish_prepared_fat	205	197	0.000124306	0.000224425	11.6599	33.0139	0.724332	0.93651	fish_prepared_fat	124	122	0.000179748	0.000258835	12.059	18.3962	0.513519	0.924839	fish_prepared_fat	223	222	0.000229767	0.000370819	20.9567	7.87914	0.00840557	0.194169	fish_prepared_fat	872	870	0.000167362	0.000243235	12.0776	6.136	0.0493548	0.450478	fish_prepared_fat	0.0009175	0.00295489	0.016108	0.02656	4.63537	15.1413	3.26647	0.00108897	0.0241994	0.0347217	0.833259	0
k__Bacteria.p__Firmicutes.c__Clostridia.o__Clostridiales.f__Lachnospiraceae.g__Anaerostipes.s__Anaerostipes_hadrus.t__GCF_000332875	nut_d	205	142	0.000940766	0.00428675	0.566944	0.422401	0.181078	0.92679	nut_d	124	102	0.000963753	0.00315796	1.19028	0.904294	0.190641	0.625695	nut_d	223	211	0.00103658	0.00198489	-0.232637	1.0932	0.831682	0.928108	nut_d	872	821	0.00117064	0.00338198	0.841868	0.300103	0.00514138	0.131962	nut_d	5.60466	1.22287	0.836763	11.1035	0.230831	0.734562	3.18225	0.00146134	0.0243557	0.0403417	1.32205	0
k__Bacteria.p__Firmicutes.c__Clostridia.o__Clostridiales.f__Lachnospiraceae.g__Blautia.s__Ruminococcus_obeum.t__GCF_000153905	group_fruits	205	19	0.124229	0.114099	-0.0574436	0.0384943	0.137207	0.987224	group_fruits	124	18	0.121072	0.0828883	-0.0623781	0.0840007	0.459194	0.942597	group_fruits	223	71	0.121623	0.0818712	-0.0468665	0.0634328	0.4608	0.894495	group_fruits	872	291	0.120572	0.0882788	-0.0746351	0.0258816	0.00402758	0.186074	group_fruits	674.849	141.721	248.526	1492.85	0.0197721	-0.0667225	-3.37457	0.000739312	0.0246437	0.0565733	0.252228	0
k__Bacteria.p__Bacteroidetes.c__Bacteroidia.o__Bacteroidales.f__Bacteroidales_noname.g__Bacteroidales_noname.s__Bacteroidales_bacterium_ph8.t__GCF_000311925	fruit	205	76	0.0697321	0.0701431	0.0190968	0.0227776	0.402827	0.787204	fruit	124	73	0.0813012	0.0642751	-0.0352596	0.0450262	0.435128	0.90061	fruit	223	150	0.078943	0.0683147	0.0793108	0.0248814	0.00164748	0.0216055	fruit	872	623	0.0837336	0.0788982	0.0217648	0.0101688	0.0326067	0.215204	fruit	1927.45	493.254	1615.3	9670.76	0.00854147	0.0261191	3.05792	0.00222879	0.0247643	0.0656349	6.7069	0.5527
k__Bacteria.p__Firmicutes.c__Clostridia.o__Clostridiales.f__Lachnospiraceae.g__Blautia.s__Ruminococcus_obeum	spiced_cake	205	181	0.00202004	0.00359181	-2.02976	1.37582	0.14171	0.971183	spiced_cake	124	120	0.00254419	0.00402183	-3.69384	1.57712	0.0208495	0.877924	spiced_cake	223	222	0.00392441	0.00473884	-0.156841	0.832955	0.850821	0.951778	spiced_cake	872	870	0.0030661	0.00484284	-0.99274	0.359476	0.0058731	0.117835	spiced_cake	0.528293	0.402039	1.44131	7.73855	0.3145	-1.03517	-3.29149	0.000996572	0.0249143	0.035881	4.49026	0.331888
k__Bacteria.p__Proteobacteria.c__Betaproteobacteria.o__Burkholderiales	group_nuts	205	146	0.00499133	0.00855226	0.547797	0.257772	0.0348487	0.442904	group_nuts	124	93	0.00594474	0.00751678	0.465106	0.361284	0.200506	0.555806	group_nuts	223	128	0.00667488	0.00644167	0.152917	0.175314	0.384043	0.905735	group_nuts	872	467	0.00707531	0.00712417	0.177826	0.0673798	0.00846438	0.167946	group_nuts	15.0497	7.66132	32.5363	220.262	0.0602465	0.203083	3.37087	0.000749323	0.0249774	0.0504306	2.5367	0
k__Bacteria.p__Bacteroidetes.c__Bacteroidia.o__Bacteroidales.f__Rikenellaceae.g__Alistipes.s__Alistipes_shahii.t__GCF_000210575	group_nuts	205	73	0.00499133	0.00855226	0.402465	0.201077	0.0467125	0.442904	group_nuts	124	56	0.00594474	0.00751678	0.313695	0.404096	0.439133	0.739593	group_nuts	223	155	0.00667488	0.00644167	0.895275	0.278041	0.00148178	0.204379	group_nuts	872	675	0.00707531	0.00712417	0.1624	0.128657	0.207195	0.725183	group_nuts	24.7329	6.12392	12.9355	60.4129	0.0979615	0.319245	3.25889	0.00111851	0.0250065	0.0504306	5.94979	0.49578
k__Bacteria.p__Firmicutes.c__Clostridia.o__Clostridiales.f__Lachnospiraceae.g__Coprococcus.s__Coprococcus_catus.t__GCF_000210555	group_nuts	205	97	0.00499133	0.00855226	0.786343	0.334348	0.0196516	0.442904	group_nuts	124	82	0.00594474	0.00751678	0.659949	0.525626	0.21176	0.558872	group_nuts	223	194	0.00667488	0.00644167	0.274862	0.39686	0.489307	0.905735	group_nuts	872	800	0.00707531	0.00712417	0.368986	0.173099	0.0333163	0.296002	group_nuts	8.94545	3.61948	6.34929	33.3742	0.138292	0.449099	3.24747	0.00116438	0.0250065	0.0504306	1.58526	0
k__Bacteria.p__Firmicutes.c__Bacilli.o__Lactobacillales.f__Lactobacillaceae.g__Lactobacillus.s__Lactobacillus_sakei.t__Lactobacillus_sakei_unclassified	group_nuts	205	30	0.00499133	0.00855226	-0.156298	0.147269	0.289828	0.741959	group_nuts	124	34	0.00594474	0.00751678	-0.261165	0.146109	0.0765422	0.440226	group_nuts	223	37	0.00667488	0.00644167	-0.151012	0.124526	0.22656	0.868785	group_nuts	872	164	0.00707531	0.00712417	-0.148448	0.0657886	0.024291	0.242276	group_nuts	46.1084	46.8432	64.4876	231.046	0.0507356	-0.163397	-3.22056	0.00127941	0.0250065	0.0504306	0.511602	0
k__Bacteria.p__Firmicutes.c__Bacilli.o__Lactobacillales.f__Lactobacillaceae.g__Lactobacillus.s__Lactobacillus_sakei	group_nuts	205	32	0.00499133	0.00855226	-0.172608	0.158933	0.278767	0.733786	group_nuts	124	34	0.00594474	0.00751678	-0.261165	0.146109	0.0765422	0.440226	group_nuts	223	39	0.00667488	0.00644167	-0.174546	0.171524	0.309989	0.905735	group_nuts	872	165	0.00707531	0.00712417	-0.153723	0.0674768	0.0229594	0.242276	group_nuts	39.5887	46.8432	33.9899	219.63	0.0542285	-0.172804	-3.18658	0.00143965	0.0250065	0.0504306	0.445805	0
k__Bacteria.p__Actinobacteria.c__Actinobacteria.o__Actinomycetales	group_nuts	205	120	0.00499133	0.00855226	-0.359597	0.141695	0.0119531	0.437142	group_nuts	124	73	0.00594474	0.00751678	-0.289465	0.120008	0.0175182	0.344975	group_nuts	223	166	0.00667488	0.00644167	-0.0481443	0.160437	0.764403	0.975564	group_nuts	872	581	0.00707531	0.00712417	-0.108095	0.0617801	0.0805322	0.506061	group_nuts	49.8068	69.4349	38.85	262.001	0.0487896	-0.162347	-3.32749	0.00087632	0.0250065	0.0504306	4.33769	0.308388
k__Bacteria.p__Bacteroidetes.c__Bacteroidia.o__Bacteroidales.f__Bacteroidaceae.g__Bacteroides.s__Bacteroides_dorei.t__Bacteroides_dorei_unclassified	group_nuts	205	99	0.00499133	0.00855226	1.03928	0.509444	0.042725	0.442904	group_nuts	124	78	0.00594474	0.00751678	0.481946	0.802842	0.549497	0.82264	group_nuts	223	151	0.00667488	0.00644167	0.896157	0.422638	0.0351355	0.556844	group_nuts	872	634	0.00707531	0.00712417	0.370132	0.210139	0.0785319	0.506061	group_nuts	3.85308	1.55146	5.59839	22.6458	0.172391	0.539429	3.12909	0.00175346	0.0250065	0.0504306	2.32929	0
k__Bacteria.p__Firmicutes.c__Clostridia.o__Clostridiales.f__Lachnospiraceae.g__Lachnospiraceae_noname.s__Lachnospiraceae_bacterium_5_1_63FAA.t__GCF_000185525	group_nuts	205	153	0.00499133	0.00855226	0.32404	0.296874	0.276397	0.733786	group_nuts	124	109	0.00594474	0.00751678	0.708233	0.28946	0.0159158	0.344975	group_nuts	223	218	0.00667488	0.00644167	0.129292	0.248018	0.602713	0.905735	group_nuts	872	838	0.00707531	0.00712417	0.279284	0.124897	0.0256037	0.242276	group_nuts	11.3463	11.935	16.2567	64.1051	0.0982268	0.310052	3.1565	0.00159677	0.0250065	0.0551738	2.48635	0
k__Bacteria.p__Verrucomicrobia.c__Verrucomicrobiae.o__Verrucomicrobiales.f__Verrucomicrobiaceae.g__Akkermansia.s__Akkermansia_muciniphila.t__GCF_000020225	group_nuts	205	76	0.00499133	0.00855226	-0.215787	0.522963	0.680353	0.929219	group_nuts	124	30	0.00594474	0.00751678	2.48069	0.940144	0.00943763	0.344975	group_nuts	223	149	0.00667488	0.00644167	0.0547592	1.3671	0.968086	0.990065	group_nuts	872	585	0.00707531	0.00712417	2.05335	0.534426	0.000130947	0.0151243	group_nuts	3.65644	1.13139	0.535055	3.50127	0.336638	1.0467	3.10927	0.00187549	0.0250065	0.0706039	12.2288	0.754678
k__Bacteria.p__Firmicutes.c__Bacilli	group_nuts	205	204	0.00499133	0.00855226	-1.18751	1.23808	0.338683	0.749636	group_nuts	124	124	0.00594474	0.00751678	-4.14632	1.48379	0.00609359	0.344975	group_nuts	223	220	0.00667488	0.00644167	0.903843	1.22286	0.46064	0.905735	group_nuts	872	866	0.00707531	0.00712417	-1.27321	0.470907	0.00699199	0.167946	group_nuts	0.65238	0.454206	0.66872	4.50951	0.39889	-1.24031	-3.1094	0.00187468	0.0250065	0.088872	6.9168	0.566273
k__Bacteria.p__Verrucomicrobia.c__Verrucomicrobiae.o__Verrucomicrobiales.f__Verrucomicrobiaceae.g__Akkermansia.s__Akkermansia_muciniphila.t__GCF_000020225	plant_protein_g/d	205	76	0.0148277	0.00334303	0.78921	1.37833	0.56761	0.947328	plant_protein_g/d	124	30	0.0154055	0.00278504	4.72278	2.5425	0.065707	0.447421	plant_protein_g/d	223	149	0.0152884	0.00234256	1.28112	3.68336	0.728317	0.977379	plant_protein_g/d	872	585	0.0156622	0.00281734	3.868	1.36615	0.004744	0.0605056	plant_protein_g/d	0.526375	0.154696	0.0737075	0.535803	0.880252	2.56701	2.91622	0.00354304	0.0253074	0.0687601	3.41134	0.12058
k__Bacteria.p__Firmicutes.c__Clostridia.o__Clostridiales.f__Lachnospiraceae.g__Blautia.s__Ruminococcus_obeum.t__Ruminococcus_obeum_unclassified	bread	205	181	0.0507059	0.0278256	-0.187025	0.142677	0.19145	0.803461	bread	124	118	0.0515997	0.0276945	-0.413315	0.207937	0.0491415	0.705442	bread	223	219	0.0529937	0.0274953	-0.0235063	0.102478	0.818789	0.969011	bread	872	851	0.0561667	0.02639	-0.166992	0.0549675	0.00245289	0.149979	bread	49.1236	23.1279	95.2229	330.969	0.0447911	-0.152984	-3.41551	0.000636634	0.0254654	0.0382474	3.28567	0.0869442
k__Bacteria.p__Actinobacteria.c__Actinobacteria.o__Bifidobacteriales.f__Bifidobacteriaceae.g__Bifidobacterium	bread	205	174	0.0507059	0.0278256	0.878109	0.582897	0.133528	0.803461	bread	124	120	0.0515997	0.0276945	0.177127	0.651498	0.786189	0.98165	bread	223	213	0.0529937	0.0274953	0.947397	0.529899	0.0751841	0.535444	bread	872	849	0.0561667	0.02639	0.692898	0.242757	0.00441617	0.149979	bread	2.94318	2.35599	3.56134	16.969	0.196762	0.702047	3.568	0.000359722	0.0254654	0.0382474	0.956207	0
k__Bacteria.p__Actinobacteria.c__Actinobacteria.o__Bifidobacteriales.f__Bifidobacteriaceae	bread	205	182	0.0507059	0.0278256	0.818869	0.579705	0.159339	0.803461	bread	124	121	0.0515997	0.0276945	0.177744	0.649033	0.784668	0.98165	bread	223	214	0.0529937	0.0274953	0.939193	0.52966	0.0775921	0.535444	bread	872	854	0.0561667	0.02639	0.690591	0.242452	0.00449842	0.149979	bread	2.97568	2.37392	3.56456	17.0118	0.196396	0.692535	3.52622	0.000421543	0.0254654	0.0382474	0.893537	0
k__Bacteria.p__Firmicutes.c__Clostridia.o__Clostridiales.f__Lachnospiraceae.g__Blautia	bread	205	201	0.0507059	0.0278256	-0.183791	0.432764	0.67152	0.955372	bread	124	124	0.0515997	0.0276945	-0.310843	0.2623	0.238414	0.98165	bread	223	223	0.0529937	0.0274953	-0.497349	0.173463	0.00456562	0.265145	bread	872	872	0.0561667	0.02639	-0.209287	0.0884107	0.0181436	0.202497	bread	5.33947	14.5346	33.2343	127.935	0.0743205	-0.269568	-3.6271	0.000286624	0.0254654	0.0651668	2.25327	0
k__Bacteria.p__Firmicutes.c__Clostridia.o__Clostridiales.f__Lachnospiraceae.g__Blautia.s__Ruminococcus_torques	bread	205	199	0.0507059	0.0278256	-0.147653	0.245485	0.54821	0.941743	bread	124	123	0.0515997	0.0276945	0.0959444	0.182499	0.600074	0.98165	bread	223	223	0.0529937	0.0274953	-0.468614	0.149606	0.00197929	0.265145	bread	872	872	0.0561667	0.02639	-0.208447	0.0781782	0.00781331	0.149979	bread	16.594	30.0247	44.6788	163.617	0.0626329	-0.214237	-3.42051	0.000625034	0.0254654	0.113603	5.85886	0.487955
k__Bacteria.p__Actinobacteria.c__Actinobacteria.o__Bifidobacteriales.f__Bifidobacteriaceae	fish_lean	205	182	0.00207817	0.00372435	-4.87162	4.39662	0.269176	0.722185	fish_lean	124	121	0.00264504	0.00386255	-3.04946	4.71997	0.519473	0.892518	fish_lean	223	214	0.00329228	0.00523692	-2.85091	2.81308	0.31197	0.832068	fish_lean	872	854	0.00284432	0.00492539	-4.1193	1.30121	0.00160096	0.0998963	fish_lean	0.0517324	0.0448872	0.126367	0.590612	1.10865	-3.9111	-3.5278	0.000419021	0.0259797	0.0469818	0.248691	0
k__Bacteria.p__Actinobacteria.c__Actinobacteria	fish_lean	205	203	0.00207817	0.00372435	-2.36529	4.00763	0.555724	0.81029	fish_lean	124	124	0.00264504	0.00386255	-2.16971	4.41266	0.623836	0.933991	fish_lean	223	223	0.00329228	0.00523692	-3.51059	2.60302	0.178845	0.826262	fish_lean	872	872	0.00284432	0.00492539	-3.8497	1.22489	0.00172981	0.0998963	fish_lean	0.0622623	0.051357	0.147586	0.666505	1.03823	-3.60312	-3.47045	0.000519594	0.0259797	0.0469818	0.242707	0
k__Bacteria.p__Actinobacteria.c__Actinobacteria.o__Bifidobacteriales.f__Bifidobacteriaceae.g__Bifidobacterium	fish_lean	205	174	0.00207817	0.00372435	-4.58638	4.42552	0.301291	0.730974	fish_lean	124	120	0.00264504	0.00386255	-3.06726	4.73783	0.518622	0.892518	fish_lean	223	213	0.00329228	0.00523692	-2.82323	2.81482	0.316978	0.832068	fish_lean	872	849	0.00284432	0.00492539	-4.10741	1.30294	0.00167495	0.0998963	fish_lean	0.051059	0.0445492	0.126211	0.589048	1.11052	-3.88054	-3.49436	0.000475209	0.0259797	0.0469818	0.226312	0
k__Bacteria.p__Bacteroidetes.c__Bacteroidia.o__Bacteroidales.f__Bacteroidaceae.g__Bacteroides.s__Bacteroides_ovatus.t__Bacteroides_ovatus_unclassified	vegetables_stirfried	205	127	0.000728097	0.000934603	6.14386	3.90697	0.117507	0.488947	vegetables_stirfried	124	90	0.000673477	0.000697752	0.0656011	6.38164	0.991816	0.993394	vegetables_stirfried	223	173	0.000929509	0.000909297	6.67949	2.08561	0.00157548	0.161112	vegetables_stirfried	872	670	0.000772471	0.000819216	2.6034	1.19338	0.0294172	0.424115	vegetables_stirfried	0.065512	0.0245547	0.229898	0.702167	0.989115	3.68614	3.72671	0.000193994	0.0260775	0.043552	3.60067	0.166823
k__Bacteria.p__Bacteroidetes.c__Bacteroidia.o__Bacteroidales.f__Bacteroidaceae.g__Bacteroides.s__Bacteroides_ovatus	vegetables_stirfried	205	128	0.000728097	0.000934603	4.88854	4.06714	0.230899	0.587862	vegetables_stirfried	124	90	0.000673477	0.000697752	-0.570313	6.78488	0.933159	0.983338	vegetables_stirfried	223	173	0.000929509	0.000909297	6.67949	2.08561	0.00157548	0.161112	vegetables_stirfried	872	671	0.000772471	0.000819216	2.64753	1.19379	0.0268352	0.424115	vegetables_stirfried	0.0604534	0.0217228	0.229898	0.701686	0.99319	3.62657	3.65144	0.000260775	0.0260775	0.043552	3.29419	0.0893049
k__Bacteria.p__Firmicutes.c__Clostridia.o__Clostridiales.f__Lachnospiraceae.g__Coprococcus.s__Coprococcus_catus.t__GCF_000210555	cheese_d	205	97	0.00127906	0.00308084	1.91375	0.927519	0.0403755	0.544006	cheese_d	124	82	0.00107674	0.0016214	2.27673	2.51528	0.367225	0.973802	cheese_d	223	194	0.00153969	0.00186422	1.55315	1.38311	0.262702	0.904261	cheese_d	872	800	0.00151246	0.00219247	1.24775	0.564167	0.0272499	0.251999	cheese_d	1.1624	0.158062	0.522743	3.14184	0.447884	1.4677	3.27696	0.00104932	0.026233	0.0401476	0.490543	0
k__Bacteria.p__Bacteroidetes.c__Bacteroidia.o__Bacteroidales.f__Bacteroidaceae.g__Bacteroides.s__Bacteroides_uniformis	sausage_smoked	205	146	0.00176996	0.00223134	2.92652	3.13584	0.351818	0.963091	sausage_smoked	124	100	0.00180039	0.00232727	-8.55567	4.47646	0.058397	0.622901	sausage_smoked	223	201	0.00164092	0.00228439	-4.02609	1.9797	0.0432119	0.784198	sausage_smoked	872	825	0.00153026	0.00208643	-3.24002	1.02064	0.00155421	0.179511	sausage_smoked	0.101693	0.0499035	0.255152	0.959973	0.855382	-3.12203	-3.64987	0.00026237	0.026237	0.0700401	5.41571	0.446056
k__Bacteria.p__Bacteroidetes.c__Bacteroidia.o__Bacteroidales.f__Bacteroidaceae.g__Bacteroides.s__Bacteroides_uniformis.t__Bacteroides_uniformis_unclassified	sausage_smoked	205	146	0.00176996	0.00223134	2.78812	3.1202	0.372626	0.963091	sausage_smoked	124	100	0.00180039	0.00232727	-7.85622	4.48049	0.0821253	0.694906	sausage_smoked	223	201	0.00164092	0.00228439	-3.78022	1.9862	0.0583453	0.784198	sausage_smoked	872	823	0.00153026	0.00208643	-3.31435	0.996859	0.000922288	0.179511	sausage_smoked	0.102715	0.0498137	0.253485	1.00631	0.841458	-3.11434	-3.70112	0.000214649	0.026237	0.0700401	4.85123	0.3816
k__Bacteria.p__Firmicutes.c__Clostridia.o__Clostridiales.f__Lachnospiraceae.g__Blautia.s__Ruminococcus_obeum.t__Ruminococcus_obeum_unclassified	group_breads	205	181	0.0665347	0.0307355	-0.132153	0.128943	0.306676	0.847087	group_breads	124	118	0.0658305	0.0262427	-0.383064	0.218811	0.0825813	0.716315	group_breads	223	219	0.0647654	0.0265172	-0.0790281	0.105909	0.456359	0.868508	group_breads	872	851	0.069278	0.0261876	-0.151137	0.0554285	0.00652646	0.188452	group_breads	60.1454	20.8863	89.1519	325.487	0.0449162	-0.145637	-3.2424	0.00118526	0.0263391	0.0240451	1.59372	0
k__Bacteria.p__Firmicutes.c__Clostridia.o__Clostridiales.f__Clostridiaceae.g__Clostridium.s__Clostridium_leptum.t__GCF_000154345	snack_savoury_hot	205	110	0.0038471	0.0042607	0.249366	0.352577	0.480232	0.982125	snack_savoury_hot	124	73	0.0031842	0.00355527	0.918592	0.437245	0.0378964	0.742504	snack_savoury_hot	223	184	0.0032658	0.0034823	1.03439	0.311236	0.00104881	0.0605688	snack_savoury_hot	872	712	0.00310297	0.00355542	0.244641	0.156335	0.117992	0.567838	snack_savoury_hot	8.04437	5.23059	10.3234	40.9155	0.124501	0.426245	3.42362	0.000617923	0.0264589	0.045207	6.68694	0.551364
k__Bacteria.p__Firmicutes.c__Negativicutes.o__Selenomonadales.f__Veillonellaceae.g__Veillonella	snack_savoury_hot	205	124	0.0038471	0.0042607	-0.524791	0.416461	0.209333	0.968276	snack_savoury_hot	124	60	0.0031842	0.00355527	-0.27858	0.303076	0.360152	0.903315	snack_savoury_hot	223	106	0.0032658	0.0034823	-0.237109	0.174876	0.17667	0.790205	snack_savoury_hot	872	427	0.00310297	0.00355542	-0.339479	0.120776	0.0050561	0.192908	snack_savoury_hot	5.76568	10.8867	32.6993	68.5552	0.0920938	-0.314527	-3.41529	0.00063713	0.0264589	0.0574048	0.507641	0
k__Bacteria.p__Firmicutes.c__Bacilli.o__Lactobacillales.f__Lactobacillaceae.g__Lactobacillus	snack_savoury_hot	205	114	0.0038471	0.0042607	0.544102	0.535931	0.311512	0.982125	snack_savoury_hot	124	83	0.0031842	0.00355527	1.40553	1.13618	0.218746	0.871204	snack_savoury_hot	223	129	0.0032658	0.0034823	1.53847	0.518398	0.00335501	0.129168	snack_savoury_hot	872	485	0.00310297	0.00355542	0.584933	0.350547	0.0955628	0.537955	snack_savoury_hot	3.48163	0.774646	3.72111	8.13783	0.249105	0.835736	3.35496	0.000793768	0.0264589	0.05907	2.89714	0
k__Bacteria.p__Actinobacteria.c__Actinobacteria.o__Bifidobacteriales.f__Bifidobacteriaceae.g__Bifidobacterium.s__Bifidobacterium_animalis.t__Bifidobacterium_animalis_unclassified	snack_savoury_hot	205	16	0.0038471	0.0042607	-0.610493	0.379271	0.109052	0.968276	snack_savoury_hot	124	14	0.0031842	0.00355527	0.197553	1.35642	0.88445	0.968938	snack_savoury_hot	223	50	0.0032658	0.0034823	-2.88631	1.06622	0.00732604	0.241759	snack_savoury_hot	872	157	0.00310297	0.00355542	-1.00455	0.398983	0.011989	0.346183	snack_savoury_hot	6.95186	0.543513	0.87965	6.2819	0.261203	-0.886006	-3.39202	0.000693803	0.0264589	0.0621556	4.77379	0.371568
k__Bacteria.p__Bacteroidetes.c__Bacteroidia.o__Bacteroidales.f__Porphyromonadaceae	fish_prepared_fat	205	164	0.000124306	0.000224425	67.7205	28.3384	0.0177905	0.303624	fish_prepared_fat	124	112	0.000179748	0.000258835	31.6749	23.3718	0.177924	0.801028	fish_prepared_fat	223	206	0.000229767	0.000370819	35.3333	11.0855	0.00164666	0.070476	fish_prepared_fat	872	838	0.000167362	0.000243235	6.69721	7.29985	0.359164	0.808633	fish_prepared_fat	0.00124523	0.00183069	0.00813741	0.018766	5.77549	18.53	3.20838	0.00133486	0.0266971	0.0233045	8.25455	0.636564
k__Bacteria.p__Firmicutes.c__Bacilli.o__Lactobacillales.f__Lactobacillaceae.g__Lactobacillus.s__Lactobacillus_sakei	group_meat	205	32	0.0456592	0.0240847	0.0544542	0.0559752	0.331814	0.965108	group_meat	124	34	0.0450475	0.0225995	0.0999476	0.0493766	0.0453094	0.452717	group_meat	223	39	0.0446295	0.0203525	0.0778093	0.0550687	0.159096	0.613891	group_meat	872	165	0.0432732	0.0217095	0.055191	0.0220669	0.0125651	0.214986	group_meat	319.16	410.164	329.755	2053.6	0.0179239	0.0634093	3.53769	0.000403637	0.0269092	0.0700628	0.780261	0
k__Bacteria.p__Actinobacteria.c__Actinobacteria.o__Bifidobacteriales.f__Bifidobacteriaceae.g__Bifidobacterium.s__Bifidobacterium_adolescentis	fat_en%	205	88	0.0208664	0.00932596	0.11413	1.44977	0.937332	0.987477	fat_en%	124	84	0.0195187	0.006266	-5.5941	3.02845	0.0672043	0.796433	fat_en%	223	180	0.021354	0.00694088	-4.77949	1.92006	0.0135492	0.195616	fat_en%	872	735	0.019429	0.00660117	-2.68995	0.990167	0.00672569	0.229648	fat_en%	0.475778	0.109034	0.271251	1.01996	0.730098	-2.44972	-3.35533	0.000792693	0.0272288	0.0207335	5.73664	0.477046
k__Bacteria.p__Actinobacteria.c__Actinobacteria.o__Bifidobacteriales.f__Bifidobacteriaceae.g__Bifidobacterium.s__Bifidobacterium_adolescentis.t__Bifidobacterium_adolescentis_unclassified	fat_en%	205	88	0.0208664	0.00932596	0.11413	1.44977	0.937332	0.987477	fat_en%	124	84	0.0195187	0.006266	-5.5941	3.02845	0.0672043	0.796433	fat_en%	223	180	0.021354	0.00694088	-4.77949	1.92006	0.0135492	0.195616	fat_en%	872	735	0.019429	0.00660117	-2.67723	0.989639	0.00695904	0.229648	fat_en%	0.475778	0.109034	0.271251	1.02105	0.729886	-2.44294	-3.34702	0.000816865	0.0272288	0.0207335	5.73054	0.476489
k__Bacteria.p__Firmicutes.c__Bacilli.o__Lactobacillales.f__Streptococcaceae.g__Streptococcus.s__Streptococcus_australis.t__Streptococcus_australis_unclassified	animal_protein_en%	205	50	0.00530414	0.00421386	0.564685	0.210099	0.0078006	0.282544	animal_protein_en%	124	35	0.00469162	0.00227717	-0.273075	0.248517	0.274267	0.898208	animal_protein_en%	223	84	0.00581923	0.00315798	0.275372	0.194993	0.159353	0.742595	animal_protein_en%	872	284	0.00530434	0.00309838	0.280306	0.102275	0.00625959	0.131523	animal_protein_en%	22.6543	16.1916	26.3004	95.6002	0.0788732	0.263836	3.34507	0.000822626	0.0274209	0.0480911	6.74748	0.55539
k__Bacteria.p__Firmicutes.c__Bacilli.o__Lactobacillales.f__Streptococcaceae.g__Streptococcus.s__Streptococcus_anginosus.t__Streptococcus_anginosus_unclassified	group_nuts	205	54	0.00499133	0.00855226	-0.205237	0.178126	0.250613	0.707997	group_nuts	124	28	0.00594474	0.00751678	-0.143414	0.138767	0.303471	0.623259	group_nuts	223	57	0.00667488	0.00644167	-0.0116405	0.196116	0.952724	0.990065	group_nuts	872	201	0.00707531	0.00712417	-0.0491299	0.0172516	0.00451295	0.167946	group_nuts	31.5171	51.931	26	3360.01	0.0169773	-0.0516783	-3.04396	0.00233485	0.0274689	0.0504306	1.24371	0
k__Bacteria.p__Firmicutes.c__Bacilli.o__Lactobacillales	group_nuts	205	204	0.00499133	0.00855226	-1.17553	1.2381	0.343573	0.749636	group_nuts	124	123	0.00594474	0.00751678	-3.93642	1.4874	0.00927196	0.344975	group_nuts	223	220	0.00667488	0.00644167	0.90316	1.22034	0.460052	0.905735	group_nuts	872	866	0.00707531	0.00712417	-1.26985	0.470754	0.00712358	0.167946	group_nuts	0.652365	0.452008	0.671493	4.51245	0.398779	-1.21969	-3.05857	0.00222396	0.0274689	0.0939076	6.37479	0.529397
k__Bacteria.p__Firmicutes.c__Clostridia.o__Clostridiales.f__Ruminococcaceae.g__Faecalibacterium.s__Faecalibacterium_prausnitzii	softdrink_sugar	205	129	0.0738855	0.114321	-0.139756	0.080083	0.0824958	0.533892	softdrink_sugar	124	120	0.0439844	0.0730376	-0.270037	0.146011	0.0668773	0.694148	softdrink_sugar	223	221	0.042187	0.0636278	0.00342605	0.096513	0.971715	0.999203	softdrink_sugar	872	867	0.0329801	0.0561686	-0.147499	0.0510829	0.00398054	0.306502	softdrink_sugar	155.926	46.906	107.357	383.221	0.0379756	-0.13068	-3.44116	0.000579227	0.027586	0.0295876	2.96293	0
k__Bacteria.p__Firmicutes.c__Negativicutes.o__Selenomonadales.f__Veillonellaceae.g__Dialister	softdrink_sugar	205	106	0.0738855	0.114321	-0.178656	0.0661875	0.00754773	0.288845	softdrink_sugar	124	74	0.0439844	0.0730376	-0.306568	0.125394	0.0159573	0.37137	softdrink_sugar	223	97	0.042187	0.0636278	-0.0923642	0.128675	0.473652	0.859236	softdrink_sugar	872	368	0.0329801	0.0561686	-0.0863821	0.0784483	0.271145	0.869721	softdrink_sugar	228.27	63.598	60.3968	162.492	0.0440757	-0.155207	-3.52137	0.000429325	0.027586	0.101669	2.59078	0
k__Bacteria.p__Firmicutes.c__Clostridia.o__Clostridiales.f__Eubacteriaceae.g__Eubacterium.s__Eubacterium_eligens.t__GCF_000146185	softdrink_sugar	205	75	0.0738855	0.114321	-0.0328152	0.020584	0.112534	0.533892	softdrink_sugar	124	85	0.0439844	0.0730376	-0.0697165	0.0654153	0.288711	0.936624	softdrink_sugar	223	170	0.042187	0.0636278	-0.0246786	0.0455273	0.588335	0.887136	softdrink_sugar	872	696	0.0329801	0.0561686	-0.0669088	0.0220652	0.00249996	0.288746	softdrink_sugar	2360.16	233.69	482.455	2053.92	0.0139615	-0.0473806	-3.39366	0.00068965	0.027586	0.101669	1.64921	0
k__Bacteria.p__Firmicutes.c__Clostridia.o__Clostridiales.f__Lachnospiraceae.g__Blautia.s__Ruminococcus_gnavus.t__Ruminococcus_gnavus_unclassified	softdrink_sugar	205	164	0.0738855	0.114321	0.171719	0.114622	0.135677	0.569397	softdrink_sugar	124	75	0.0439844	0.0730376	0.0133011	0.0417891	0.750862	0.971357	softdrink_sugar	223	100	0.042187	0.0636278	0.00504471	0.0115183	0.66195	0.896296	softdrink_sugar	872	319	0.0329801	0.0561686	0.0321204	0.00870516	0.000239989	0.0554374	softdrink_sugar	76.1137	572.631	7537.37	13196.1	0.00683869	0.022569	3.30019	0.000966184	0.0276762	0.0974642	5.261	0.429766
k__Bacteria.p__Firmicutes.c__Negativicutes.o__Selenomonadales.f__Veillonellaceae.g__Dialister.s__Dialister_invisus.t__GCF_000160055	softdrink_sugar	205	103	0.0738855	0.114321	-0.173177	0.0665341	0.00994191	0.318141	softdrink_sugar	124	72	0.0439844	0.0730376	-0.274932	0.125357	0.0302374	0.552913	softdrink_sugar	223	88	0.042187	0.0636278	-0.0892553	0.129656	0.491943	0.860901	softdrink_sugar	872	349	0.0329801	0.0561686	-0.0780918	0.0780653	0.317426	0.869721	softdrink_sugar	225.898	63.6364	59.4857	164.091	0.0441463	-0.14566	-3.29947	0.000968667	0.0276762	0.164788	2.17289	0
k__Bacteria.p__Firmicutes.c__Clostridia.o__Clostridiales.f__Lachnospiraceae.g__Roseburia.s__Roseburia_inulinivorans.t__GCF_000174195	alcohol_g/day	205	127	0.0021888	0.00376975	0.947489	0.810767	0.243964	0.712705	alcohol_g/day	124	102	0.00248758	0.0034234	1.4826	1.24092	0.234639	0.660085	alcohol_g/day	223	195	0.00380258	0.00433334	-0.699517	0.719904	0.332291	0.943194	alcohol_g/day	872	803	0.00440301	0.00477428	1.04544	0.30896	0.000747262	0.021001	alcohol_g/day	1.52128	0.649403	1.92953	10.476	0.261926	0.823706	3.14481	0.00166196	0.0276993	0.0499596	5.29722	0.433665
k__Bacteria.p__Firmicutes.c__Clostridia.o__Clostridiales.f__Ruminococcaceae.g__Subdoligranulum	group_coffee	205	182	0.167556	0.173481	0.125556	0.0466587	0.00773091	0.164926	group_coffee	124	123	0.158729	0.128453	0.184826	0.0706878	0.0101063	0.383153	group_coffee	223	222	0.178916	0.145076	0.0940075	0.0493612	0.0581639	0.729499	group_coffee	872	872	0.214245	0.157158	0.020268	0.021699	0.350538	0.614274	group_coffee	459.341	200.129	410.42	2123.83	0.0176951	0.0551992	3.11947	0.00181177	0.0278734	0.00651494	8.84616	0.66087
k__Bacteria.p__Firmicutes.c__Negativicutes.o__Selenomonadales.f__Veillonellaceae.g__Veillonella.s__Veillonella_parvula.t__Veillonella_parvula_unclassified	group_coffee	205	80	0.167556	0.173481	0.000234624	0.00535911	0.96513	0.983514	group_coffee	124	41	0.158729	0.128453	-0.00835385	0.00507451	0.102763	0.536882	group_coffee	223	56	0.178916	0.145076	-0.0116372	0.00557431	0.0379909	0.729499	group_coffee	872	223	0.214245	0.157158	-0.00330652	0.00130365	0.0113867	0.125253	group_coffee	34818.9	38834	32182.4	588409	0.00120017	-0.00379743	-3.16407	0.00155579	0.0278734	0.0310053	3.4921	0.140918
k__Bacteria.p__Firmicutes.c__Erysipelotrichia.o__Erysipelotrichales.f__Erysipelotrichaceae.g__Erysipelotrichaceae_noname	group_coffee	205	169	0.167556	0.173481	0.0107426	0.0257755	0.677296	0.893751	group_coffee	124	106	0.158729	0.128453	0.0312681	0.0467067	0.504559	0.866893	group_coffee	223	190	0.178916	0.145076	0.00323213	0.0406299	0.936668	0.993843	group_coffee	872	715	0.214245	0.157158	0.0728824	0.019365	0.000178777	0.0223578	group_coffee	1505.17	458.396	605.772	2666.64	0.0138198	0.0433179	3.13449	0.00172154	0.0278734	0.146817	4.96797	0.396132
k__Bacteria.p__Firmicutes.c__Clostridia.o__Clostridiales.f__Ruminococcaceae.g__Faecalibacterium.s__Faecalibacterium_prausnitzii.t__Faecalibacterium_prausnitzii_unclassified	alcohol_en%	205	128	0.00090638	0.00165854	8.93282	4.87642	0.0684626	0.576713	alcohol_en%	124	118	0.00101426	0.00166211	2.79248	5.86011	0.634575	0.897505	alcohol_en%	223	215	0.00166571	0.00220108	1.47293	2.42928	0.544931	0.921579	alcohol_en%	872	850	0.00176456	0.0023321	3.14661	1.10255	0.00442121	0.0913595	alcohol_en%	0.0420531	0.0291198	0.169451	0.822625	0.969801	3.09903	3.19553	0.00139575	0.027915	0.0237418	1.88386	0
k__Bacteria.p__Firmicutes.c__Clostridia.o__Clostridiales.f__Clostridiaceae.g__Clostridium.s__Clostridium_bolteae	yoghurt_drink_other	205	118	0.00422941	0.0174883	-0.178274	0.132614	0.180442	0.935311	yoghurt_drink_other	124	46	0.0105824	0.0335578	0.0249907	0.0203463	0.222146	0.948195	yoghurt_drink_other	223	45	0.00915487	0.0264873	-0.010122	0.0513295	0.843857	0.965869	yoghurt_drink_other	872	119	0.00592226	0.0249634	0.0678144	0.0184815	0.000258057	0.00863497	yoghurt_drink_other	56.862	2415.62	379.547	2927.68	0.0131537	0.0423773	3.22171	0.00127429	0.0283177	0.0904356	6.43913	0.534098
k__Bacteria.p__Firmicutes.c__Clostridia.o__Clostridiales.f__Lachnospiraceae.g__Dorea	carb_g/d	205	179	0.116504	0.0171115	-0.664336	0.397981	0.0966368	0.498572	carb_g/d	124	121	0.113654	0.0131447	-0.652163	0.520904	0.213031	0.747389	carb_g/d	223	221	0.115367	0.0148788	-0.742561	0.301792	0.0146549	0.21146	carb_g/d	872	872	0.115514	0.0152021	-0.210056	0.155908	0.178232	0.466455	carb_g/d	6.31358	3.6854	10.9796	41.1401	0.126879	-0.376579	-2.96802	0.00299724	0.0285451	0.102221	3.41413	0.121299
k__Bacteria.p__Firmicutes.c__Clostridia.o__Clostridiales.f__Lachnospiraceae.g__Dorea.s__Dorea_longicatena.t__GCF_000154065	carb_en%	205	132	0.0277015	0.0120097	-0.372304	0.605131	0.539096	0.955028	carb_en%	124	96	0.0250272	0.00860456	-1.18213	0.890923	0.187096	0.950561	carb_en%	223	212	0.0275421	0.0085527	-1.79429	0.577381	0.00213691	0.0987252	carb_en%	872	836	0.0256499	0.00892052	-0.640198	0.301598	0.0340633	0.685294	carb_en%	2.73087	1.25985	2.99968	10.9937	0.235806	-0.829981	-3.51976	0.000431945	0.0287963	0.0723732	3.91362	0.233447
k__Bacteria.p__Firmicutes.c__Clostridia.o__Clostridiales.f__Lachnospiraceae.g__Roseburia.s__Roseburia_hominis.t__GCF_000225345	group_legumes	205	106	0.0045376	0.00918929	0.328511	0.203913	0.108815	0.568503	group_legumes	124	87	0.0057733	0.008053	0.590541	0.404714	0.147201	0.987845	group_legumes	223	191	0.00471102	0.00731472	-0.198404	0.341879	0.562298	0.983536	group_legumes	872	771	0.00509251	0.00947338	0.514278	0.140209	0.000259702	0.038074	group_legumes	24.0497	6.10526	8.55569	50.8681	0.105657	0.401533	3.80035	0.000144489	0.0288979	0.0225758	4.07234	0.263324
k__Bacteria.p__Actinobacteria.c__Actinobacteria.o__Bifidobacteriales.f__Bifidobacteriaceae.g__Bifidobacterium.s__Bifidobacterium_pseudocatenulatum.t__GCF_000173435	group_coffee	205	42	0.167556	0.173481	-0.0270481	0.0334202	0.419285	0.846874	group_coffee	124	28	0.158729	0.128453	0.0534825	0.0570904	0.350757	0.769217	group_coffee	223	48	0.178916	0.145076	-0.00635298	0.0265843	0.811349	0.98565	group_coffee	872	194	0.214245	0.157158	-0.03932	0.0116011	0.000732232	0.0293954	group_coffee	895.326	306.813	1414.98	7430.25	0.0099764	-0.0307498	-3.08225	0.00205442	0.0293488	0.101383	3.57707	0.161324
k__Bacteria.p__Firmicutes.c__Negativicutes.o__Selenomonadales.f__Acidaminococcaceae	pork_fat	205	46	0.00174096	0.00268602	1.8696	2.27206	0.411565	0.822094	pork_fat	124	26	0.00188291	0.00297476	3.38096	2.04868	0.101516	0.993132	pork_fat	223	56	0.00181985	0.00271147	1.44051	0.975594	0.14131	0.749439	pork_fat	872	285	0.00189533	0.00276998	1.96003	0.731369	0.007504	0.241276	pork_fat	0.193713	0.238261	1.05066	1.86951	0.546184	1.89297	3.46581	0.000528646	0.0296197	0.0654271	0.751138	0
k__Bacteria.p__Firmicutes.c__Clostridia.o__Clostridiales.f__Lachnospiraceae.g__Lachnospiraceae_noname.s__Lachnospiraceae_bacterium_7_1_58FAA.t__GCF_000242155	pork_fat	205	130	0.00174096	0.00268602	0.403886	0.326092	0.216966	0.804507	pork_fat	124	88	0.00188291	0.00297476	0.868769	0.388805	0.0273199	0.993132	pork_fat	223	164	0.00181985	0.00271147	0.788808	0.23834	0.00109786	0.253605	pork_fat	872	640	0.00189533	0.00276998	0.169027	0.133848	0.206997	0.567759	pork_fat	9.40415	6.61511	17.6038	55.8182	0.105738	0.367459	3.47519	0.000510491	0.0296197	0.11245	6.99809	0.571311
k__Bacteria.p__Actinobacteria.c__Actinobacteria.o__Bifidobacteriales.f__Bifidobacteriaceae.g__Bifidobacterium.s__Bifidobacterium_dentium.t__Bifidobacterium_dentium_unclassified	pork_fat	205	41	0.00174096	0.00268602	0.303552	0.785124	0.699441	0.93582	pork_fat	124	34	0.00188291	0.00297476	-0.27989	1.12643	0.804195	0.993132	pork_fat	223	28	0.00181985	0.00271147	0.324384	0.580795	0.577065	0.909608	pork_fat	872	102	0.00189533	0.00276998	0.800412	0.222858	0.000347163	0.0801947	pork_fat	1.62227	0.788121	2.96452	20.1347	0.197992	0.680118	3.43507	0.000592394	0.0296197	0.11495	1.6229	0
k__Bacteria.p__Bacteroidetes.c__Bacteroidia.o__Bacteroidales.f__Bacteroidaceae.g__Bacteroides.s__Bacteroides_faecis.t__GCF_000226135	fruit	205	18	0.0697321	0.0701431	0.00510508	0.0172564	0.767661	0.964392	fruit	124	12	0.0813012	0.0642751	-0.0115868	0.0325695	0.722654	0.97637	fruit	223	23	0.078943	0.0683147	0.0374281	0.0158312	0.0189476	0.109423	fruit	872	115	0.0837336	0.0788982	0.015511	0.00639301	0.015459	0.194844	fruit	3358.15	942.711	3989.98	24467.5	0.00552508	0.016334	2.95633	0.00311326	0.0296501	0.0403974	2.95029	0
k__Bacteria.p__Actinobacteria.c__Actinobacteria.o__Bifidobacteriales.f__Bifidobacteriaceae.g__Bifidobacterium.s__Bifidobacterium_animalis.t__Bifidobacterium_animalis_unclassified	fruit	205	16	0.0697321	0.0701431	0.0540161	0.0236145	0.0232179	0.363293	fruit	124	14	0.0813012	0.0642751	0.105351	0.0834893	0.209469	0.830174	fruit	223	50	0.078943	0.0683147	-0.0283181	0.0564649	0.616513	0.791192	fruit	872	157	0.0837336	0.0788982	0.0371949	0.0182501	0.0418468	0.23658	fruit	1793.26	143.463	313.649	3002.39	0.0137977	0.0408872	2.96334	0.00304323	0.0296501	0.0629137	2.44839	0
k__Bacteria.p__Firmicutes.c__Clostridia.o__Clostridiales.f__Lachnospiraceae.g__Lachnospiraceae_noname.s__Lachnospiraceae_bacterium_5_1_63FAA.t__GCF_000185525	fruit	205	153	0.0697321	0.0701431	0.0993073	0.0379644	0.00959844	0.363293	fruit	124	109	0.0813012	0.0642751	0.0769172	0.0382221	0.0464972	0.516813	fruit	223	218	0.078943	0.0683147	0.0208143	0.0238154	0.383134	0.652754	fruit	872	838	0.0837336	0.0788982	0.0195454	0.0114864	0.0891933	0.314032	fruit	693.821	684.495	1763.12	7579.41	0.00965796	0.028579	2.95912	0.00308522	0.0296501	0.0825754	5.79505	0.482316
k__Bacteria.p__Proteobacteria.c__Betaproteobacteria.o__Burkholderiales	fruit	205	146	0.0697321	0.0701431	0.0463409	0.0343491	0.17888	0.616122	fruit	124	93	0.0813012	0.0642751	0.0174769	0.0477561	0.715054	0.97369	fruit	223	128	0.078943	0.0683147	0.0670177	0.0172638	0.000137666	0.00795019	fruit	872	467	0.0837336	0.0788982	0.00935148	0.00623163	0.13382	0.412166	fruit	847.558	438.473	3355.27	25751.2	0.0057361	0.0168665	2.94041	0.00327781	0.0297983	0.0656349	10.6298	0.717774
k__Bacteria.p__Bacteroidetes.c__Bacteroidia.o__Bacteroidales.f__Prevotellaceae.g__Paraprevotella.s__Paraprevotella_clara.t__GCF_000233955	nut_d	205	38	0.000940766	0.00428675	0.313007	0.361442	0.387532	0.92679	nut_d	124	32	0.000963753	0.00315796	2.40354	0.703248	0.000891273	0.0570415	nut_d	223	62	0.00103658	0.00198489	0.0734607	0.395182	0.85271	0.928241	nut_d	872	336	0.00117064	0.00338198	0.386288	0.157857	0.0146002	0.259434	nut_d	7.65458	2.02201	6.40333	40.1304	0.13338	0.413237	3.09819	0.00194709	0.0299552	0.0316834	8.85511	0.661213
k__Bacteria.p__Firmicutes.c__Clostridia.o__Clostridiales.f__Lachnospiraceae.g__Lachnospiraceae_noname.s__Lachnospiraceae_bacterium_5_1_63FAA.t__GCF_000185525	vegetables_stirfried	205	153	0.000728097	0.000934603	2.70105	2.80005	0.335919	0.699148	vegetables_stirfried	124	109	0.000673477	0.000697752	1.59583	3.31595	0.63124	0.98249	vegetables_stirfried	223	218	0.000929509	0.000909297	3.67989	1.74638	0.0363023	0.403201	vegetables_stirfried	872	838	0.000772471	0.000819216	2.8235	1.10649	0.0108915	0.361176	vegetables_stirfried	0.127546	0.0909461	0.327886	0.816787	0.856497	2.93613	3.42807	0.000607895	0.0303947	0.0616526	0.362168	0
k__Bacteria.p__Firmicutes.c__Clostridia.o__Clostridiales.f__Lachnospiraceae.g__Roseburia.s__Roseburia_hominis.t__GCF_000225345	vegetables_stirfried	205	106	0.000728097	0.000934603	2.05336	1.9881	0.302985	0.668657	vegetables_stirfried	124	87	0.000673477	0.000697752	0.715972	5.0257	0.88696	0.983338	vegetables_stirfried	223	191	0.000929509	0.000909297	-0.321459	3.14209	0.918608	0.973388	vegetables_stirfried	872	771	0.000772471	0.000819216	5.83999	1.46592	7.36e-05	0.0170031	vegetables_stirfried	0.253002	0.0395919	0.101289	0.465351	1.07881	3.76258	3.48772	0.000487159	0.0303947	0.0710157	4.80434	0.375564
k__Bacteria.p__Firmicutes.c__Clostridia.o__Clostridiales.f__Ruminococcaceae.g__Subdoligranulum.s__Subdoligranulum_unclassified	group_coffee	205	182	0.167556	0.173481	0.123691	0.0465927	0.0085793	0.168946	group_coffee	124	123	0.158729	0.128453	0.177213	0.0707035	0.0135691	0.383153	group_coffee	223	222	0.178916	0.145076	0.093894	0.0493963	0.0586434	0.729499	group_coffee	872	872	0.214245	0.157158	0.0195607	0.0216707	0.366972	0.627066	group_coffee	460.643	200.041	409.836	2129.39	0.0176779	0.0539268	3.05052	0.00228446	0.0304595	0.00749437	8.45206	0.645057
k__Bacteria.p__Firmicutes	group_meat	205	205	0.0456592	0.0240847	0.502607	0.5354	0.348991	0.965108	group_meat	124	124	0.0450475	0.0225995	0.713976	0.654119	0.277255	0.835178	group_meat	223	223	0.0446295	0.0203525	2.60543	0.610722	2.96e-05	0.00684872	group_meat	872	872	0.0432732	0.0217095	0.412896	0.258504	0.110575	0.56622	group_meat	3.48854	2.33715	2.6811	14.9646	0.20641	0.706659	3.42357	0.00061805	0.0309025	0.169827	11.103	0.729802
k__Bacteria.p__Actinobacteria.c__Actinobacteria.o__Bifidobacteriales.f__Bifidobacteriaceae.g__Bifidobacterium	protein_en%	205	174	0.00884271	0.00556029	0.168587	3.09527	0.956618	0.988882	protein_en%	124	120	0.00808824	0.00304585	-6.95337	6.25584	0.268593	0.843418	protein_en%	223	213	0.00950002	0.0041242	-8.40714	3.60896	0.0207465	0.425352	protein_en%	872	849	0.00880438	0.00409008	-5.36834	1.68467	0.00149123	0.103409	protein_en%	0.104376	0.0255522	0.0767777	0.352345	1.33744	-4.82436	-3.60716	0.000309565	0.0309565	0.0384376	3.80768	0.212119
k__Bacteria.p__Actinobacteria.c__Actinobacteria.o__Bifidobacteriales.f__Bifidobacteriaceae	protein_en%	205	182	0.00884271	0.00556029	0.12109	3.07625	0.96864	0.988882	protein_en%	124	121	0.00808824	0.00304585	-6.90463	6.23241	0.270157	0.843418	protein_en%	223	214	0.00950002	0.0041242	-8.37376	3.60721	0.0211892	0.425352	protein_en%	872	854	0.00880438	0.00409008	-5.37081	1.68249	0.0014629	0.103409	protein_en%	0.105671	0.0257447	0.0768523	0.353261	1.33449	-4.81863	-3.61085	0.000305194	0.0309565	0.0384376	3.76954	0.204146
k__Bacteria.p__Firmicutes.c__Clostridia.o__Clostridiales.f__Lachnospiraceae.g__Lachnospiraceae_noname.s__Lachnospiraceae_bacterium_3_1_46FAA.t__GCF_000209405	snack_meats	205	108	0.00177183	0.00350995	1.27769	0.566558	0.0252394	0.497022	snack_meats	124	66	0.00180405	0.00296218	0.0683092	0.723572	0.924951	0.994161	snack_meats	223	168	0.00167656	0.00285422	-0.901493	0.691689	0.19386	0.764348	snack_meats	872	651	0.0017557	0.00299643	1.13037	0.311837	0.000306124	0.0176787	snack_meats	3.11538	1.91002	2.09015	10.2836	0.239737	0.796075	3.32061	0.000898208	0.0310028	0.0261962	8.90676	0.663177
k__Bacteria.p__Firmicutes.c__Negativicutes.o__Selenomonadales.f__Veillonellaceae.g__Dialister.s__Dialister_invisus.t__GCF_000160055	snack_meats	205	103	0.00177183	0.00350995	-4.19025	2.19427	0.0576187	0.626188	snack_meats	124	72	0.00180405	0.00296218	1.52958	3.16515	0.629802	0.985579	snack_meats	223	88	0.00167656	0.00285422	-2.6461	2.70773	0.329549	0.764348	snack_meats	872	349	0.0017557	0.00299643	-4.03786	1.3888	0.003737	0.0813194	snack_meats	0.207692	0.0998185	0.136392	0.518466	1.01936	-3.29604	-3.23342	0.00122316	0.0310028	0.0594734	2.83343	0
k__Bacteria.p__Firmicutes.c__Negativicutes.o__Selenomonadales.f__Veillonellaceae.g__Dialister	snack_meats	205	106	0.00177183	0.00350995	-4.20495	2.18525	0.0557501	0.626188	snack_meats	124	74	0.00180405	0.00296218	1.01968	3.18274	0.749244	0.985579	snack_meats	223	97	0.00167656	0.00285422	-2.07209	2.68974	0.441928	0.791144	snack_meats	872	368	0.0017557	0.00299643	-4.08574	1.39569	0.00350761	0.0813194	snack_meats	0.209411	0.0987182	0.138223	0.513359	1.02077	-3.29658	-3.22949	0.00124011	0.0310028	0.0594734	2.53888	0
k__Bacteria.p__Actinobacteria.c__Actinobacteria.o__Actinomycetales.f__Actinomycetaceae.g__Actinomyces	snack_meats	205	93	0.00177183	0.00350995	0.278764	0.18293	0.129175	0.806555	snack_meats	124	59	0.00180405	0.00296218	0.347254	0.291394	0.235855	0.946141	snack_meats	223	134	0.00167656	0.00285422	0.740491	0.288422	0.0109287	0.379107	snack_meats	872	450	0.0017557	0.00299643	0.21533	0.12169	0.0771673	0.405129	snack_meats	29.8834	11.7771	12.0211	67.5289	0.0908301	0.29587	3.2574	0.00112439	0.0310028	0.0594735	2.8543	0
k__Bacteria.p__Bacteroidetes.c__Bacteroidia.o__Bacteroidales.f__Prevotellaceae.g__Paraprevotella.s__Paraprevotella_unclassified	vegetables_cooked_nobutter	205	41	0.0560535	0.0499205	0.0701167	0.0444728	0.116464	0.764482	vegetables_cooked_nobutter	124	33	0.0568988	0.0444803	-0.0466218	0.0428994	0.279492	0.976252	vegetables_cooked_nobutter	223	77	0.0629113	0.0411443	0.0506399	0.0326056	0.121876	0.782035	vegetables_cooked_nobutter	872	418	0.0589629	0.0399312	0.0620729	0.0203108	0.00231122	0.055777	vegetables_cooked_nobutter	505.604	543.373	940.626	2424.08	0.0150522	0.0471762	3.13418	0.00172335	0.0313337	0.0349877	5.59593	0.463897
k__Bacteria.p__Firmicutes.c__Clostridia.o__Clostridiales.f__Lachnospiraceae.g__Lachnospiraceae_noname.s__Lachnospiraceae_bacterium_5_1_63FAA.t__GCF_000185525	vegetables_cooked_nobutter	205	153	0.0560535	0.0499205	-0.00875678	0.0540684	0.871507	0.965108	vegetables_cooked_nobutter	124	109	0.0568988	0.0444803	0.0411725	0.0505989	0.417483	0.976252	vegetables_cooked_nobutter	223	218	0.0629113	0.0411443	0.0921033	0.0394577	0.0205378	0.546242	vegetables_cooked_nobutter	872	838	0.0589629	0.0399312	0.0555097	0.0224666	0.0136774	0.157974	vegetables_cooked_nobutter	342.068	390.586	642.297	1981.19	0.0172615	0.0542942	3.14538	0.00165869	0.0313337	0.0442747	2.34823	0
k__Bacteria.p__Firmicutes.c__Clostridia.o__Clostridiales.f__Lachnospiraceae.g__Roseburia	group_nuts	205	173	0.00499133	0.00855226	1.26934	0.674123	0.0611729	0.489384	group_nuts	124	120	0.00594474	0.00751678	0.633159	0.921793	0.493519	0.786718	group_nuts	223	222	0.00667488	0.00644167	0.315448	0.567182	0.578675	0.905735	group_nuts	872	869	0.00707531	0.00712417	0.639789	0.266098	0.016411	0.210608	group_nuts	2.2005	1.17688	3.10853	14.1227	0.22028	0.657709	2.98578	0.00282853	0.0314281	0.0504306	1.19258	0
k__Bacteria.p__Firmicutes.c__Bacilli.o__Lactobacillales.f__Lactobacillaceae	snack_savoury_hot	205	115	0.0038471	0.0042607	0.417195	0.660054	0.528216	0.982125	snack_savoury_hot	124	84	0.0031842	0.00355527	1.53277	1.14225	0.182448	0.871204	snack_savoury_hot	223	129	0.0032658	0.0034823	1.56421	0.521503	0.00303813	0.129168	snack_savoury_hot	872	492	0.00310297	0.00355542	0.577722	0.350987	0.100139	0.537955	snack_savoury_hot	2.29531	0.766436	3.67694	8.11743	0.259446	0.846352	3.26215	0.00110572	0.031592	0.0641292	3.26446	0.0810108
k__Bacteria.p__Bacteroidetes.c__Bacteroidia.o__Bacteroidales.f__Bacteroidaceae.g__Bacteroides.s__Bacteroides_thetaiotaomicron.t__Bacteroides_thetaiotaomicron_unclassified	animal_protein_en%	205	104	0.00530414	0.00421386	0.406065	0.733976	0.580733	0.918144	animal_protein_en%	124	68	0.00469162	0.00227717	0.181056	1.37814	0.895701	0.967758	animal_protein_en%	223	145	0.00581923	0.00315798	0.952004	0.445817	0.0338908	0.434932	animal_protein_en%	872	604	0.00530434	0.00309838	0.641507	0.25354	0.0115781	0.157325	animal_protein_en%	1.85625	0.526521	5.03138	15.5563	0.208648	0.679937	3.25877	0.00111897	0.0319707	0.0404322	0.665672	0
k__Bacteria.p__Bacteroidetes.c__Bacteroidia.o__Bacteroidales.f__Prevotellaceae.g__Paraprevotella.s__Paraprevotella_unclassified	group_vegetables	205	41	0.057154	0.0508139	0.0700993	0.0436859	0.110155	0.72307	group_vegetables	124	33	0.0579135	0.045023	-0.0445273	0.0422987	0.294771	0.969418	group_vegetables	223	77	0.0640958	0.0418177	0.0493627	0.0320958	0.125531	0.763095	group_vegetables	872	418	0.0600754	0.0406608	0.0603537	0.0199564	0.0025664	0.0604548	group_vegetables	523.984	558.914	970.742	2510.92	0.0148013	0.0462927	3.12761	0.00176236	0.032043	0.0361403	5.41264	0.445742
k__Bacteria.p__Firmicutes.c__Clostridia.o__Clostridiales.f__Lachnospiraceae.g__Lachnospiraceae_noname.s__Lachnospiraceae_bacterium_5_1_63FAA.t__GCF_000185525	group_vegetables	205	153	0.057154	0.0508139	-0.00850766	0.0531168	0.872914	0.967158	group_vegetables	124	109	0.0579135	0.045023	0.0392981	0.0500049	0.433537	0.969418	group_vegetables	223	218	0.0640958	0.0418177	0.0909197	0.0388201	0.020122	0.535024	group_vegetables	872	838	0.0600754	0.0406608	0.0545003	0.0220743	0.0137468	0.158775	group_vegetables	354.435	399.922	663.57	2052.23	0.0169756	0.053277	3.13844	0.00169848	0.032043	0.0444647	2.37448	0
k__Bacteria.p__Firmicutes.c__Bacilli.o__Lactobacillales.f__Streptococcaceae.g__Streptococcus.s__Streptococcus_mutans.t__Streptococcus_mutans_unclassified	carb_g/d	205	45	0.116504	0.0171115	0.171976	0.0796322	0.0319913	0.345073	carb_g/d	124	36	0.113654	0.0131447	0.121611	0.241709	0.615802	0.926769	carb_g/d	223	59	0.115367	0.0148788	0.0125177	0.0685906	0.855361	0.978124	carb_g/d	872	198	0.115514	0.0152021	0.0672416	0.0279217	0.0162383	0.162348	carb_g/d	157.697	17.1164	212.555	1282.67	0.0244701	0.0707236	2.8902	0.00384996	0.032083	0.0176677	2.39671	0
k__Bacteria.p__Firmicutes.c__Clostridia.o__Clostridiales.f__Lachnospiraceae.g__Dorea.s__Dorea_formicigenerans.t__Dorea_formicigenerans_unclassified	carb_g/d	205	124	0.116504	0.0171115	-0.292244	0.243797	0.232055	0.630651	carb_g/d	124	107	0.113654	0.0131447	0.362297	0.36934	0.328634	0.823424	carb_g/d	223	216	0.115367	0.0148788	-0.488022	0.191323	0.0114372	0.21146	carb_g/d	872	846	0.115514	0.0152021	-0.187016	0.0920474	0.0424846	0.27261	carb_g/d	16.8246	7.33073	27.319	118.026	0.0768095	-0.222218	-2.89311	0.00381452	0.032083	0.162508	4.6635	0.356706
k__Bacteria.p__Firmicutes.c__Clostridia.o__Clostridiales.f__Lachnospiraceae.g__Dorea.s__Dorea_formicigenerans	carb_g/d	205	124	0.116504	0.0171115	-0.321744	0.248005	0.196013	0.630651	carb_g/d	124	107	0.113654	0.0131447	0.35238	0.372168	0.34566	0.823424	carb_g/d	223	216	0.115367	0.0148788	-0.448468	0.189899	0.0190809	0.22714	carb_g/d	872	846	0.115514	0.0152021	-0.190621	0.0914272	0.0373661	0.261563	carb_g/d	16.2584	7.21974	27.7302	119.633	0.0765075	-0.222005	-2.90174	0.00371096	0.032083	0.162508	4.08365	0.265364
k__Bacteria.p__Firmicutes.c__Clostridia.o__Clostridiales.f__Lachnospiraceae.g__Blautia.s__Blautia_hydrogenotrophica.t__GCF_000157975	carb_g/d	205	33	0.116504	0.0171115	-0.190453	0.121791	0.119453	0.498572	carb_g/d	124	32	0.113654	0.0131447	0.120023	0.239802	0.617641	0.926769	carb_g/d	223	40	0.115367	0.0148788	-0.330366	0.098548	0.000944633	0.043642	carb_g/d	872	131	0.115514	0.0152021	-0.0585295	0.037828	0.122167	0.434226	carb_g/d	67.4171	17.3898	102.968	698.834	0.0335841	-0.0966291	-2.87723	0.00401188	0.0320951	0.0824623	8.04959	0.62731
k__Bacteria.p__Firmicutes.c__Bacilli.o__Lactobacillales.f__Streptococcaceae.g__Streptococcus.s__Streptococcus_anginosus.t__Streptococcus_anginosus_unclassified	snack_nut	205	54	0.00226094	0.00485625	-0.202271	0.31429	0.520584	0.844732	snack_nut	124	28	0.00362021	0.0053739	-0.0766794	0.19562	0.695773	0.889601	snack_nut	223	57	0.0042513	0.00522365	0.0948842	0.242769	0.696296	0.943027	snack_nut	872	201	0.00421396	0.00535493	-0.0780192	0.0229308	0.000700736	0.0539567	snack_nut	10.1237	26.132	16.9673	1901.79	0.0226165	-0.0771441	-3.41097	0.00064732	0.0324364	0.0508535	0.662094	0
k__Bacteria.p__Firmicutes.c__Bacilli.o__Lactobacillales.f__Streptococcaceae.g__Streptococcus.s__Streptococcus_parasanguinis.t__Streptococcus_parasanguinis_unclassified	snack_nut	205	183	0.00226094	0.00485625	-0.796506	0.652846	0.224007	0.801572	snack_nut	124	102	0.00362021	0.0053739	-1.11783	0.548286	0.043848	0.820471	snack_nut	223	196	0.0042513	0.00522365	-0.0985265	0.338505	0.7713	0.943027	snack_nut	872	713	0.00421396	0.00535493	-0.439972	0.148782	0.00319162	0.184316	snack_nut	2.34627	3.32649	8.72711	45.1752	0.129559	-0.441845	-3.41038	0.000648729	0.0324364	0.065586	2.844	0
k__Bacteria.p__Firmicutes.c__Negativicutes.o__Selenomonadales	wine_red	205	187	0.0062988	0.0145138	-0.335158	0.652978	0.608328	0.815517	wine_red	124	111	0.00883077	0.0194022	-1.05445	0.466847	0.0257418	0.533632	wine_red	223	187	0.0133902	0.0226777	0.0196281	0.322171	0.951476	0.981446	wine_red	872	771	0.0143368	0.0213184	-0.50517	0.183203	0.00594829	0.0687028	wine_red	2.34533	4.5883	9.63448	29.7945	0.146864	-0.441872	-3.00871	0.00262359	0.0326371	0.0358755	3.9198	0.234655
k__Bacteria.p__Bacteroidetes.c__Bacteroidia.o__Bacteroidales.f__Rikenellaceae.g__Alistipes.s__Alistipes_putredinis.t__GCF_000154465	wine_red	205	80	0.0062988	0.0145138	0.104196	0.347267	0.764455	0.893609	wine_red	124	76	0.00883077	0.0194022	0.695955	0.34146	0.0437491	0.582312	wine_red	223	173	0.0133902	0.0226777	0.18773	0.176543	0.288799	0.948388	wine_red	872	709	0.0143368	0.0213184	0.204597	0.086485	0.0182155	0.135735	wine_red	8.29226	8.5767	32.0846	133.696	0.073993	0.220149	2.97527	0.00292734	0.0326371	0.0387055	2.11924	0
k__Bacteria.p__Firmicutes.c__Clostridia.o__Clostridiales.f__Lachnospiraceae.g__Blautia.s__Ruminococcus_obeum.t__Ruminococcus_obeum_unclassified	wine_red	205	181	0.0062988	0.0145138	0.472596	0.286183	0.100263	0.407418	wine_red	124	118	0.00883077	0.0194022	0.771027	0.292413	0.00948655	0.497924	wine_red	223	219	0.0133902	0.0226777	0.324719	0.123138	0.00896551	0.517758	wine_red	872	851	0.0143368	0.0213184	0.0728014	0.0691498	0.292724	0.589785	wine_red	12.2099	11.6952	65.95	209.131	0.0578329	0.172008	2.97422	0.00293734	0.0326371	0.0480018	8.89596	0.662768
k__Bacteria.p__Firmicutes.c__Clostridia.o__Clostridiales.f__Lachnospiraceae.g__Blautia.s__Ruminococcus_obeum.t__Ruminococcus_obeum_unclassified	vegetables_stirfried	205	181	0.000728097	0.000934603	13.3022	4.32369	0.00239321	0.0765826	vegetables_stirfried	124	118	0.000673477	0.000697752	-9.38164	8.6345	0.279441	0.914171	vegetables_stirfried	223	219	0.000929509	0.000909297	5.85044	3.14798	0.0644495	0.537772	vegetables_stirfried	872	851	0.000772471	0.000819216	3.68327	1.80811	0.0419453	0.461398	vegetables_stirfried	0.0534923	0.013413	0.10091	0.30588	1.45295	4.86122	3.34576	0.000820569	0.0328227	0.0517782	7.05548	0.574798
k__Bacteria.p__Firmicutes.c__Clostridia.o__Clostridiales.f__Ruminococcaceae	wine_red	205	189	0.0062988	0.0145138	3.28183	1.04695	0.00197955	0.101353	wine_red	124	123	0.00883077	0.0194022	0.166452	0.589821	0.778278	0.924218	wine_red	223	223	0.0133902	0.0226777	0.319249	0.381287	0.403353	0.966325	wine_red	872	872	0.0143368	0.0213184	0.460342	0.192318	0.0168932	0.130078	wine_red	0.912314	2.87448	6.87852	27.0372	0.16286	0.480468	2.95019	0.00317583	0.0334298	0.0440782	7.63269	0.606954
k__Bacteria.p__Firmicutes.c__Clostridia.o__Clostridiales.f__Lachnospiraceae.g__Coprococcus.s__Coprococcus_catus.t__GCF_000210555	group_meat	205	97	0.0456592	0.0240847	-0.180647	0.118618	0.129353	0.965108	group_meat	124	82	0.0450475	0.0225995	-0.0842488	0.175069	0.631242	0.962888	group_meat	223	194	0.0446295	0.0203525	-0.0859189	0.127748	0.501939	0.816535	group_meat	872	800	0.0432732	0.0217095	-0.166325	0.0565097	0.00333393	0.128356	group_meat	71.0726	32.6275	61.2763	313.151	0.0457328	-0.152548	-3.33564	0.000851022	0.0340409	0.0700628	0.539789	0
k__Bacteria.p__Firmicutes.c__Clostridia.o__Clostridiales.f__Ruminococcaceae.g__Faecalibacterium.s__Faecalibacterium_prausnitzii.t__Faecalibacterium_prausnitzii_unclassified	softdrink_sugar	205	128	0.0738855	0.114321	-0.114136	0.0707899	0.108469	0.533892	softdrink_sugar	124	118	0.0439844	0.0730376	-0.200974	0.132529	0.132056	0.866831	softdrink_sugar	223	215	0.042187	0.0636278	-0.0220555	0.088391	0.803192	0.961333	softdrink_sugar	872	850	0.0329801	0.0561686	-0.125872	0.0480434	0.00894785	0.413391	softdrink_sugar	199.553	56.9352	127.992	433.244	0.0349701	-0.111987	-3.20238	0.00136297	0.0340743	0.0974642	1.57046	0
k__Bacteria.p__Firmicutes.c__Bacilli.o__Lactobacillales.f__Lactobacillaceae.g__Lactobacillus.s__Lactobacillus_sakei	alcohol_g/day	205	32	0.0021888	0.00376975	-0.558449	0.360176	0.122605	0.653895	alcohol_g/day	124	34	0.00248758	0.0034234	0.135765	0.319511	0.671707	0.936205	alcohol_g/day	223	39	0.00380258	0.00433334	0.106045	0.251106	0.673215	0.955501	alcohol_g/day	872	165	0.00440301	0.00477428	0.368141	0.100477	0.000263459	0.0121718	alcohol_g/day	7.7085	9.79557	15.8593	99.0521	0.0869022	0.265619	3.05653	0.00223916	0.0344486	0.0572024	6.84489	0.561717
k__Bacteria.p__Bacteroidetes.c__Bacteroidia.o__Bacteroidales.f__Bacteroidaceae.g__Bacteroides.s__Bacteroides_fragilis	other_custard_yoghurt_fromagefrais	205	103	0.0142662	0.023869	0.167108	0.146296	0.254762	0.977399	other_custard_yoghurt_fromagefrais	124	70	0.017021	0.025408	0.11411	0.117338	0.332921	0.957764	other_custard_yoghurt_fromagefrais	223	77	0.0153097	0.0199877	-0.00844058	0.0334544	0.80108	0.948491	other_custard_yoghurt_fromagefrais	872	291	0.0165289	0.023638	0.0823298	0.0214517	0.00013362	0.0228207	other_custard_yoghurt_fromagefrais	46.7234	72.6309	893.499	2173.09	0.0177166	0.0588411	3.32124	0.000896199	0.0350681	0.0321534	6.01319	0.501097
k__Bacteria.p__Bacteroidetes.c__Bacteroidia.o__Bacteroidales.f__Bacteroidaceae.g__Bacteroides.s__Bacteroides_fragilis.t__Bacteroides_fragilis_unclassified	other_custard_yoghurt_fromagefrais	205	102	0.0142662	0.023869	0.109595	0.129729	0.399279	0.977399	other_custard_yoghurt_fromagefrais	124	69	0.017021	0.025408	0.141161	0.115329	0.223549	0.957764	other_custard_yoghurt_fromagefrais	223	77	0.0153097	0.0199877	-0.00844058	0.0334544	0.80108	0.948491	other_custard_yoghurt_fromagefrais	872	288	0.0165289	0.023638	0.0799837	0.0213924	0.000197582	0.0228207	other_custard_yoghurt_fromagefrais	59.4192	75.184	893.499	2185.16	0.0176412	0.0573749	3.25233	0.00114463	0.0350681	0.0321534	5.67714	0.471565
k__Bacteria.p__Firmicutes.c__Negativicutes.o__Selenomonadales.f__Veillonellaceae	other_custard_yoghurt_fromagefrais	205	176	0.0142662	0.023869	-0.405276	0.388793	0.298487	0.977399	other_custard_yoghurt_fromagefrais	124	100	0.017021	0.025408	0.217734	0.376434	0.564088	0.957764	other_custard_yoghurt_fromagefrais	223	162	0.0153097	0.0199877	0.878559	0.373728	0.0196383	0.556753	other_custard_yoghurt_fromagefrais	872	672	0.0165289	0.023638	0.557135	0.172645	0.00129773	0.059955	other_custard_yoghurt_fromagefrais	6.61552	7.05702	7.15959	33.5498	0.135604	0.438332	3.23244	0.00122738	0.0350681	0.054933	6.91256	0.566008
k__Bacteria.p__Firmicutes.c__Bacilli.o__Lactobacillales.f__Streptococcaceae.g__Streptococcus.s__Streptococcus_australis.t__Streptococcus_australis_unclassified	protein_en%	205	50	0.00884271	0.00556029	0.425509	0.160646	0.00872447	0.22875	protein_en%	124	35	0.00808824	0.00304585	-0.166816	0.191181	0.384824	0.915198	protein_en%	223	84	0.00950002	0.0041242	0.14933	0.150025	0.320691	0.914564	protein_en%	872	284	0.00880438	0.00409008	0.235017	0.0776168	0.00253691	0.103409	protein_en%	38.7488	27.3597	44.4298	165.993	0.0601351	0.208186	3.46197	0.000536243	0.0357495	0.0545332	5.95098	0.495881
k__Bacteria.p__Firmicutes.c__Clostridia.o__Clostridiales.f__Ruminococcaceae.g__Faecalibacterium.s__Faecalibacterium_prausnitzii.t__Faecalibacterium_prausnitzii_unclassified	group_alcohol	205	128	0.0286718	0.0540878	0.28849	0.150135	0.0560854	0.39806	group_alcohol	124	118	0.0340642	0.0505685	0.120378	0.194295	0.536731	0.845083	group_alcohol	223	215	0.0472351	0.0567607	-0.00202607	0.0955896	0.983109	0.992865	group_alcohol	872	850	0.0602857	0.0719703	0.106901	0.03643	0.00342983	0.0720265	group_alcohol	44.3645	26.4896	109.441	753.497	0.0327246	0.103145	3.1519	0.00162214	0.0360476	0.0296368	2.75307	0
k__Bacteria.p__Firmicutes.c__Bacilli.o__Lactobacillales.f__Lactobacillaceae.g__Lactobacillus.s__Lactobacillus_sakei.t__Lactobacillus_sakei_unclassified	group_alcohol	205	30	0.0286718	0.0540878	-0.0308662	0.0233174	0.1871	0.581532	group_alcohol	124	34	0.0340642	0.0505685	0.0231827	0.0220567	0.295478	0.706937	group_alcohol	223	37	0.0472351	0.0567607	0.00405986	0.0141038	0.77373	0.992865	group_alcohol	872	164	0.0602857	0.0719703	0.0242094	0.00659077	0.000254184	0.0469217	group_alcohol	1839.24	2055.5	5027.23	23021.2	0.00559514	0.017801	3.18152	0.00146506	0.0360476	0.0685728	6.31045	0.524598
k__Bacteria.p__Firmicutes.c__Clostridia.o__Clostridiales.f__Lachnospiraceae.g__Anaerostipes	fish_fatty	205	178	0.0019225	0.00395473	1.01576	0.538649	0.060814	0.6966	fish_fatty	124	104	0.00234665	0.00382573	1.23924	0.746041	0.0993505	0.970866	fish_fatty	223	213	0.00275948	0.00479549	0.26248	0.449772	0.560112	0.892317	fish_fatty	872	832	0.00223209	0.00381184	0.602511	0.266044	0.0237802	0.477543	fish_fatty	3.44658	1.7967	4.94327	14.1284	0.202798	0.639009	3.15096	0.00162732	0.0361627	0.0358643	1.85618	0
k__Bacteria.p__Firmicutes.c__Clostridia.o__Clostridiales.f__Ruminococcaceae.g__Ruminococcus	group_savoury_snacks	205	153	0.00990789	0.0101233	2.01492	1.36789	0.142318	0.956774	group_savoury_snacks	124	106	0.00788384	0.00684333	1.91311	2.20288	0.386892	0.907874	group_savoury_snacks	223	219	0.00976982	0.00757695	2.9253	1.36849	0.0336617	0.948222	group_savoury_snacks	872	865	0.00837428	0.00694753	1.60763	0.704634	0.0227599	0.389201	group_savoury_snacks	0.53444	0.206072	0.533968	2.01406	0.55144	1.90692	3.45807	0.000544064	0.0362709	0.031804	0.740428	0
k__Bacteria.p__Firmicutes.c__Erysipelotrichia.o__Erysipelotrichales.f__Erysipelotrichaceae.g__Turicibacter.s__Turicibacter_sanguinis.t__GCF_000178255	animal_protein_g/d	205	24	0.0209187	0.00683394	0.197097	0.0894267	0.0286648	0.493962	animal_protein_g/d	124	17	0.0209888	0.00656151	0.220145	0.228922	0.338171	0.874461	animal_protein_g/d	223	58	0.0233634	0.00641486	0.14452	0.18954	0.4466	0.923772	animal_protein_g/d	872	271	0.0229908	0.00688612	0.201578	0.114905	0.0797322	0.40269	animal_protein_g/d	125.045	19.0821	27.8354	75.7396	0.0635382	0.194334	3.05854	0.00222419	0.0363227	0.0233872	0.0867136	0
k__Bacteria.p__Firmicutes.c__Clostridia.o__Clostridiales.f__Lachnospiraceae.g__Blautia.s__Ruminococcus_torques	animal_protein_g/d	205	199	0.0209187	0.00683394	0.427489	1.02757	0.677846	0.985262	animal_protein_g/d	124	123	0.0209888	0.00656151	0.273653	0.777416	0.725469	0.957332	animal_protein_g/d	223	223	0.0233634	0.00641486	1.1163	0.679379	0.101841	0.573787	animal_protein_g/d	872	872	0.0229908	0.00688612	0.827021	0.311294	0.00803713	0.12118	animal_protein_g/d	0.947065	1.6546	2.16659	10.3195	0.257447	0.782797	3.04061	0.00236097	0.0363227	0.100009	0.809637	0
k__Bacteria.p__Firmicutes.c__Negativicutes.o__Selenomonadales.f__Veillonellaceae.g__Veillonella.s__Veillonella_parvula.t__Veillonella_parvula_unclassified	group_cereals	205	80	0.00246835	0.00572705	0.0995256	0.152881	0.515914	0.960061	group_cereals	124	41	0.00351096	0.00797708	0.115764	0.0936252	0.219099	0.979123	group_cereals	223	56	0.0032743	0.00592623	-0.0848847	0.13287	0.523587	0.955055	group_cereals	872	223	0.00381729	0.00702187	0.0864767	0.0274237	0.00167317	0.0552147	group_cereals	42.7852	114.081	56.643	1329.68	0.025456	0.0827137	3.24928	0.00115696	0.0363399	0.0316037	1.74659	0
k__Bacteria.p__Proteobacteria.c__Gammaproteobacteria.o__Pasteurellales.f__Pasteurellaceae.g__Haemophilus.s__Haemophilus_parainfluenzae.t__Haemophilus_parainfluenzae_unclassified	group_cereals	205	46	0.00246835	0.00572705	-0.106383	0.310509	0.732253	0.960061	group_cereals	124	27	0.00351096	0.00797708	-0.37259	0.674159	0.581524	0.979123	group_cereals	223	47	0.0032743	0.00592623	0.183683	0.188581	0.331124	0.942742	group_cereals	872	187	0.00381729	0.00702187	0.222518	0.0689029	0.00128696	0.0552147	group_cereals	10.3717	2.20027	28.1192	210.632	0.0630788	0.19939	3.16097	0.00157247	0.0363399	0.0748475	1.80918	0
k__Bacteria.p__Proteobacteria.c__Gammaproteobacteria.o__Pasteurellales.f__Pasteurellaceae	group_cereals	205	47	0.00246835	0.00572705	-0.0920293	0.310971	0.767581	0.960061	group_cereals	124	28	0.00351096	0.00797708	-0.441733	0.710153	0.535115	0.979123	group_cereals	223	49	0.0032743	0.00592623	0.201439	0.188789	0.287148	0.927494	group_cereals	872	187	0.00381729	0.00702187	0.221044	0.0692665	0.00146775	0.0552147	group_cereals	10.341	1.98288	28.0574	208.426	0.0633969	0.20054	3.16324	0.00156024	0.0363399	0.0748475	1.79077	0
k__Bacteria.p__Proteobacteria.c__Gammaproteobacteria.o__Pasteurellales.f__Pasteurellaceae.g__Haemophilus	group_cereals	205	46	0.00246835	0.00572705	-0.0918174	0.310724	0.767922	0.960061	group_cereals	124	28	0.00351096	0.00797708	-0.440886	0.708969	0.535217	0.979123	group_cereals	223	48	0.0032743	0.00592623	0.194757	0.188564	0.302821	0.942742	group_cereals	872	187	0.00381729	0.00702187	0.220785	0.0692364	0.00147964	0.0552147	group_cereals	10.3574	1.98951	28.1245	208.608	0.0633623	0.199562	3.14954	0.00163529	0.0363399	0.0748475	1.79001	0
k__Bacteria.p__Firmicutes.c__Clostridia.o__Clostridiales.f__Lachnospiraceae.g__Lachnospiraceae_noname.s__Lachnospiraceae_bacterium_8_1_57FAA.t__GCF_000185545	group_cereals	205	47	0.00246835	0.00572705	0.396654	0.351069	0.259893	0.850255	group_cereals	124	64	0.00351096	0.00797708	0.484382	0.400553	0.228951	0.979123	group_cereals	223	88	0.0032743	0.00592623	0.55268	0.430272	0.200334	0.864724	group_cereals	872	385	0.00381729	0.00702187	0.410744	0.172449	0.0174413	0.191855	group_cereals	8.11364	6.23275	5.4015	33.6264	0.136878	0.431565	3.15292	0.00161646	0.0363399	0.118226	0.121086	0
k__Bacteria.p__Firmicutes.c__Clostridia.o__Clostridiales.f__Clostridiaceae.g__Clostridium.s__Clostridium_leptum.t__GCF_000154345	fruit	205	110	0.0697321	0.0701431	0.0380696	0.0219143	0.0839064	0.473594	fruit	124	73	0.0813012	0.0642751	-0.0406422	0.0276466	0.144348	0.722438	fruit	223	184	0.078943	0.0683147	-0.0495224	0.0162554	0.00261189	0.0287006	fruit	872	712	0.0837336	0.0788982	-0.0153683	0.00710445	0.0308057	0.214957	fruit	2082.3	1308.33	3784.46	19812.5	0.00608721	-0.0172598	-2.83543	0.00457645	0.0366116	0.0325188	11.1	0.72973
k__Bacteria.p__Firmicutes.c__Clostridia.o__Clostridiales.f__Eubacteriaceae.g__Eubacterium.s__Eubacterium_ramulus.t__GCF_000469345	fruit	205	96	0.0697321	0.0701431	0.154009	0.0538455	0.00468776	0.300016	fruit	124	71	0.0813012	0.0642751	0.278071	0.0776247	0.000496046	0.0634938	fruit	223	183	0.078943	0.0683147	0.0478286	0.0447112	0.285927	0.61185	fruit	872	749	0.0837336	0.0788982	0.0194115	0.0161145	0.228686	0.542073	fruit	344.906	165.959	500.227	3850.95	0.0143414	0.0407124	2.8388	0.0045283	0.0366116	0.0656349	15.5498	0.807072
k__Bacteria.p__Firmicutes.c__Clostridia.o__Clostridiales.f__Lachnospiraceae.g__Lachnospiraceae_noname	fruit	205	197	0.0697321	0.0701431	-0.0981463	0.111938	0.381672	0.787204	fruit	124	122	0.0813012	0.0642751	0.132027	0.0863563	0.129194	0.674974	fruit	223	222	0.078943	0.0683147	0.107772	0.0428234	0.0125738	0.0791988	fruit	872	870	0.0837336	0.0788982	0.0368792	0.0193181	0.0565904	0.261448	fruit	79.8083	134.095	545.303	2679.6	0.0170528	0.0486975	2.85569	0.00429439	0.0366116	0.0656349	4.92931	0.391395
k__Bacteria.p__Bacteroidetes.c__Bacteroidia.o__Bacteroidales.f__Porphyromonadaceae.g__Odoribacter	beef_fat	205	70	0.0024686	0.00310584	0.24637	0.192404	0.20213	0.946967	beef_fat	124	56	0.0023982	0.0031987	0.297733	0.589127	0.614259	0.994356	beef_fat	223	78	0.00292635	0.00324884	0.45997	0.208777	0.0287728	0.683528	beef_fat	872	311	0.00295322	0.00359939	0.358186	0.128202	0.00532541	0.307942	beef_fat	27.013	2.88126	22.9422	60.843	0.0937905	0.350625	3.73839	0.000185205	0.037041	0.0145004	0.579451	0
k__Bacteria.p__Firmicutes.c__Clostridia.o__Clostridiales.f__Ruminococcaceae.g__Faecalibacterium.s__Faecalibacterium_prausnitzii.t__Faecalibacterium_prausnitzii_unclassified	fish_fatty	205	128	0.0019225	0.00395473	5.02623	2.06263	0.0156926	0.334775	fish_fatty	124	118	0.00234665	0.00382573	-1.62897	2.58891	0.530416	0.970866	fish_fatty	223	215	0.00275948	0.00479549	2.41372	1.11604	0.0316484	0.20888	fish_fatty	872	850	0.00223209	0.00381184	1.29911	0.676293	0.0550681	0.486999	fish_fatty	0.235048	0.1492	0.802859	2.1864	0.544451	1.69457	3.11243	0.00185556	0.0371112	0.0319849	5.01421	0.401701
k__Bacteria.p__Firmicutes.c__Clostridia.o__Clostridiales.f__Lachnospiraceae.g__Blautia.s__Ruminococcus_torques	sugar_coffee	205	199	0.00348978	0.00666558	-0.00794156	1.035	0.993886	0.995603	sugar_coffee	124	123	0.00228353	0.0047727	0.444143	1.04111	0.670451	0.990044	sugar_coffee	223	223	0.00158935	0.00394846	4.16932	1.03772	8.16e-05	0.00942425	sugar_coffee	872	872	0.00208891	0.00506566	1.13278	0.407785	0.00559067	0.258289	sugar_coffee	0.933506	0.922584	0.928622	6.01363	0.337132	1.26003	3.73751	0.000185849	0.0371698	0.156236	10.0722	0.70215
k__Bacteria.p__Actinobacteria.c__Actinobacteria.o__Bifidobacteriales.f__Bifidobacteriaceae.g__Bifidobacterium.s__Bifidobacterium_adolescentis.t__Bifidobacterium_adolescentis_unclassified	fish_lean	205	88	0.00207817	0.00372435	-2.48838	3.46707	0.473768	0.81029	fish_lean	124	84	0.00264504	0.00386255	-5.69876	4.88059	0.245287	0.823643	fish_lean	223	180	0.00329228	0.00523692	-2.77982	2.52078	0.271347	0.832068	fish_lean	872	735	0.00284432	0.00492539	-3.4568	1.22457	0.00486859	0.147697	fish_lean	0.0831906	0.0419813	0.157373	0.666857	1.0263	-3.35886	-3.27278	0.00106494	0.0372268	0.0469818	0.352051	0
k__Bacteria.p__Actinobacteria.c__Actinobacteria.o__Bifidobacteriales.f__Bifidobacteriaceae.g__Bifidobacterium.s__Bifidobacterium_adolescentis	fish_lean	205	88	0.00207817	0.00372435	-2.48838	3.46707	0.473768	0.81029	fish_lean	124	84	0.00264504	0.00386255	-5.69876	4.88059	0.245287	0.823643	fish_lean	223	180	0.00329228	0.00523692	-2.77982	2.52078	0.271347	0.832068	fish_lean	872	735	0.00284432	0.00492539	-3.43931	1.22533	0.00511506	0.147697	fish_lean	0.0831906	0.0419813	0.157373	0.666031	1.02675	-3.3465	-3.25932	0.0011168	0.0372268	0.0469818	0.349821	0
k__Bacteria.p__Bacteroidetes.c__Bacteroidia.o__Bacteroidales.f__Rikenellaceae.g__Alistipes	fish_prepared_fat	205	148	0.000124306	0.000224425	67.4925	27.2837	0.0142085	0.279799	fish_prepared_fat	124	110	0.000179748	0.000258835	9.16768	29.2475	0.754486	0.999478	fish_prepared_fat	223	208	0.000229767	0.000370819	23.0334	12.2726	0.0618909	0.498977	fish_prepared_fat	872	838	0.000167362	0.000243235	15.4028	8.5509	0.0720018	0.519763	fish_prepared_fat	0.00134336	0.00116902	0.00663941	0.0136765	6.61855	20.3681	3.07743	0.00208796	0.0376058	0.0380432	3.51421	0.146324
k__Bacteria.p__Bacteroidetes.c__Bacteroidia.o__Bacteroidales.f__Prevotellaceae.g__Paraprevotella	fish_prepared_fat	205	41	0.000124306	0.000224425	0.162436	12.2573	0.98944	0.99332	fish_prepared_fat	124	33	0.000179748	0.000258835	5.93589	6.8656	0.389183	0.892842	fish_prepared_fat	223	77	0.000229767	0.000370819	5.56741	4.16214	0.182443	0.810469	fish_prepared_fat	872	418	0.000167362	0.000243235	11.9465	4.08151	0.00351267	0.115918	fish_prepared_fat	0.0066559	0.021215	0.0577254	0.0600287	2.62049	8.00359	3.05424	0.00225635	0.0376058	0.051179	1.77575	0
k__Bacteria.p__Firmicutes.c__Negativicutes.o__Selenomonadales.f__Acidaminococcaceae.g__Phascolarctobacterium.s__Phascolarctobacterium_succinatutens.t__GCF_000188175	softdrink_sugar	205	29	0.0738855	0.114321	0.111459	0.0318658	0.000578101	0.073997	softdrink_sugar	124	15	0.0439844	0.0730376	0.0334351	0.0535308	0.533433	0.962798	softdrink_sugar	223	47	0.042187	0.0636278	0.0407265	0.0582712	0.485351	0.859236	softdrink_sugar	872	232	0.0329801	0.0561686	0.0257925	0.0368296	0.483918	0.869721	softdrink_sugar	984.806	348.974	294.504	737.234	0.0205607	0.0644436	3.13432	0.00172255	0.0382789	0.101669	3.77941	0.206225
k__Bacteria.p__Firmicutes.c__Clostridia.o__Clostridiales.f__Lachnospiraceae.g__Blautia.s__Ruminococcus_obeum.t__Ruminococcus_obeum_unclassified	nut_d	205	181	0.000940766	0.00428675	1.42384	0.921659	0.123992	0.92679	nut_d	124	118	0.000963753	0.00315796	2.54083	1.81242	0.163547	0.598116	nut_d	223	219	0.00103658	0.00198489	1.6212	1.42027	0.254927	0.645915	nut_d	872	851	0.00117064	0.00338198	0.903005	0.42783	0.0350875	0.385214	nut_d	1.17722	0.304428	0.495742	5.46332	0.3666	1.10027	3.00128	0.0026885	0.0384072	0.0411446	1.10213	0
k__Bacteria.p__Firmicutes.c__Clostridia.o__Clostridiales.f__Eubacteriaceae.g__Eubacterium.s__Eubacterium_ramulus.t__GCF_000469345	plant_protein_g/d	205	96	0.0148277	0.00334303	1.64657	1.06751	0.124563	0.650777	plant_protein_g/d	124	71	0.0154055	0.00278504	1.72767	1.65506	0.298677	0.783234	plant_protein_g/d	223	183	0.0152884	0.00234256	-1.85493	1.26798	0.144934	0.602358	plant_protein_g/d	872	749	0.0156622	0.00281734	-1.57531	0.434746	0.000307602	0.0118427	plant_protein_g/d	0.877519	0.365068	0.62198	5.29088	0.373836	-1.03598	-2.7712	0.00558493	0.0385168	0.0395137	11.0591	0.728731
k__Bacteria.p__Actinobacteria.c__Actinobacteria	fish_prepared_fat	205	203	0.000124306	0.000224425	-44.8223	66.6519	0.502052	0.818633	fish_prepared_fat	124	124	0.000179748	0.000258835	9.76757	65.3712	0.881478	0.999478	fish_prepared_fat	223	223	0.000229767	0.000370819	-46.1342	36.7649	0.210879	0.846811	fish_prepared_fat	872	872	0.000167362	0.000243235	-72.8313	24.7477	0.00333766	0.115918	fish_prepared_fat	0.0002251	0.000234006	0.000739834	0.00163279	18.7921	-56.8041	-3.02277	0.00250472	0.0385342	0.0546996	1.57303	0
k__Bacteria.p__Firmicutes.c__Bacilli.o__Lactobacillales.f__Streptococcaceae.g__Streptococcus.s__Streptococcus_mutans.t__Streptococcus_mutans_unclassified	group_alcohol	205	45	0.0286718	0.0540878	-0.0504519	0.0255713	0.0498747	0.39806	group_alcohol	124	36	0.0340642	0.0505685	-0.113844	0.0621016	0.0692748	0.48059	group_alcohol	223	59	0.0472351	0.0567607	-0.0284431	0.01772	0.109911	0.753156	group_alcohol	872	198	0.0602857	0.0719703	-0.0128905	0.00598132	0.0314261	0.268868	group_alcohol	1529.3	259.295	3184.72	27951.5	0.0055111	-0.0169346	-3.07282	0.00212048	0.0385541	0.0303694	5.0321	0.403827
k__Bacteria.p__Firmicutes.c__Bacilli.o__Lactobacillales.f__Streptococcaceae.g__Streptococcus.s__Streptococcus_salivarius.t__Streptococcus_salivarius_unclassified	group_alcohol	205	199	0.0286718	0.0540878	-0.126697	0.0926365	0.172996	0.581532	group_alcohol	124	118	0.0340642	0.0505685	-0.184978	0.0874843	0.036718	0.430108	group_alcohol	223	213	0.0472351	0.0567607	-0.0295138	0.0621471	0.635358	0.992865	group_alcohol	872	827	0.0602857	0.0719703	-0.0520655	0.0214021	0.0151912	0.206422	group_alcohol	116.529	130.659	258.915	2183.18	0.0192833	-0.0595857	-3.09001	0.00200148	0.0385541	0.0605738	2.93684	0
k__Bacteria.p__Firmicutes.c__Negativicutes.o__Selenomonadales.f__Veillonellaceae.g__Veillonella.s__Veillonella_unclassified	snack_savoury_hot	205	105	0.0038471	0.0042607	-0.267911	0.194695	0.170524	0.968276	snack_savoury_hot	124	56	0.0031842	0.00355527	0.0168761	0.174715	0.923236	0.968938	snack_savoury_hot	223	102	0.0032658	0.0034823	-0.215422	0.147664	0.146125	0.790205	snack_savoury_hot	872	417	0.00310297	0.00355542	-0.244183	0.0868943	0.00506668	0.192908	snack_savoury_hot	26.3808	32.7597	45.8618	132.44	0.0648965	-0.205246	-3.16267	0.00156332	0.0386843	0.05907	1.92544	0
k__Bacteria.p__Firmicutes.c__Clostridia.o__Clostridiales.f__Lachnospiraceae.g__Dorea.s__Dorea_formicigenerans.t__Dorea_formicigenerans_unclassified	snack_savoury_hot	205	124	0.0038471	0.0042607	0.60708	1.02309	0.5536	0.982125	snack_savoury_hot	124	107	0.0031842	0.00355527	2.00971	1.36911	0.144793	0.871204	snack_savoury_hot	223	216	0.0032658	0.0034823	2.9243	0.787713	0.000261009	0.0440661	snack_savoury_hot	872	846	0.00310297	0.00355542	0.513561	0.399037	0.198438	0.674557	snack_savoury_hot	0.955363	0.533488	1.61162	6.28019	0.3265	1.02234	3.13122	0.00174079	0.0386843	0.125302	8.14049	0.631472
k__Bacteria.p__Bacteroidetes.c__Bacteroidia.o__Bacteroidales.f__Rikenellaceae.g__Alistipes.s__Alistipes_putredinis.t__GCF_000154465	fish_fatty	205	80	0.0019225	0.00395473	3.78546	1.24733	0.00272631	0.139587	fish_fatty	124	76	0.00234665	0.00382573	0.157088	1.7655	0.92925	0.977407	fish_fatty	223	173	0.00275948	0.00479549	2.76531	0.814941	0.000820859	0.0269093	fish_fatty	872	709	0.00223209	0.00381184	0.301616	0.477343	0.527642	0.930809	fish_fatty	0.642744	0.320821	1.50573	4.38874	0.381856	1.16229	3.04378	0.00233625	0.0389375	0.0669066	11.8671	0.747201
k__Bacteria.p__Firmicutes.c__Clostridia.o__Clostridiales.f__Lachnospiraceae.g__Blautia.s__Ruminococcus_torques.t__Ruminococcus_torques_unclassified	fish_fatty	205	191	0.0019225	0.00395473	-0.321727	1.7971	0.858101	0.976328	fish_fatty	124	115	0.00234665	0.00382573	0.964889	1.31209	0.463579	0.970866	fish_fatty	223	165	0.00275948	0.00479549	1.84381	1.03947	0.0775304	0.348555	fish_fatty	872	680	0.00223209	0.00381184	1.60982	0.610695	0.00853909	0.21917	fish_fatty	0.309639	0.580858	0.925504	2.68134	0.471544	1.44169	3.05738	0.00223281	0.0389375	0.103031	1.32037	0
k__Bacteria.p__Firmicutes.c__Clostridia.o__Clostridiales.f__Ruminococcaceae.g__Faecalibacterium.s__Faecalibacterium_prausnitzii.t__Faecalibacterium_prausnitzii_unclassified	group_sugar_sweets	205	128	0.0198935	0.0153244	-1.10198	0.523224	0.0364397	0.340119	group_sugar_sweets	124	118	0.0183598	0.0129322	-1.39063	0.744032	0.0640752	0.400079	group_sugar_sweets	223	215	0.0166656	0.0118016	-0.458254	0.453998	0.313914	0.998491	group_sugar_sweets	872	850	0.0156559	0.0116772	-0.579179	0.219845	0.00857694	0.386495	group_sugar_sweets	3.65279	1.80641	4.85168	20.6903	0.179602	-0.669137	-3.72567	0.000194798	0.0389597	0.0979388	2.00789	0
k__Bacteria.p__Firmicutes	spiced_cake	205	205	0.00202004	0.00359181	3.03963	3.57869	0.396691	0.971183	spiced_cake	124	124	0.00254419	0.00402183	-5.78761	3.67537	0.11798	0.877924	spiced_cake	223	223	0.00392441	0.00473884	-3.49927	2.63538	0.185632	0.70326	spiced_cake	872	872	0.0030661	0.00484284	-3.38781	1.17047	0.0038942	0.110386	spiced_cake	0.078082	0.0740282	0.143984	0.729928	0.987238	-3.08746	-3.12737	0.00176377	0.0391948	0.0805565	3.56129	0.157608
k__Bacteria.p__Bacteroidetes.c__Bacteroidia.o__Bacteroidales.f__Bacteroidaceae.g__Bacteroides.s__Bacteroides_stercoris	spreads_sweet	205	51	0.00265109	0.00499509	-0.543001	1.39993	0.69852	0.978558	spreads_sweet	124	39	0.00328266	0.00508211	1.04014	0.225295	1.17e-05	0.00149999	spreads_sweet	223	91	0.00277885	0.00382684	0.120493	0.482302	0.802973	0.976246	spreads_sweet	872	375	0.00309863	0.00464704	0.161431	0.207861	0.437598	0.842198	spreads_sweet	0.510254	19.7014	4.29894	23.1447	0.144859	0.513467	3.54461	0.00039319	0.039319	0.202727	9.56658	0.686408
k__Bacteria.p__Bacteroidetes.c__Bacteroidia.o__Bacteroidales.f__Bacteroidaceae.g__Bacteroides.s__Bacteroides_stercoris.t__Bacteroides_stercoris_unclassified	spreads_sweet	205	51	0.00265109	0.00499509	-0.543001	1.39993	0.69852	0.978558	spreads_sweet	124	39	0.00328266	0.00508211	1.04014	0.225295	1.17e-05	0.00149999	spreads_sweet	223	91	0.00277885	0.00382684	0.120493	0.482302	0.802973	0.976246	spreads_sweet	872	375	0.00309863	0.00464704	0.192695	0.200238	0.336165	0.814238	spreads_sweet	0.510254	19.7014	4.29894	24.9406	0.142204	0.51645	3.63176	0.000281493	0.039319	0.202727	9.2641	0.676169
k__Bacteria.p__Firmicutes.c__Clostridia.o__Clostridiales	group_alcohol	205	204	0.0286718	0.0540878	0.310663	0.283083	0.273781	0.617407	group_alcohol	124	124	0.0340642	0.0505685	0.607782	0.309833	0.052139	0.475965	group_alcohol	223	223	0.0472351	0.0567607	-0.0988951	0.213149	0.643133	0.992865	group_alcohol	872	872	0.0602857	0.0719703	0.214366	0.0765542	0.00522092	0.100503	group_alcohol	12.4788	10.417	22.0106	170.632	0.0681141	0.206965	3.0385	0.00237757	0.0396261	0.0565435	3.87618	0.226042
k__Bacteria.p__Firmicutes.c__Bacilli.o__Lactobacillales.f__Streptococcaceae.g__Streptococcus.s__Streptococcus_australis.t__Streptococcus_australis_unclassified	animal_protein_g/d	205	50	0.0209187	0.00683394	0.305426	0.128184	0.018122	0.463414	animal_protein_g/d	124	35	0.0209888	0.00656151	-0.106137	0.084362	0.211038	0.874461	animal_protein_g/d	223	84	0.0233634	0.00641486	0.238809	0.095617	0.0132654	0.204288	animal_protein_g/d	872	284	0.0229908	0.00688612	0.108069	0.0438158	0.0138432	0.152275	animal_protein_g/d	60.8602	140.51	109.378	520.881	0.0346765	0.103515	2.98517	0.00283416	0.0397389	0.0886897	10.67	0.718839
k__Bacteria.p__Firmicutes.c__Bacilli.o__Lactobacillales.f__Streptococcaceae.g__Streptococcus.s__Streptococcus_sanguinis.t__Streptococcus_sanguinis_unclassified	animal_protein_g/d	205	56	0.0209187	0.00683394	-0.0165174	0.104809	0.874935	0.994043	animal_protein_g/d	124	32	0.0209888	0.00656151	-0.00287455	0.0488831	0.953219	0.993462	animal_protein_g/d	223	89	0.0233634	0.00641486	0.0812956	0.0736655	0.271083	0.823054	animal_protein_g/d	872	294	0.0229908	0.00688612	0.120089	0.0337424	0.00039282	0.0151236	animal_protein_g/d	91.0335	418.487	184.277	878.31	0.0252208	0.0748995	2.96975	0.00298042	0.0397389	0.110593	5.09328	0.410989
k__Bacteria.p__Firmicutes.c__Bacilli.o__Lactobacillales.f__Lactobacillaceae.g__Lactobacillus.s__Lactobacillus_sakei	spreads_sweet	205	32	0.00265109	0.00499509	-0.215869	0.273051	0.430124	0.973816	spreads_sweet	124	34	0.00328266	0.00508211	-0.229306	0.214951	0.288343	0.92523	spreads_sweet	223	39	0.00277885	0.00382684	-0.326589	0.287156	0.256651	0.899728	spreads_sweet	872	165	0.00309863	0.00464704	-0.297589	0.103034	0.00397017	0.182154	spreads_sweet	13.4126	21.6432	12.1273	94.1975	0.0841017	-0.281871	-3.35155	0.000803612	0.0401806	0.229279	0.165754	0
k__Bacteria.p__Actinobacteria.c__Actinobacteria.o__Coriobacteriales.f__Coriobacteriaceae.g__Gordonibacter.s__Gordonibacter_pamelaeae.t__GCF_000210055	spreads_sweet	205	86	0.00265109	0.00499509	0.7954	0.237251	0.00095999	0.245757	spreads_sweet	124	71	0.00328266	0.00508211	-0.0594136	0.34645	0.86413	0.961814	spreads_sweet	223	128	0.00277885	0.00382684	0.680446	0.345537	0.0502036	0.862681	spreads_sweet	872	463	0.00309863	0.00464704	0.230871	0.136322	0.0907081	0.543169	spreads_sweet	17.7658	8.33143	8.37552	53.811	0.106429	0.359731	3.38001	0.000724826	0.0401806	0.229279	6.59076	0.544818
k__Bacteria.p__Bacteroidetes.c__Bacteroidia.o__Bacteroidales.f__Bacteroidales_noname.g__Bacteroidales_noname.s__Bacteroidales_bacterium_ph8.t__GCF_000311925	group_nuts	205	76	0.00499133	0.00855226	0.238318	0.17461	0.173863	0.707997	group_nuts	124	73	0.00594474	0.00751678	0.682921	0.339076	0.0462582	0.440226	group_nuts	223	150	0.00667488	0.00644167	0.511442	0.261963	0.0521889	0.634507	group_nuts	872	623	0.00707531	0.00712417	0.155276	0.109612	0.156963	0.632237	group_nuts	32.799	8.69772	14.5721	83.2308	0.0847276	0.245033	2.892	0.00382794	0.0402941	0.138815	3.374	0.110849
k__Bacteria.p__Firmicutes.c__Clostridia.o__Clostridiales.f__Eubacteriaceae.g__Eubacterium.s__Eubacterium_eligens.t__GCF_000146185	plant_protein_en%	205	75	0.00355147	0.00175209	3.30736	1.38082	0.017572	0.285869	plant_protein_en%	124	85	0.00341061	0.00138164	2.31866	3.60469	0.52132	0.823815	plant_protein_en%	223	170	0.00368616	0.00130308	2.23004	2.22455	0.317239	0.838224	plant_protein_en%	872	696	0.0035051	0.00147908	1.78859	0.840465	0.0336144	0.485307	plant_protein_en%	0.524475	0.0769597	0.202077	1.41567	0.671281	2.20611	3.28642	0.00101468	0.0405872	0.0361399	0.88393	0
k__Bacteria.p__Firmicutes.c__Bacilli.o__Lactobacillales.f__Streptococcaceae.g__Streptococcus.s__Streptococcus_sanguinis.t__Streptococcus_sanguinis_unclassified	plant_protein_g/d	205	56	0.0148277	0.00334303	-0.0452886	0.207488	0.827441	0.947328	plant_protein_g/d	124	32	0.0154055	0.00278504	-0.212551	0.116085	0.0699095	0.447421	plant_protein_g/d	223	89	0.0152884	0.00234256	-0.157775	0.198993	0.42878	0.830026	plant_protein_g/d	872	294	0.0156622	0.00281734	-0.160501	0.0803912	0.0461968	0.194027	plant_protein_g/d	23.2281	74.2078	25.2537	154.733	0.0600384	-0.164529	-2.7404	0.0061364	0.0409093	0.0190993	0.505058	0
k__Bacteria.p__Firmicutes.c__Clostridia.o__Clostridiales.f__Lachnospiraceae.g__Blautia.s__Ruminococcus_obeum.t__GCF_000153905	carb_g/d	205	19	0.116504	0.0171115	-0.396861	0.24805	0.111194	0.498572	carb_g/d	124	18	0.113654	0.0131447	0.0274405	0.492598	0.95567	0.978347	carb_g/d	223	71	0.115367	0.0148788	-0.297625	0.354401	0.401942	0.842113	carb_g/d	872	291	0.115514	0.0152021	-0.33793	0.14956	0.0241006	0.206474	carb_g/d	16.2526	4.12112	7.96178	44.7061	0.117008	-0.326035	-2.78644	0.00532908	0.0409929	0.0991818	0.609193	0
k__Bacteria.p__Firmicutes.c__Clostridia.o__Clostridiales.f__Lachnospiraceae.g__Lachnospiraceae_noname	snack_cheese	205	197	0.00196611	0.00383557	1.51558	1.94061	0.435756	0.814259	snack_cheese	124	122	0.00223727	0.00406041	0.545301	1.13884	0.633026	0.964047	snack_cheese	223	222	0.00215173	0.00316946	0.652342	0.913162	0.475766	0.944869	snack_cheese	872	870	0.00223346	0.00368979	1.17174	0.401544	0.00361419	0.0648331	snack_cheese	0.265535	0.771031	1.19923	6.20202	0.344259	1.0515	3.05438	0.00225523	0.0410043	0.025263	0.535494	0
k__Bacteria.p__Firmicutes.c__Clostridia.o__Clostridiales.f__Lachnospiraceae.g__Roseburia.s__Roseburia_unclassified	snack_cheese	205	63	0.00196611	0.00383557	-0.691236	0.55538	0.214758	0.796152	snack_cheese	124	37	0.00223727	0.00406041	-0.331465	0.539502	0.540161	0.964047	snack_cheese	223	72	0.00215173	0.00316946	-0.309416	0.271201	0.25532	0.944869	snack_cheese	872	252	0.00223346	0.00368979	-0.561179	0.211905	0.00824159	0.0939669	snack_cheese	3.24205	3.43568	13.5962	22.2699	0.153314	-0.47208	-3.07918	0.00207574	0.0410043	0.036057	0.760189	0
k__Bacteria.p__Actinobacteria.c__Actinobacteria	protein_en%	205	203	0.00884271	0.00556029	-0.824278	2.79735	0.768556	0.954449	protein_en%	124	124	0.00808824	0.00304585	-5.91074	5.82716	0.312477	0.905845	protein_en%	223	223	0.00950002	0.0041242	-6.34491	3.35756	0.0601197	0.612573	protein_en%	872	872	0.00880438	0.00409008	-4.63006	1.58517	0.00358125	0.103409	protein_en%	0.127793	0.0294501	0.0887059	0.397966	1.24619	-4.16957	-3.34584	0.000820329	0.0410164	0.0384376	2.02357	0
k__Bacteria.p__Actinobacteria.c__Actinobacteria.o__Bifidobacteriales.f__Bifidobacteriaceae.g__Bifidobacterium.s__Bifidobacterium_catenulatum.t__GCF_000173455	animal_protein_g/d	205	35	0.0209187	0.00683394	-0.648081	0.789836	0.412893	0.930489	animal_protein_g/d	124	29	0.0209888	0.00656151	0.746411	0.60046	0.216287	0.874461	animal_protein_g/d	223	72	0.0233634	0.00641486	-1.56687	0.681877	0.0225169	0.236428	animal_protein_g/d	872	302	0.0229908	0.00688612	-0.511167	0.182823	0.00529578	0.0873803	animal_protein_g/d	1.60297	2.77352	2.15074	29.9184	0.165644	-0.483786	-2.92063	0.00349326	0.0418176	0.100009	6.78608	0.557919
k__Bacteria.p__Firmicutes.c__Clostridia.o__Clostridiales.f__Lachnospiraceae.g__Blautia	animal_protein_g/d	205	201	0.0209187	0.00683394	-1.51152	1.80832	0.404229	0.930489	animal_protein_g/d	124	124	0.0209888	0.00656151	0.411078	1.11858	0.713917	0.957332	animal_protein_g/d	223	223	0.0233634	0.00641486	1.82244	0.789382	0.0219381	0.236428	animal_protein_g/d	872	872	0.0229908	0.00688612	0.83143	0.348117	0.0171388	0.164961	animal_protein_g/d	0.305809	0.799213	1.60482	8.25181	0.302038	0.880505	2.91521	0.0035545	0.0418176	0.120111	3.36963	0.109695
k__Bacteria.p__Firmicutes.c__Negativicutes.o__Selenomonadales	alcohol_g/day	205	187	0.0021888	0.00376975	-2.93067	2.48219	0.239139	0.711855	alcohol_g/day	124	111	0.00248758	0.0034234	-5.343	2.71231	0.0511912	0.516596	alcohol_g/day	223	187	0.00380258	0.00433334	-2.02034	1.66499	0.226301	0.886025	alcohol_g/day	872	771	0.00440301	0.00477428	-1.6205	0.812174	0.0463277	0.320831	alcohol_g/day	0.162305	0.135932	0.360724	1.51601	0.678068	-2.01723	-2.97497	0.00293018	0.0418596	0.0533083	1.87756	0
k__Bacteria.p__Firmicutes	fat_g/d	205	205	0.0391431	0.00634034	3.02069	2.02779	0.137893	0.839543	fat_g/d	124	124	0.0397383	0.00530149	3.83881	2.80462	0.173658	0.816135	fat_g/d	223	223	0.0396914	0.0052109	5.91449	2.3779	0.0136225	0.292292	fat_g/d	872	872	0.0391596	0.00571688	2.30296	0.977795	0.0187319	0.313194	fat_g/d	0.243194	0.127131	0.176853	1.04593	0.792277	2.93601	3.70578	0.000210738	0.0421476	0.0579269	2.09344	0
k__Bacteria.p__Firmicutes.c__Clostridia.o__Clostridiales.f__Lachnospiraceae.g__Lachnospiraceae_noname.s__Lachnospiraceae_bacterium_1_1_57FAA.t__GCF_000218445	snack_savoury_hot	205	125	0.0038471	0.0042607	-0.225632	1.96886	0.90888	0.982125	snack_savoury_hot	124	75	0.0031842	0.00355527	0.394862	0.887312	0.657265	0.968938	snack_savoury_hot	223	101	0.0032658	0.0034823	1.48141	0.609745	0.0159463	0.36836	snack_savoury_hot	872	381	0.00310297	0.00355542	0.664234	0.296	0.0250903	0.38639	snack_savoury_hot	0.25797	1.27013	2.6897	11.4135	0.252932	0.768272	3.03747	0.00238574	0.042265	0.0778599	1.92334	0
k__Bacteria.p__Firmicutes.c__Clostridia.o__Clostridiales.f__Lachnospiraceae.g__Dorea.s__Dorea_formicigenerans	snack_savoury_hot	205	124	0.0038471	0.0042607	0.686409	1.04118	0.510486	0.982125	snack_savoury_hot	124	107	0.0031842	0.00355527	1.60048	1.38393	0.24982	0.871204	snack_savoury_hot	223	216	0.0032658	0.0034823	2.82052	0.781504	0.000381525	0.0440661	snack_savoury_hot	872	846	0.00310297	0.00355542	0.502174	0.39641	0.205566	0.674557	snack_savoury_hot	0.922466	0.522125	1.63733	6.36371	0.325375	0.982746	3.02035	0.00252485	0.042265	0.157185	7.27987	0.587905
k__Bacteria.p__Firmicutes.c__Clostridia.o__Clostridiales.f__Lachnospiraceae.g__Anaerostipes	snack_savoury_hot	205	178	0.0038471	0.0042607	-0.84965	0.512411	0.098897	0.968276	snack_savoury_hot	124	104	0.0031842	0.00355527	-0.494446	0.808521	0.542016	0.968938	snack_savoury_hot	223	213	0.0032658	0.0034823	-0.505047	0.621345	0.417215	0.811742	snack_savoury_hot	872	832	0.00310297	0.00355542	-0.686975	0.291014	0.0184676	0.37427	snack_savoury_hot	3.80858	1.52974	2.59021	11.8079	0.225095	-0.679568	-3.01902	0.0025359	0.042265	0.172911	0.242137	0
k__Bacteria.p__Bacteroidetes.c__Bacteroidia.o__Bacteroidales.f__Rikenellaceae.g__Alistipes	group_fish	205	148	0.00779632	0.00942125	1.49778	0.671573	0.026847	0.52868	group_fish	124	110	0.00837144	0.00862695	0.415143	0.890058	0.641766	0.952724	group_fish	223	208	0.010077	0.0143852	0.623134	0.315482	0.0495211	0.439976	group_fish	872	838	0.00826447	0.00920323	0.398401	0.228076	0.0810287	0.550519	group_fish	2.21724	1.2623	10.0473	19.2239	0.174739	0.542419	3.10417	0.00190814	0.042403	0.0397076	2.50836	0
k__Bacteria.p__Firmicutes.c__Bacilli.o__Lactobacillales.f__Streptococcaceae.g__Streptococcus.s__Streptococcus_mutans.t__Streptococcus_mutans_unclassified	other_custard_yoghurt_fromagefrais	205	45	0.0142662	0.023869	0.0280252	0.0585114	0.632483	0.977399	other_custard_yoghurt_fromagefrais	124	36	0.017021	0.025408	0.234661	0.12482	0.0625526	0.957764	other_custard_yoghurt_fromagefrais	223	59	0.0153097	0.0199877	0.0635058	0.0504815	0.209738	0.849552	other_custard_yoghurt_fromagefrais	872	198	0.0165289	0.023638	0.0472359	0.0179559	0.00867316	0.154115	other_custard_yoghurt_fromagefrais	292.091	64.1851	392.405	3101.59	0.0161159	0.0505611	3.13735	0.00170484	0.0426211	0.0239307	2.42381	0
k__Bacteria.p__Firmicutes.c__Clostridia.o__Clostridiales.f__Lachnospiraceae.g__Roseburia.s__Roseburia_hominis.t__GCF_000225345	fat_en%	205	106	0.0208664	0.00932596	0.46467	0.209426	0.0276731	0.295179	fat_en%	124	87	0.0195187	0.006266	0.956755	0.552657	0.0860536	0.881188	fat_en%	223	191	0.021354	0.00694088	0.843948	0.400834	0.0364104	0.388383	fat_en%	872	771	0.019429	0.00660117	0.179689	0.205407	0.381932	0.719035	fat_en%	22.8002	3.27408	6.22401	23.7013	0.133631	0.414979	3.10541	0.00190016	0.042819	0.0315213	3.47476	0.13663
k__Bacteria.p__Actinobacteria.c__Actinobacteria.o__Actinomycetales.f__Micrococcaceae.g__Rothia	fat_en%	205	71	0.0208664	0.00932596	0.0564809	0.0806516	0.484601	0.870207	fat_en%	124	38	0.0195187	0.006266	0.00327471	0.0928258	0.971922	0.992876	fat_en%	223	88	0.021354	0.00694088	0.088698	0.0839801	0.292083	0.784549	fat_en%	872	254	0.019429	0.00660117	0.106163	0.0347708	0.00233522	0.107887	fat_en%	153.735	116.055	141.791	827.125	0.0284129	0.0883585	3.1098	0.00187214	0.042819	0.0806381	1.2586	0
k__Bacteria.p__Firmicutes.c__Bacilli.o__Lactobacillales.f__Lactobacillaceae.g__Lactobacillus.s__Lactobacillus_sakei	fat_en%	205	32	0.0208664	0.00932596	0.286937	0.152338	0.0610773	0.386395	fat_en%	124	34	0.0195187	0.006266	0.0887109	0.182701	0.628225	0.958584	fat_en%	223	39	0.021354	0.00694088	0.207388	0.161137	0.199449	0.696442	fat_en%	872	165	0.019429	0.00660117	0.175739	0.0791203	0.0265973	0.438528	fat_en%	43.0905	29.9584	38.5132	159.744	0.0607114	0.188283	3.10128	0.00192686	0.042819	0.0837698	0.755599	0
k__Bacteria.p__Firmicutes.c__Erysipelotrichia.o__Erysipelotrichales.f__Erysipelotrichaceae.g__Turicibacter.s__Turicibacter_sanguinis.t__GCF_000178255	butter_ob	205	24	0.000880409	0.0033679	0.77154	0.168645	8.35e-06	0.0010686	butter_ob	124	17	0.000772266	0.00329827	0.427152	0.456141	0.350939	0.993457	butter_ob	223	58	0.000804138	0.00344809	-0.0820476	0.342709	0.811014	0.995892	butter_ob	872	271	0.000590099	0.00255595	0.0069214	0.300496	0.981629	0.994812	butter_ob	35.1601	4.80621	8.51429	11.0744	0.129581	0.479531	3.70064	0.00021506	0.043012	0.298275	8.17001	0.632803
k__Bacteria.p__Firmicutes.c__Bacilli.o__Lactobacillales.f__Leuconostocaceae.g__Leuconostoc	salad_toast	205	30	0.000909357	0.00198241	1.56091	0.389716	8.73e-05	0.00372562	salad_toast	124	30	0.000833568	0.00197919	2.62709	0.618636	4.33e-05	0.0036938	salad_toast	223	66	0.00138343	0.00226805	0.098177	0.392397	0.802681	0.985772	salad_toast	872	220	0.00118743	0.00235717	0.177014	0.0899775	0.0495088	0.601922	salad_toast	6.58421	2.61294	6.49453	123.519	0.0847548	0.284777	3.36001	0.000779384	0.0433854	0.0914919	26.7187	0.887719
k__Bacteria.p__Firmicutes.c__Clostridia.o__Clostridiales.f__Lachnospiraceae.g__Roseburia	salad_toast	205	173	0.000909357	0.00198241	2.45523	2.92499	0.402258	0.995402	salad_toast	124	120	0.000833568	0.00197919	-0.923353	3.45825	0.789939	0.943615	salad_toast	223	222	0.00138343	0.00226805	-0.780163	1.56312	0.618214	0.923793	salad_toast	872	869	0.00118743	0.00235717	3.18692	0.795281	6.67e-05	0.00513683	salad_toast	0.116883	0.0836155	0.409277	1.5811	0.675603	2.24992	3.33024	0.000867707	0.0433854	0.103362	5.99279	0.499398
k__Bacteria.p__Firmicutes.c__Erysipelotrichia.o__Erysipelotrichales.f__Erysipelotrichaceae	group_coffee	205	184	0.167556	0.173481	0.0321718	0.0319881	0.31576	0.797126	group_coffee	124	115	0.158729	0.128453	0.0311873	0.054963	0.571524	0.907304	group_coffee	223	218	0.178916	0.145076	-0.00106852	0.0401454	0.978791	0.993843	group_coffee	872	822	0.214245	0.157158	0.0641558	0.0207059	0.00200837	0.061866	group_coffee	977.29	331.023	620.482	2332.44	0.0153191	0.044762	2.92198	0.0034781	0.0434762	0.208841	2.39647	0
k__Bacteria.p__Firmicutes.c__Clostridia.o__Clostridiales.f__Lachnospiraceae.g__Anaerostipes.s__Anaerostipes_hadrus.t__GCF_000332875	fish_fatty	205	142	0.0019225	0.00395473	0.939834	0.488048	0.0555818	0.6966	fish_fatty	124	102	0.00234665	0.00382573	1.31114	0.753769	0.0845652	0.970866	fish_fatty	223	211	0.00275948	0.00479549	0.244876	0.453383	0.589681	0.908899	fish_fatty	872	821	0.00223209	0.00381184	0.530951	0.267584	0.0475476	0.477543	fish_fatty	4.19831	1.76004	4.86486	13.9663	0.200848	0.59945	2.9846	0.00283946	0.043684	0.0500731	2.05503	0
k__Bacteria.p__Bacteroidetes.c__Bacteroidia.o__Bacteroidales.f__Prevotellaceae.g__Paraprevotella	vegetables_cooked_nobutter	205	41	0.0560535	0.0499205	0.0770288	0.0555387	0.167004	0.769832	vegetables_cooked_nobutter	124	33	0.0568988	0.0444803	-0.0622858	0.0449019	0.168251	0.976252	vegetables_cooked_nobutter	223	77	0.0629113	0.0411443	0.0797821	0.0384643	0.0392638	0.546242	vegetables_cooked_nobutter	872	418	0.0589629	0.0399312	0.0750305	0.0251195	0.00289751	0.055777	vegetables_cooked_nobutter	324.196	495.987	675.905	1584.82	0.0180161	0.054177	3.00714	0.00263716	0.0439526	0.0538313	8.02899	0.626354
k__Bacteria.p__Bacteroidetes.c__Bacteroidia.o__Bacteroidales.f__Prevotellaceae.g__Paraprevotella	group_vegetables	205	41	0.057154	0.0508139	0.0770231	0.0545586	0.159578	0.76655	group_vegetables	124	33	0.0579135	0.045023	-0.0592653	0.044284	0.18361	0.969418	group_vegetables	223	77	0.0640958	0.0418177	0.0775942	0.0378697	0.0416902	0.535024	group_vegetables	872	418	0.0600754	0.0406608	0.0728816	0.0246817	0.00323387	0.062252	group_vegetables	335.949	509.924	697.293	1641.53	0.0177201	0.0531913	3.00175	0.00268429	0.0441012	0.0548081	7.69123	0.609945
k__Bacteria.p__Firmicutes.c__Clostridia.o__Clostridiales.f__Lachnospiraceae.g__Blautia.s__Ruminococcus_obeum.t__Ruminococcus_obeum_unclassified	group_vegetables	205	181	0.057154	0.0508139	0.267295	0.0806921	0.00110095	0.0750433	group_vegetables	124	118	0.0579135	0.045023	0.0502194	0.131087	0.70233	0.969418	group_vegetables	223	219	0.0640958	0.0418177	0.107036	0.0690438	0.122528	0.763095	group_vegetables	872	851	0.0600754	0.0406608	0.0475179	0.0365681	0.19414	0.498132	group_vegetables	153.581	58.1941	209.774	747.817	0.0292432	0.0871942	2.98169	0.00286658	0.0441012	0.0548081	6.32095	0.525388
k__Bacteria.p__Firmicutes.c__Clostridia.o__Clostridiales.f__Lachnospiraceae.g__Blautia.s__Ruminococcus_obeum.t__Ruminococcus_obeum_unclassified	fruit	205	181	0.0697321	0.0701431	0.126529	0.0602158	0.036897	0.363293	fruit	124	118	0.0813012	0.0642751	0.149301	0.100497	0.140024	0.716922	fruit	223	219	0.078943	0.0683147	-0.00445267	0.0420554	0.915778	0.948631	fruit	872	851	0.0837336	0.0788982	0.043663	0.0189726	0.0216074	0.202702	fruit	275.79	99.0129	565.4	2778.09	0.0163994	0.0453058	2.76265	0.00573346	0.0441035	0.0656349	4.29762	0.30194
k__Bacteria.p__Firmicutes.c__Clostridia.o__Clostridiales.f__Lachnospiraceae.g__Roseburia.s__Roseburia_inulinivorans.t__GCF_000174195	carb_g/d	205	127	0.116504	0.0171115	-0.137808	0.17755	0.438583	0.753538	carb_g/d	124	102	0.113654	0.0131447	-0.932546	0.320413	0.00433467	0.462749	carb_g/d	223	195	0.115367	0.0148788	-0.212922	0.214319	0.321582	0.781834	carb_g/d	872	803	0.115514	0.0152021	-0.167471	0.0976216	0.0866102	0.405459	carb_g/d	31.7218	9.74045	21.771	104.932	0.0771137	-0.212074	-2.75015	0.0059568	0.0441245	0.161643	5.43981	0.44851
k__Bacteria.p__Firmicutes.c__Bacilli.o__Lactobacillales.f__Streptococcaceae.g__Streptococcus	group_alcohol	205	202	0.0286718	0.0540878	-0.271509	0.155797	0.0829532	0.444451	group_alcohol	124	121	0.0340642	0.0505685	-0.599528	0.199435	0.00323863	0.323539	group_alcohol	223	219	0.0472351	0.0567607	-0.0649887	0.133193	0.626096	0.992865	group_alcohol	872	858	0.0602857	0.0719703	-0.0888382	0.0446977	0.047181	0.323051	group_alcohol	41.1984	25.1417	56.3683	500.529	0.0400565	-0.119358	-2.97974	0.00288497	0.0443841	0.0637197	7.38335	0.593681
k__Bacteria.p__Actinobacteria.c__Actinobacteria	chocolate	205	203	0.00229885	0.00356759	-4.64873	4.15653	0.264731	0.653957	chocolate	124	124	0.0025655	0.00336733	-4.61113	5.03635	0.361745	0.968954	chocolate	223	223	0.00289734	0.00380532	-6.41662	3.59588	0.0757434	0.805399	chocolate	872	872	0.00213165	0.00300912	-5.10525	2.01084	0.011295	0.372734	chocolate	0.0578813	0.0394246	0.0773373	0.247313	1.53945	-5.23681	-3.40174	0.000669594	0.0446396	0.0371708	0.147382	0
k__Bacteria.p__Actinobacteria.c__Actinobacteria.o__Bifidobacteriales.f__Bifidobacteriaceae.g__Bifidobacterium	chocolate	205	174	0.00229885	0.00356759	-4.86878	4.59974	0.291108	0.653957	chocolate	124	120	0.0025655	0.00336733	-5.86202	5.40388	0.280212	0.968954	chocolate	223	213	0.00289734	0.00380532	-6.76021	3.88262	0.0830686	0.805399	chocolate	872	849	0.00213165	0.00300912	-5.50387	2.13882	0.010238	0.372734	chocolate	0.0472643	0.0342443	0.0663362	0.218601	1.65194	-5.68286	-3.4401	0.000581496	0.0446396	0.0371708	0.116421	0
k__Bacteria.p__Actinobacteria.c__Actinobacteria.o__Bifidobacteriales.f__Bifidobacteriaceae	chocolate	205	182	0.00229885	0.00356759	-4.91167	4.57106	0.283887	0.653957	chocolate	124	121	0.0025655	0.00336733	-5.70722	5.38466	0.291335	0.968954	chocolate	223	214	0.00289734	0.00380532	-6.69867	3.88087	0.0857507	0.805399	chocolate	872	854	0.00213165	0.00300912	-5.45876	2.1362	0.0107776	0.372734	chocolate	0.0478592	0.0344892	0.0663961	0.219137	1.64872	-5.63466	-3.4176	0.000631751	0.0446396	0.0371708	0.107147	0
k__Bacteria.p__Firmicutes.c__Clostridia.o__Clostridiales.f__Lachnospiraceae.g__Blautia.s__Ruminococcus_obeum.t__Ruminococcus_obeum_unclassified	vegetables_cooked_nobutter	205	181	0.0560535	0.0499205	0.271084	0.082161	0.00115076	0.079023	vegetables_cooked_nobutter	124	118	0.0568988	0.0444803	0.0553671	0.132655	0.677154	0.976252	vegetables_cooked_nobutter	223	219	0.0629113	0.0411443	0.107824	0.0701637	0.125805	0.785431	vegetables_cooked_nobutter	872	851	0.0589629	0.0399312	0.0482816	0.0372224	0.194938	0.509024	vegetables_cooked_nobutter	148.139	56.8272	203.13	721.759	0.0297501	0.0885551	2.97663	0.00291435	0.0448362	0.0538313	6.2442	0.519554
k__Bacteria.p__Firmicutes.c__Clostridia.o__Clostridiales.f__Lachnospiraceae.g__Coprococcus.s__Coprococcus_catus.t__GCF_000210555	snack_nut	205	97	0.00226094	0.00485625	1.096	0.591623	0.0654232	0.655146	snack_nut	124	82	0.00362021	0.0053739	0.96255	0.737308	0.194265	0.820471	snack_nut	223	194	0.0042513	0.00522365	0.395559	0.490707	0.421068	0.943027	snack_nut	872	800	0.00421396	0.00535493	0.564311	0.231255	0.014878	0.381869	snack_nut	2.857	1.83951	4.15294	18.699	0.190525	0.620604	3.25734	0.00112462	0.0449849	0.065586	1.13035	0
k__Bacteria.p__Firmicutes.c__Clostridia.o__Clostridiales.f__Eubacteriaceae.g__Eubacterium.s__Eubacterium_eligens.t__GCF_000146185	wine_red	205	75	0.0062988	0.0145138	0.44593	0.16654	0.00805686	0.155693	wine_red	124	85	0.00883077	0.0194022	0.214767	0.249846	0.391754	0.900556	wine_red	223	170	0.0133902	0.0226777	-0.0923668	0.123157	0.454074	0.966325	wine_red	872	696	0.0143368	0.0213184	0.145536	0.0565349	0.0102123	0.0982935	wine_red	36.055	16.0198	65.9303	312.872	0.0481751	0.136844	2.84055	0.00450362	0.0450362	0.0831296	7.02921	0.57321
k__Bacteria.p__Bacteroidetes.c__Bacteroidia.o__Bacteroidales.f__Rikenellaceae.g__Alistipes.s__Alistipes_shahii.t__GCF_000210575	group_fruits	205	73	0.124229	0.114099	0.0189005	0.0156891	0.229775	0.987224	group_fruits	124	56	0.121072	0.0828883	-0.0473105	0.039337	0.231502	0.902557	group_fruits	223	155	0.121623	0.0818712	0.0431482	0.0218634	0.0497206	0.295104	group_fruits	872	675	0.120572	0.0882788	0.0285945	0.0104204	0.00619409	0.193502	group_fruits	4062.62	646.244	2092.02	9209.42	0.00790315	0.0249725	3.15982	0.00157869	0.0451055	0.0656793	4.33824	0.308475
k__Bacteria.p__Firmicutes.c__Clostridia.o__Clostridiales.f__Lachnospiraceae.g__Anaerostipes.s__Anaerostipes_hadrus.t__GCF_000332875	vegetables_stirfried	205	142	0.000728097	0.000934603	4.47045	1.94285	0.0224396	0.309054	vegetables_stirfried	124	102	0.000673477	0.000697752	-2.50776	4.3205	0.562729	0.98249	vegetables_stirfried	223	211	0.000929509	0.000909297	6.11454	2.398	0.0114731	0.334671	vegetables_stirfried	872	821	0.000772471	0.000819216	2.04557	1.27712	0.10959	0.562562	vegetables_stirfried	0.264924	0.0535713	0.173901	0.613107	0.951086	3.04609	3.20275	0.00136124	0.0453747	0.0888292	4.44099	0.324475
k__Bacteria.p__Firmicutes.c__Clostridia.o__Clostridiales	protein_g/d	205	204	0.0357012	0.00672099	3.76596	2.30713	0.104195	0.738522	protein_g/d	124	124	0.0363339	0.006004	7.24689	2.56986	0.00562823	0.345266	protein_g/d	223	223	0.0386297	0.00617379	3.22782	1.99917	0.107856	0.625046	protein_g/d	872	872	0.0386313	0.00628654	1.18969	0.887844	0.180605	0.732	protein_g/d	0.187869	0.15142	0.250207	1.2686	0.73361	2.21823	3.02372	0.00249691	0.0453983	0.162558	5.87613	0.48946
k__Bacteria.p__Actinobacteria.c__Actinobacteria.o__Bifidobacteriales.f__Bifidobacteriaceae.g__Bifidobacterium.s__Bifidobacterium_longum	carb_g/d	205	151	0.116504	0.0171115	0.0430972	0.54085	0.936569	0.971322	carb_g/d	124	107	0.113654	0.0131447	1.66714	0.911414	0.0698984	0.743843	carb_g/d	223	193	0.115367	0.0148788	0.374548	0.594178	0.529117	0.919484	carb_g/d	872	808	0.115514	0.0152021	0.656572	0.261433	0.0122055	0.13426	carb_g/d	3.41858	1.20384	2.83248	14.6311	0.212785	0.580529	2.72824	0.00636728	0.0454806	0.0500493	2.61357	0
k__Bacteria.p__Firmicutes.c__Bacilli.o__Lactobacillales.f__Streptococcaceae	group_alcohol	205	202	0.0286718	0.0540878	-0.270487	0.154906	0.0823541	0.444451	group_alcohol	124	122	0.0340642	0.0505685	-0.589697	0.199912	0.00384143	0.323539	group_alcohol	223	219	0.0472351	0.0567607	-0.0677024	0.132914	0.611012	0.992865	group_alcohol	872	860	0.0602857	0.0719703	-0.0870624	0.0452769	0.0548246	0.361843	group_alcohol	41.6738	25.022	56.6056	487.805	0.0404522	-0.118358	-2.92588	0.00343482	0.0455623	0.0690985	7.14638	0.580207
k__Bacteria.p__Firmicutes.c__Bacilli.o__Lactobacillales.f__Streptococcaceae.g__Streptococcus.s__Streptococcus_vestibularis.t__Streptococcus_vestibularis_unclassified	group_alcohol	205	80	0.0286718	0.0540878	-0.019372	0.013802	0.162208	0.581532	group_alcohol	124	48	0.0340642	0.0505685	-0.00719042	0.0159675	0.653439	0.903497	group_alcohol	223	97	0.0472351	0.0567607	-0.0163536	0.0133037	0.22038	0.841033	group_alcohol	872	260	0.0602857	0.0719703	-0.00983528	0.0042069	0.0196277	0.233082	group_alcohol	5249.51	3922.16	5650.09	56503.6	0.00374436	-0.0109081	-2.9132	0.00357741	0.0455623	0.0700163	0.66285	0
k__Bacteria.p__Firmicutes.c__Bacilli.o__Lactobacillales.f__Lactobacillaceae.g__Lactobacillus.s__Lactobacillus_sakei	group_alcohol	205	32	0.0286718	0.0540878	-0.0374603	0.0251384	0.137757	0.581532	group_alcohol	124	34	0.0340642	0.0505685	0.0231827	0.0220567	0.295478	0.706937	group_alcohol	223	39	0.0472351	0.0567607	-0.00519861	0.0194079	0.78906	0.992865	group_alcohol	872	165	0.0602857	0.0719703	0.023264	0.00676671	0.000613908	0.0469217	group_alcohol	1582.43	2055.5	2654.86	21839.6	0.00596206	0.0171564	2.87759	0.00400726	0.0455623	0.0856196	6.93645	0.567502
k__Bacteria.p__Firmicutes.c__Bacilli.o__Lactobacillales	group_alcohol	205	204	0.0286718	0.0540878	-0.413798	0.194866	0.0349859	0.390322	group_alcohol	124	123	0.0340642	0.0505685	-0.553307	0.222187	0.0141933	0.382246	group_alcohol	223	220	0.0472351	0.0567607	-0.0584621	0.137183	0.670418	0.992865	group_alcohol	872	866	0.0602857	0.0719703	-0.0949871	0.0477116	0.0468125	0.323051	group_alcohol	26.3346	20.2564	53.137	439.291	0.0430723	-0.124186	-2.8832	0.00393653	0.0455623	0.0856196	6.54299	0.541494
k__Bacteria.p__Firmicutes.c__Bacilli	group_alcohol	205	204	0.0286718	0.0540878	-0.415833	0.194851	0.0340959	0.390322	group_alcohol	124	124	0.0340642	0.0505685	-0.541439	0.222643	0.0165636	0.382246	group_alcohol	223	220	0.0472351	0.0567607	-0.0595894	0.137465	0.665095	0.992865	group_alcohol	872	866	0.0602857	0.0719703	-0.0947047	0.0477288	0.0475486	0.323051	group_alcohol	26.3387	20.1735	52.9196	438.974	0.0430968	-0.123701	-2.87032	0.00410061	0.0455623	0.0856196	6.35476	0.527913
k__Bacteria.p__Actinobacteria.c__Actinobacteria.o__Actinomycetales.f__Actinomycetaceae	applesauce	205	94	0.00265546	0.00646773	-0.0394966	0.104023	0.704593	0.992432	applesauce	124	62	0.00335604	0.00725717	0.030682	0.104359	0.769294	0.986448	applesauce	223	136	0.00242806	0.00545769	0.314959	0.14633	0.0324914	0.417245	applesauce	872	457	0.00215258	0.00472499	0.281782	0.0732172	0.000127659	0.0122989	applesauce	92.4143	91.8205	46.7017	186.541	0.0489422	0.159147	3.25173	0.00114704	0.0458815	0.0411065	9.10121	0.670373
k__Bacteria.p__Firmicutes.c__Clostridia.o__Clostridiales.f__Ruminococcaceae.g__Faecalibacterium.s__Faecalibacterium_prausnitzii.t__Faecalibacterium_prausnitzii_unclassified	beef_lean	205	128	0.002806	0.0050586	1.69182	1.59315	0.289545	0.886519	beef_lean	124	118	0.00254562	0.00372063	2.31105	2.61464	0.378539	0.933174	beef_lean	223	215	0.00333549	0.00389354	3.00089	1.36284	0.0287179	0.42538	beef_lean	872	850	0.00306367	0.00397974	1.7746	0.647062	0.00622211	0.239551	beef_lean	0.393993	0.146277	0.538408	2.38841	0.537054	1.97826	3.68354	0.000230014	0.0460027	0.149094	0.710637	0
k__Bacteria.p__Actinobacteria.c__Actinobacteria.o__Actinomycetales.f__Actinomycetaceae	spirits	205	94	0.00113751	0.00462975	0.111315	0.144207	0.441113	0.974211	spirits	124	62	0.00075183	0.00196555	-0.0774173	0.388619	0.842455	0.989912	spirits	223	136	0.00171714	0.0051475	0.139767	0.15608	0.371541	0.981436	spirits	872	457	0.00167959	0.00531682	0.213582	0.0642444	0.00092344	0.0922951	spirits	48.0869	6.62145	41.0492	242.287	0.0543893	0.184371	3.38984	0.000699338	0.0461465	0.0621272	0.998844	0
k__Bacteria.p__Actinobacteria.c__Actinobacteria.o__Actinomycetales.f__Actinomycetaceae.g__Actinomyces	spirits	205	93	0.00113751	0.00462975	0.131267	0.139874	0.349179	0.974211	spirits	124	59	0.00075183	0.00196555	-0.0695537	0.390575	0.858976	0.989912	spirits	223	134	0.00171714	0.0051475	0.144593	0.15646	0.356449	0.981436	spirits	872	450	0.00167959	0.00531682	0.198233	0.0644739	0.00217451	0.0922951	spirits	51.1122	6.55527	40.8501	240.565	0.0543059	0.176499	3.2501	0.00115366	0.0461465	0.0621272	0.656661	0
k__Bacteria.p__Actinobacteria.c__Actinobacteria.o__Coriobacteriales.f__Coriobacteriaceae.g__Collinsella	spirits	205	141	0.00113751	0.00462975	-0.868949	1.71457	0.612852	0.974211	spirits	124	102	0.00075183	0.00196555	7.00702	4.72383	0.140629	0.989912	spirits	223	210	0.00171714	0.0051475	2.02884	1.17858	0.0865925	0.78926	spirits	872	816	0.00167959	0.00531682	1.63091	0.552439	0.00324026	0.106869	spirits	0.340163	0.0448138	0.719914	3.27667	0.477734	1.5572	3.25956	0.00111586	0.0461465	0.0694871	3.5112	0.145592
k__Bacteria.p__Firmicutes.c__Bacilli.o__Lactobacillales.f__Lactobacillaceae.g__Lactobacillus.s__Lactobacillus_sakei	spirits	205	32	0.00113751	0.00462975	-0.079994	0.295084	0.786602	0.974211	spirits	124	34	0.00075183	0.00196555	1.19295	0.555442	0.0338699	0.989912	spirits	223	39	0.00171714	0.0051475	0.51496	0.208362	0.0142221	0.469331	spirits	872	165	0.00167959	0.00531682	0.219479	0.0919873	0.0172476	0.306477	spirits	11.4844	3.24132	23.0336	118.18	0.0800796	0.261303	3.26305	0.00110221	0.0461465	0.0694871	5.83985	0.486288
k__Bacteria.p__Bacteroidetes.c__Bacteroidia.o__Bacteroidales.f__Bacteroidaceae.g__Bacteroides.s__Bacteroides_faecis.t__GCF_000226135	group_fish	205	18	0.00779632	0.00942125	0.0470502	0.125095	0.70723	0.919039	group_fish	124	12	0.00837144	0.00862695	0.206826	0.222061	0.353537	0.891014	group_fish	223	23	0.010077	0.0143852	0.278664	0.0726709	0.000164626	0.0190144	group_fish	872	115	0.00826447	0.00920323	0.0458	0.0535408	0.392554	0.910988	group_fish	63.9029	20.2794	189.356	348.843	0.0400841	0.122023	3.04417	0.00233324	0.0466648	0.064275	7.1779	0.58205
k__Bacteria.p__Actinobacteria.c__Actinobacteria.o__Bifidobacteriales.f__Bifidobacteriaceae.g__Bifidobacterium.s__Bifidobacterium_dentium.t__Bifidobacterium_dentium_unclassified	carb_en%	205	41	0.0277015	0.0120097	-0.0285192	0.188087	0.879633	0.966464	carb_en%	124	34	0.0250272	0.00860456	-0.332966	0.417949	0.427231	0.950561	carb_en%	223	28	0.0275421	0.0085527	0.574298	0.183759	0.00201804	0.0987252	carb_en%	872	102	0.0256499	0.00892052	0.205882	0.0739498	0.00548493	0.633509	carb_en%	28.2671	5.7247	29.6143	182.863	0.063697	0.21075	3.30863	0.000937527	0.0468763	0.0988969	7.22904	0.585007
k__Bacteria.p__Actinobacteria.c__Actinobacteria.o__Bifidobacteriales.f__Bifidobacteriaceae.g__Bifidobacterium.s__Bifidobacterium_adolescentis	protein_en%	205	88	0.00884271	0.00556029	-0.860557	2.4208	0.722601	0.954449	protein_en%	124	84	0.00808824	0.00304585	-15.6066	6.34394	0.0153271	0.392374	protein_en%	223	180	0.00950002	0.0041242	-5.06085	3.25552	0.121505	0.652734	protein_en%	872	735	0.00880438	0.00409008	-4.07762	1.58567	0.01029	0.192807	protein_en%	0.17064	0.0248474	0.094354	0.397719	1.20599	-3.83077	-3.17645	0.0014909	0.046975	0.0384376	5.11801	0.413835
k__Bacteria.p__Actinobacteria.c__Actinobacteria.o__Bifidobacteriales.f__Bifidobacteriaceae.g__Bifidobacterium.s__Bifidobacterium_adolescentis.t__Bifidobacterium_adolescentis_unclassified	protein_en%	205	88	0.00884271	0.00556029	-0.860557	2.4208	0.722601	0.954449	protein_en%	124	84	0.00808824	0.00304585	-15.6066	6.34394	0.0153271	0.392374	protein_en%	223	180	0.00950002	0.0041242	-5.06085	3.25552	0.121505	0.652734	protein_en%	872	735	0.00880438	0.00409008	-4.06132	1.58481	0.0105553	0.192807	protein_en%	0.17064	0.0248474	0.094354	0.39815	1.20561	-3.82149	-3.16975	0.00152571	0.046975	0.0384376	5.11488	0.413476
k__Bacteria.p__Bacteroidetes.c__Bacteroidia.o__Bacteroidales.f__Bacteroidaceae.g__Bacteroides.s__Bacteroides_thetaiotaomicron.t__Bacteroides_thetaiotaomicron_unclassified	protein_en%	205	104	0.00884271	0.00556029	0.475882	0.557547	0.394414	0.898207	protein_en%	124	68	0.00808824	0.00304585	0.226677	1.04373	0.828442	0.993727	protein_en%	223	145	0.00950002	0.0041242	0.665091	0.343075	0.0538945	0.592839	protein_en%	872	604	0.00880438	0.00409008	0.463755	0.194036	0.0170615	0.246325	protein_en%	3.21689	0.917968	8.49616	26.5605	0.159736	0.502844	3.14796	0.00164412	0.046975	0.0574276	0.336587	0
k__Bacteria.p__Firmicutes.c__Negativicutes.o__Selenomonadales.f__Veillonellaceae	alcohol_g/day	205	176	0.0021888	0.00376975	-3.10334	2.45465	0.207604	0.681656	alcohol_g/day	124	100	0.00248758	0.0034234	-3.70779	2.81575	0.190455	0.609457	alcohol_g/day	223	162	0.00380258	0.00433334	-2.02711	1.71321	0.238027	0.890093	alcohol_g/day	872	672	0.00440301	0.00477428	-1.79215	0.85643	0.0366773	0.302588	alcohol_g/day	0.165967	0.126128	0.340706	1.36338	0.707783	-2.06231	-2.91375	0.00357111	0.0476148	0.0759946	0.621306	0
k__Bacteria.p__Firmicutes.c__Clostridia.o__Clostridiales.f__Ruminococcaceae.g__Ruminococcus.s__Ruminococcus_lactaris.t__Ruminococcus_lactaris_unclassified	wine_red	205	62	0.0062988	0.0145138	0.0385305	0.256969	0.880966	0.963792	wine_red	124	52	0.00883077	0.0194022	0.188472	0.314486	0.550129	0.904587	wine_red	223	123	0.0133902	0.0226777	0.0740249	0.188755	0.695318	0.966325	wine_red	872	529	0.0143368	0.0213184	0.312328	0.102769	0.0024441	0.0390692	wine_red	15.144	10.1111	28.0674	94.684	0.0821977	0.230661	2.80617	0.00501338	0.0477465	0.0492738	1.89715	0
k__Bacteria.p__Firmicutes.c__Clostridia.o__Clostridiales.f__Ruminococcaceae.g__Ruminococcus	group_fruits	205	153	0.124229	0.114099	-0.0402834	0.12175	0.741089	0.987224	group_fruits	124	106	0.121072	0.0828883	-0.1378	0.185664	0.459428	0.942597	group_fruits	223	219	0.121623	0.0818712	-0.335466	0.120347	0.00578091	0.131337	group_fruits	872	865	0.120572	0.0882788	-0.117253	0.0542176	0.0308424	0.297595	group_fruits	67.4625	29.0099	69.0441	340.188	0.0444684	-0.137956	-3.10234	0.00191995	0.0479987	0.0565733	3.48284	0.138634
k__Bacteria.p__Firmicutes	animal_protein_en%	205	205	0.00530414	0.00421386	1.84767	3.20955	0.565479	0.918144	animal_protein_en%	124	124	0.00469162	0.00227717	13.1175	6.78855	0.0556994	0.784888	animal_protein_en%	223	223	0.00581923	0.00315798	6.6059	4.0468	0.104044	0.695429	animal_protein_en%	872	872	0.00530434	0.00309838	4.53402	1.94398	0.019911	0.209065	animal_protein_en%	0.097076	0.0216993	0.0610628	0.264617	1.49998	4.651	3.1007	0.00193062	0.0480415	0.167126	2.55531	0
k__Bacteria.p__Actinobacteria.c__Actinobacteria.o__Bifidobacteriales.f__Bifidobacteriaceae.g__Bifidobacterium.s__Bifidobacterium_dentium.t__Bifidobacterium_dentium_unclassified	animal_protein_en%	205	41	0.00530414	0.00421386	0.0550686	0.520339	0.915821	0.966227	animal_protein_en%	124	34	0.00469162	0.00227717	-2.205	1.53072	0.15235	0.886401	animal_protein_en%	223	28	0.00581923	0.00315798	0.501418	0.506803	0.323577	0.803724	animal_protein_en%	872	102	0.00530434	0.00309838	0.703976	0.212061	0.000938777	0.0361429	animal_protein_en%	3.69341	0.426787	3.89333	22.2372	0.181816	0.557638	3.06704	0.00216187	0.0480415	0.171539	4.6787	0.358796
k__Bacteria.p__Firmicutes.c__Clostridia.o__Clostridiales.f__Clostridiaceae.g__Clostridium.s__Clostridium_leptum.t__GCF_000154345	wine_red	205	110	0.0062988	0.0145138	-0.00257508	0.101368	0.979759	0.983601	wine_red	124	73	0.00883077	0.0194022	-0.119852	0.0816067	0.144729	0.805446	wine_red	223	184	0.0133902	0.0226777	0.0188811	0.0491313	0.701146	0.966325	wine_red	872	712	0.0143368	0.0213184	-0.079055	0.0257565	0.00221393	0.0390692	wine_red	97.32	150.158	414.27	1507.39	0.0214712	-0.0597437	-2.7825	0.00539415	0.0484283	0.0638004	3.9837	0.246932
k__Bacteria.p__Firmicutes.c__Clostridia.o__Clostridiales.f__Lachnospiraceae.g__Anaerostipes	wine_red	205	178	0.0062988	0.0145138	-0.0158068	0.147786	0.914933	0.968163	wine_red	124	104	0.00883077	0.0194022	0.318764	0.145375	0.0302908	0.533632	wine_red	223	213	0.0133902	0.0226777	0.200437	0.0951787	0.0363728	0.534064	wine_red	872	832	0.0143368	0.0213184	0.0777874	0.0487605	0.111015	0.371659	wine_red	45.786	47.3173	110.388	420.595	0.0400293	0.110886	2.77011	0.0056037	0.0484283	0.0715239	4.12567	0.272846
k__Bacteria.p__Bacteroidetes.c__Bacteroidia.o__Bacteroidales.f__Porphyromonadaceae.g__Parabacteroides.s__Parabacteroides_merdae	wine_red	205	83	0.0062988	0.0145138	0.706963	0.241552	0.00382589	0.110084	wine_red	124	66	0.00883077	0.0194022	0.314931	0.213994	0.143791	0.805446	wine_red	223	141	0.0133902	0.0226777	-0.0360969	0.128453	0.778967	0.966325	wine_red	872	620	0.0143368	0.0213184	0.130285	0.0589703	0.0274133	0.166644	wine_red	17.1387	21.8372	60.6059	287.564	0.0508233	0.140183	2.75824	0.0058114	0.0484283	0.0831296	8.08393	0.628893
k__Bacteria.p__Firmicutes.c__Clostridia.o__Clostridiales.f__Peptostreptococcaceae.g__Peptostreptococcaceae_noname	group_nonalc_drinks	205	173	0.116985	0.13207	-0.0300518	0.0194153	0.123298	0.633155	group_nonalc_drinks	124	107	0.0712057	0.0931193	-0.0605034	0.0419617	0.151987	0.768271	group_nonalc_drinks	223	206	0.095436	0.130011	-0.0869633	0.0263937	0.00115006	0.0885549	group_nonalc_drinks	872	806	0.0723347	0.098564	-0.0261879	0.0200347	0.191517	0.795707	group_nonalc_drinks	2652.86	567.929	1435.48	2491.35	0.0118282	-0.0425544	-3.5977	0.000321047	0.0486763	0.135081	4.09597	0.267573
k__Bacteria.p__Firmicutes.c__Clostridia.o__Clostridiales.f__Peptostreptococcaceae	group_nonalc_drinks	205	174	0.116985	0.13207	-0.0246695	0.0198802	0.216145	0.644178	group_nonalc_drinks	124	111	0.0712057	0.0931193	-0.063428	0.0445781	0.157486	0.768271	group_nonalc_drinks	223	207	0.095436	0.130011	-0.0877753	0.0263508	0.00101688	0.0885549	group_nonalc_drinks	872	810	0.0723347	0.098564	-0.0257217	0.0200071	0.198915	0.806131	group_nonalc_drinks	2530.23	503.219	1440.16	2498.24	0.0119764	-0.0408798	-3.41336	0.000641669	0.0486763	0.140135	4.66192	0.356489
k__Bacteria.p__Firmicutes.c__Clostridia.o__Clostridiales.f__Eubacteriaceae.g__Eubacterium.s__Eubacterium_eligens.t__GCF_000146185	group_nonalc_drinks	205	75	0.116985	0.13207	-0.0304791	0.0179552	0.0912206	0.633155	group_nonalc_drinks	124	85	0.0712057	0.0931193	-0.0852968	0.0513952	0.0996451	0.598474	group_nonalc_drinks	223	170	0.095436	0.130011	-0.0311042	0.021548	0.150334	0.908548	group_nonalc_drinks	872	696	0.0723347	0.098564	-0.0272346	0.0123042	0.0271302	0.469122	group_nonalc_drinks	3101.85	378.578	2153.7	6605.35	0.00903896	-0.0305336	-3.378	0.000730144	0.0486763	0.152114	1.20796	0
k__Bacteria.p__Actinobacteria.c__Actinobacteria.o__Bifidobacteriales.f__Bifidobacteriaceae.g__Bifidobacterium	plant_protein_g/d	205	174	0.0148277	0.00334303	1.77672	4.87227	0.715751	0.947328	plant_protein_g/d	124	120	0.0154055	0.00278504	-1.85535	6.36699	0.771251	0.960833	plant_protein_g/d	223	213	0.0152884	0.00234256	12.3869	6.16888	0.0458809	0.392194	plant_protein_g/d	872	849	0.0156622	0.00281734	5.54394	2.26832	0.0147209	0.0934976	plant_protein_g/d	0.0421248	0.0246679	0.0262777	0.194353	1.86526	4.9824	2.67116	0.00755907	0.0487682	0.0481652	3.08824	0.0285732
k__Bacteria.p__Firmicutes.c__Clostridia.o__Clostridiales.f__Lachnospiraceae.g__Anaerostipes.s__Anaerostipes_hadrus.t__GCF_000332875	alcohol_g/day	205	142	0.0021888	0.00376975	0.81723	0.485943	0.0942032	0.594178	alcohol_g/day	124	102	0.00248758	0.0034234	1.62944	0.823935	0.0503009	0.516596	alcohol_g/day	223	211	0.00380258	0.00433334	1.36767	0.489429	0.00566931	0.306032	alcohol_g/day	872	821	0.00440301	0.00477428	0.212567	0.218506	0.330917	0.728055	alcohol_g/day	4.23477	1.47304	4.17465	20.9447	0.180108	0.519759	2.88582	0.00390396	0.0487995	0.0533083	7.16648	0.581384
k__Bacteria.p__Firmicutes.c__Clostridia.o__Clostridiales.f__Ruminococcaceae.g__Ruminococcus	fruit	205	153	0.0697321	0.0701431	0.0992537	0.205869	0.630248	0.947635	fruit	124	106	0.0813012	0.0642751	-0.095945	0.250305	0.702172	0.97369	fruit	223	219	0.078943	0.0683147	-0.3701	0.147259	0.0126855	0.0791988	fruit	872	865	0.0837336	0.0788982	-0.129	0.0618847	0.0374051	0.22864	fruit	23.5948	15.961	46.1142	261.116	0.0536993	-0.144009	-2.68176	0.00732352	0.0488235	0.0629137	3.84919	0.220615
k__Bacteria.p__Bacteroidetes.c__Bacteroidia.o__Bacteroidales.f__Porphyromonadaceae	fruit	205	164	0.0697321	0.0701431	0.0226264	0.0970948	0.815973	0.971585	fruit	124	112	0.0813012	0.0642751	-0.0476693	0.102744	0.643529	0.972877	fruit	223	206	0.078943	0.0683147	0.277691	0.0594686	5.28e-06	0.00121863	fruit	872	838	0.0837336	0.0788982	0.0290138	0.0231585	0.210604	0.537306	fruit	106.074	94.7302	282.764	1864.56	0.0206366	0.0555776	2.69315	0.00707796	0.0488235	0.0656349	16.3907	0.816969
k__Bacteria.p__Bacteroidetes.c__Bacteroidia.o__Bacteroidales.f__Rikenellaceae.g__Alistipes.s__Alistipes_putredinis.t__GCF_000154465	fruit	205	80	0.0697321	0.0701431	0.157176	0.0747483	0.0367401	0.363293	fruit	124	76	0.0813012	0.0642751	-0.0392594	0.117059	0.737927	0.97637	fruit	223	173	0.078943	0.0683147	0.178036	0.0595708	0.00312505	0.0300786	fruit	872	709	0.0837336	0.0788982	0.030538	0.0238304	0.20037	0.537306	fruit	178.977	72.9782	281.795	1760.92	0.0208757	0.0563089	2.69735	0.0069894	0.0488235	0.0944522	7.83244	0.616978
k__Bacteria.p__Firmicutes.c__Clostridia.o__Clostridiales.f__Ruminococcaceae.g__Ruminococcus.s__Ruminococcus_callidus.t__GCF_000468015	fruit	205	49	0.0697321	0.0701431	0.0253172	0.0368213	0.49252	0.845973	fruit	124	32	0.0813012	0.0642751	-0.00539914	0.0654737	0.934417	0.99518	fruit	223	93	0.078943	0.0683147	0.0309928	0.0229599	0.17854	0.465873	fruit	872	447	0.0837336	0.0788982	0.0345342	0.0149683	0.0212841	0.202702	fruit	737.569	233.274	1896.97	4463.31	0.0116793	0.0314199	2.69023	0.00714026	0.0488235	0.0944522	0.387339	0
k__Bacteria.p__Actinobacteria.c__Actinobacteria.o__Bifidobacteriales.f__Bifidobacteriaceae.g__Bifidobacterium.s__Bifidobacterium_dentium.t__Bifidobacterium_dentium_unclassified	group_nuts	205	41	0.00499133	0.00855226	-0.230215	0.246407	0.351281	0.755697	group_nuts	124	34	0.00594474	0.00751678	-0.83377	0.437969	0.0593618	0.440226	group_nuts	223	28	0.00667488	0.00644167	-0.140102	0.246301	0.57006	0.905735	group_nuts	872	102	0.00707531	0.00712417	-0.195133	0.086669	0.0246055	0.242276	group_nuts	16.4701	5.2133	16.4842	133.129	0.0764057	-0.212647	-2.78312	0.00538381	0.0489437	0.0939076	2.14394	0
k__Bacteria.p__Firmicutes.c__Bacilli.o__Lactobacillales.f__Lactobacillaceae	group_nuts	205	115	0.00499133	0.00855226	-0.540776	0.280076	0.0552093	0.471119	group_nuts	124	84	0.00594474	0.00751678	-0.671695	0.529857	0.207634	0.555806	group_nuts	223	129	0.00667488	0.00644167	-0.310254	0.290461	0.286706	0.905735	group_nuts	872	492	0.00707531	0.00712417	-0.270656	0.172401	0.11681	0.586589	group_nuts	12.7482	3.56191	11.8529	33.6451	0.127197	-0.357074	-2.80725	0.00499664	0.0489437	0.124655	1.06004	0
k__Viruses.p__Viruses_noname.c__Viruses_noname	group_nuts	205	45	0.00499133	0.00855226	2.65774	0.315232	6.74e-15	4.86e-13	group_nuts	124	24	0.00594474	0.00751678	0.424397	0.956005	0.657901	0.881794	group_nuts	223	58	0.00667488	0.00644167	-0.0692108	0.294335	0.814319	0.990065	group_nuts	872	220	0.00707531	0.00712417	-0.282992	0.199831	0.157089	0.632237	group_nuts	10.0633	1.09416	11.5429	25.0422	0.144726	0.40476	2.79673	0.00516232	0.0489437	0.151775	65.5189	0.954212
k__Bacteria.p__Actinobacteria.c__Actinobacteria.o__Bifidobacteriales.f__Bifidobacteriaceae.g__Bifidobacterium.s__Bifidobacterium_longum	chocolate	205	151	0.00229885	0.00356759	-4.66673	2.60337	0.0745605	0.577575	chocolate	124	107	0.0025655	0.00336733	-4.66221	3.62306	0.200677	0.968954	chocolate	223	193	0.00289734	0.00380532	-2.27103	2.31139	0.326924	0.932582	chocolate	872	808	0.00213165	0.00300912	-3.15013	1.32469	0.0176224	0.452308	chocolate	0.147546	0.0761814	0.187177	0.569866	1.00976	-3.32797	-3.29581	0.000981381	0.049069	0.0447278	0.627183	0
k__Bacteria.p__Actinobacteria.c__Actinobacteria.o__Coriobacteriales.f__Coriobacteriaceae	spirits	205	189	0.00113751	0.00462975	-0.777451	1.48057	0.600094	0.974211	spirits	124	124	0.00075183	0.00196555	4.19339	3.58755	0.244791	0.989912	spirits	223	223	0.00171714	0.0051475	1.94458	0.994581	0.05184	0.704414	spirits	872	872	0.00167959	0.00531682	1.30048	0.469294	0.00570564	0.146445	spirits	0.456186	0.0776969	1.01093	4.54057	0.405374	1.28864	3.1789	0.00147834	0.0492779	0.0694871	3.03851	0.0126729
k__Bacteria.p__Firmicutes.c__Clostridia.o__Clostridiales.f__Lachnospiraceae.g__Lachnospiraceae_noname	fish_fatty	205	197	0.0019225	0.00395473	-0.204415	1.89601	0.914254	0.980845	fish_fatty	124	122	0.00234665	0.00382573	1.92494	1.23337	0.12149	0.970866	fish_fatty	223	222	0.00275948	0.00479549	1.23436	0.60752	0.0433977	0.263812	fish_fatty	872	870	0.00223209	0.00381184	0.725382	0.388093	0.0619515	0.486999	fish_fatty	0.278176	0.657373	2.70943	6.63939	0.311825	0.911	2.92151	0.00348341	0.0497629	0.134475	1.53398	0
k__Bacteria.p__Firmicutes.c__Clostridia.o__Clostridiales	snack_cheese	205	204	0.00196611	0.00383557	6.22247	4.02691	0.123881	0.796152	snack_cheese	124	124	0.00223727	0.00406041	-4.42184	3.86775	0.255227	0.964047	snack_cheese	223	223	0.00215173	0.00316946	5.04333	3.75872	0.181074	0.944869	snack_cheese	872	872	0.00223346	0.00368979	4.22029	1.47213	0.00424712	0.0700775	snack_cheese	0.0616676	0.0668471	0.0707816	0.461429	1.23024	3.62098	2.94332	0.00324714	0.0499561	0.0647468	5.05041	0.405989
k__Bacteria.p__Bacteroidetes.c__Bacteroidia.o__Bacteroidales.f__Bacteroidaceae.g__Bacteroides.s__Bacteroides_fragilis	snack_cheese	205	103	0.00196611	0.00383557	-0.747355	0.933825	0.424512	0.811008	snack_cheese	124	70	0.00223727	0.00406041	0.874505	0.715129	0.223971	0.964047	snack_cheese	223	77	0.00215173	0.00316946	0.156281	0.206761	0.450669	0.944869	snack_cheese	872	291	0.00223346	0.00368979	0.414096	0.138092	0.00279321	0.0586573	snack_cheese	1.14675	1.95538	23.3917	52.4404	0.112556	0.332226	2.95166	0.0031607	0.0499561	0.0647468	2.98716	0
k__Bacteria.p__Firmicutes.c__Bacilli.o__Lactobacillales.f__Streptococcaceae	beer	205	202	0.0159322	0.0417865	-0.319706	0.204182	0.11901	0.57484	beer	124	122	0.0190324	0.0398694	-0.697427	0.265714	0.00982913	0.223874	beer	223	219	0.0202225	0.0414092	-0.0896665	0.191026	0.639262	0.969995	beer	872	860	0.0321143	0.0590783	-0.141869	0.0572422	0.0133887	0.257732	beer	23.9865	14.1635	27.404	305.187	0.0519355	-0.17074	-3.28754	0.00101066	0.0505331	0.0643028	4.89576	0.387224
k__Bacteria.p__Firmicutes.c__Clostridia.o__Clostridiales.f__Oscillospiraceae.g__Oscillibacter	beer	205	146	0.0159322	0.0417865	0.11717	0.0694856	0.0933065	0.574247	beer	124	119	0.0190324	0.0398694	0.0401286	0.0645561	0.535408	0.876531	beer	223	209	0.0202225	0.0414092	-0.00439691	0.0439998	0.920493	0.990594	beer	872	828	0.0321143	0.0590783	0.0455577	0.0140983	0.0012787	0.172952	beer	207.114	239.953	516.533	5031.11	0.0129156	0.0435102	3.3688	0.000754955	0.0505331	0.0643028	2.33309	0
k__Bacteria.p__Firmicutes.c__Bacilli.o__Lactobacillales.f__Streptococcaceae.g__Streptococcus.s__Streptococcus_vestibularis.t__Streptococcus_vestibularis_unclassified	beer	205	80	0.0159322	0.0417865	-0.0199064	0.0182844	0.27777	0.767708	beer	124	48	0.0190324	0.0398694	-0.00148096	0.021531	0.945297	0.990478	beer	223	97	0.0202225	0.0414092	-0.031397	0.0186125	0.0931395	0.969995	beer	872	260	0.0321143	0.0590783	-0.0160187	0.00532742	0.00271884	0.172952	beer	2991.14	2157.11	2886.64	35234.4	0.0048074	-0.0165886	-3.45064	0.000559252	0.0505331	0.0643028	1.16972	0
k__Bacteria.p__Firmicutes.c__Bacilli.o__Lactobacillales.f__Streptococcaceae.g__Streptococcus.s__Streptococcus_salivarius.t__Streptococcus_salivarius_unclassified	beer	205	199	0.0159322	0.0417865	-0.11725	0.122259	0.338737	0.77396	beer	124	118	0.0190324	0.0398694	-0.161971	0.116437	0.166989	0.678559	beer	223	213	0.0202225	0.0414092	-0.0720485	0.0889103	0.41867	0.969995	beer	872	827	0.0321143	0.0590783	-0.076874	0.0271404	0.00472865	0.172952	beer	66.902	73.7598	126.502	1357.59	0.0248089	-0.0820241	-3.30624	0.000945568	0.0505331	0.0643028	0.603043	0
k__Bacteria.p__Firmicutes.c__Clostridia.o__Clostridiales.f__Peptostreptococcaceae.g__Peptostreptococcaceae_noname	beer	205	173	0.0159322	0.0417865	0.070104	0.0619129	0.258914	0.767708	beer	124	107	0.0190324	0.0398694	-0.249195	0.100548	0.0146125	0.281988	beer	223	206	0.0202225	0.0414092	-0.164154	0.0877473	0.062725	0.969995	beer	872	806	0.0321143	0.0590783	-0.0971093	0.0345749	0.00508691	0.172952	beer	260.878	98.9134	129.877	836.525	0.0274598	-0.0821255	-2.99076	0.00278284	0.0505971	0.0643028	9.86813	0.695991
k__Bacteria.p__Firmicutes.c__Clostridia.o__Clostridiales.f__Peptostreptococcaceae	beer	205	174	0.0159322	0.0417865	0.06245	0.0633068	0.32514	0.77396	beer	124	111	0.0190324	0.0398694	-0.254929	0.106801	0.0186199	0.297918	beer	223	207	0.0202225	0.0414092	-0.159502	0.0876887	0.0702965	0.969995	beer	872	810	0.0321143	0.0590783	-0.0976522	0.0345238	0.00478426	0.172952	beer	249.516	87.6698	130.051	839	0.0276687	-0.0837833	-3.02809	0.00246108	0.0505971	0.0643028	8.81061	0.659501
k__Bacteria.p__Firmicutes.c__Clostridia.o__Clostridiales.f__Peptostreptococcaceae.g__Peptostreptococcaceae_noname.s__Clostridium_bartlettii.t__GCF_000154445	beer	205	147	0.0159322	0.0417865	0.0200016	0.0548713	0.715872	0.892218	beer	124	86	0.0190324	0.0398694	-0.191867	0.0780561	0.0154212	0.281988	beer	223	166	0.0202225	0.0414092	-0.10915	0.0633081	0.0861316	0.969995	beer	872	661	0.0321143	0.0590783	-0.0659725	0.0257746	0.010649	0.223628	beer	332.131	164.129	249.506	1505.27	0.021077	-0.0672526	-3.19081	0.00141876	0.0505971	0.0643028	5.51781	0.456306
k__Bacteria.p__Firmicutes.c__Bacilli.o__Lactobacillales.f__Streptococcaceae.g__Streptococcus	beer	205	202	0.0159322	0.0417865	-0.319578	0.205366	0.121288	0.574995	beer	124	121	0.0190324	0.0398694	-0.690746	0.265567	0.0104941	0.223874	beer	223	219	0.0202225	0.0414092	-0.0838119	0.191431	0.661956	0.969995	beer	872	858	0.0321143	0.0590783	-0.133617	0.056528	0.0183135	0.302172	beer	23.7107	14.1792	27.2882	312.948	0.0514258	-0.162575	-3.16136	0.00157036	0.0505971	0.0643028	4.97166	0.39658
k__Bacteria.p__Firmicutes.c__Bacilli.o__Lactobacillales	beer	205	204	0.0159322	0.0417865	-0.532614	0.256556	0.0392177	0.574247	beer	124	123	0.0190324	0.0398694	-0.625535	0.295276	0.0362876	0.415106	beer	223	220	0.0202225	0.0414092	-0.0831	0.19718	0.673854	0.969995	beer	872	866	0.0321143	0.0590783	-0.136689	0.0603783	0.0238303	0.348881	beer	15.1928	11.4695	25.7201	274.308	0.0553263	-0.168045	-3.03734	0.00238675	0.0505971	0.0822451	4.87508	0.384626
k__Bacteria.p__Firmicutes.c__Bacilli	beer	205	204	0.0159322	0.0417865	-0.534629	0.256543	0.0384795	0.574247	beer	124	124	0.0190324	0.0398694	-0.597028	0.296053	0.0460642	0.491351	beer	223	220	0.0202225	0.0414092	-0.083874	0.197587	0.671631	0.969995	beer	872	866	0.0321143	0.0590783	-0.136413	0.0604	0.0241649	0.348881	beer	15.1942	11.4094	25.6144	274.11	0.055357	-0.166935	-3.01561	0.00256464	0.0505971	0.0822451	4.59682	0.347376
k__Viruses.p__Viruses_noname.c__Viruses_noname	beer	205	45	0.0159322	0.0417865	-0.065973	0.0765765	0.389978	0.77396	beer	124	24	0.0190324	0.0398694	-0.263442	0.185408	0.157968	0.677614	beer	223	58	0.0202225	0.0414092	-0.0691194	0.0476055	0.147962	0.969995	beer	872	220	0.0321143	0.0590783	-0.0605222	0.0254396	0.0175727	0.302172	beer	170.533	29.0899	441.251	1545.18	0.021388	-0.065383	-3.057	0.00223565	0.0505971	0.0822451	1.18385	0
k__Bacteria.p__Firmicutes.c__Bacilli.o__Lactobacillales.f__Lactobacillaceae.g__Lactobacillus.s__Lactobacillus_sakei.t__Lactobacillus_sakei_unclassified	group_savoury_snacks	205	30	0.00990789	0.0101233	0.146003	0.127532	0.253646	0.956774	group_savoury_snacks	124	34	0.00788384	0.00684333	0.351191	0.172791	0.0444514	0.544182	group_savoury_snacks	223	37	0.00976982	0.00757695	0.0694484	0.109564	0.526834	0.968959	group_savoury_snacks	872	164	0.00837428	0.00694753	0.178012	0.0696368	0.0107491	0.233028	group_savoury_snacks	61.4843	33.4933	83.3043	206.216	0.050998	0.164458	3.22479	0.00126067	0.0507191	0.202543	1.97868	0
k__Bacteria.p__Firmicutes.c__Clostridia.o__Clostridiales.f__Eubacteriaceae.g__Eubacterium.s__Eubacterium_eligens.t__GCF_000146185	group_savoury_snacks	205	75	0.00990789	0.0101233	0.0311868	0.315365	0.921328	0.976278	group_savoury_snacks	124	85	0.00788384	0.00684333	-1.48003	0.73761	0.0470874	0.544182	group_savoury_snacks	223	170	0.00976982	0.00757695	-0.350543	0.385466	0.364153	0.968959	group_savoury_snacks	872	696	0.00837428	0.00694753	-0.578745	0.179623	0.00132112	0.141209	group_savoury_snacks	10.0548	1.838	6.73019	30.9938	0.141966	-0.457576	-3.22313	0.00126798	0.0507191	0.273529	4.85559	0.382155
k__Bacteria.p__Firmicutes.c__Bacilli.o__Lactobacillales.f__Streptococcaceae.g__Streptococcus.s__Streptococcus_thermophilus.t__Streptococcus_thermophilus_unclassified	meat	205	128	0.0061742	0.00516204	3.83742	0.912315	3.98e-05	0.00509563	meat	124	82	0.00557672	0.00441275	0.739266	1.47189	0.616439	0.942727	meat	223	182	0.00656932	0.00460181	0.775871	1.32186	0.557849	0.926828	meat	872	666	0.00582568	0.00431621	1.05077	0.677702	0.121391	0.667502	meat	1.20146	0.461585	0.572303	2.17732	0.476046	1.74127	3.65777	0.000254417	0.0508834	0.237166	7.31395	0.589825
k__Bacteria.p__Actinobacteria.c__Actinobacteria.o__Bifidobacteriales.f__Bifidobacteriaceae	plant_protein_g/d	205	182	0.0148277	0.00334303	1.33437	4.84299	0.783197	0.947328	plant_protein_g/d	124	121	0.0154055	0.00278504	-1.5978	6.34351	0.801568	0.960833	plant_protein_g/d	223	214	0.0152884	0.00234256	12.3685	6.16547	0.0460816	0.392194	plant_protein_g/d	872	854	0.0156622	0.00281734	5.53479	2.26543	0.0147582	0.0934976	plant_protein_g/d	0.0426356	0.0248509	0.0263068	0.194849	1.86132	4.92308	2.64495	0.00817036	0.0510647	0.0491354	3.13702	0.0436797
k__Bacteria.p__Firmicutes.c__Clostridia.o__Clostridiales.f__Lachnospiraceae.g__Lachnospiraceae_noname.s__Lachnospiraceae_bacterium_3_1_46FAA.t__GCF_000209405	fruit	205	108	0.0697321	0.0701431	-0.00403695	0.0309327	0.8963	0.973279	fruit	124	66	0.0813012	0.0642751	0.0362487	0.0378746	0.340539	0.888094	fruit	223	168	0.078943	0.0683147	0.0179515	0.0278814	0.520358	0.751267	fruit	872	651	0.0837336	0.0788982	0.0324317	0.0122907	0.00847291	0.167694	fruit	1045.11	697.113	1286.39	6619.84	0.0101806	0.0268267	2.63509	0.00841149	0.0511075	0.0629137	1.36672	0
k__Bacteria.p__Actinobacteria.c__Actinobacteria.o__Coriobacteriales.f__Coriobacteriaceae.g__Collinsella.s__Collinsella_aerofaciens.t__GCF_000169035	fruit	205	123	0.0697321	0.0701431	-0.099189	0.117251	0.398589	0.787204	fruit	124	91	0.0813012	0.0642751	-0.326818	0.165395	0.05047	0.516813	fruit	223	196	0.078943	0.0683147	-0.235343	0.093484	0.0125393	0.0791988	fruit	872	791	0.0837336	0.0788982	-0.0488583	0.0391165	0.211985	0.537306	fruit	72.7389	36.5558	114.426	653.551	0.0337624	-0.088938	-2.63423	0.00843275	0.0511075	0.0901354	5.57873	0.462243
k__Viruses.p__Viruses_noname.c__Viruses_noname	fruit	205	45	0.0697321	0.0701431	0.0941052	0.0471565	0.0473353	0.417857	fruit	124	24	0.0813012	0.0642751	-0.112874	0.124835	0.367726	0.888094	fruit	223	58	0.078943	0.0683147	0.0371265	0.0277978	0.183076	0.465873	fruit	872	220	0.0837336	0.0788982	0.0338573	0.0185689	0.0685971	0.290629	fruit	449.693	64.1688	1294.13	2900.19	0.0145738	0.0385106	2.64245	0.00823088	0.0511075	0.116971	2.92574	0
k__Bacteria.p__Firmicutes.c__Clostridia.o__Clostridiales.f__Ruminococcaceae.g__Ruminococcus.s__Ruminococcus_sp_5_1_39BFAA.t__GCF_000159975	fruit	205	126	0.0697321	0.0701431	0.00950247	0.158195	0.952161	0.97521	fruit	124	81	0.0813012	0.0642751	0.127821	0.199112	0.522138	0.90061	fruit	223	201	0.078943	0.0683147	-0.253971	0.115474	0.028907	0.147944	fruit	872	797	0.0837336	0.0788982	-0.111667	0.0495643	0.0245112	0.202702	fruit	39.9589	25.2234	74.9951	407.063	0.0427475	-0.111282	-2.60325	0.00923452	0.0515162	0.0890408	3.55195	0.155392
k__Bacteria.p__Firmicutes.c__Clostridia.o__Clostridiales.f__Lachnospiraceae.g__Blautia.s__Ruminococcus_torques	fruit	205	199	0.0697321	0.0701431	-0.0426134	0.104057	0.6826	0.953689	fruit	124	123	0.0813012	0.0642751	0.106252	0.0879104	0.229237	0.830174	fruit	223	223	0.078943	0.0683147	-0.0581484	0.063097	0.3578	0.635783	fruit	872	872	0.0837336	0.0788982	-0.0767789	0.0267375	0.00418483	0.103177	fruit	92.3548	129.396	251.179	1398.81	0.0231141	-0.0599398	-2.59321	0.00950844	0.0515162	0.11095	3.99905	0.249821
k__Viruses.p__Viruses_noname.c__Viruses_noname.o__Caudovirales.f__Siphoviridae	fruit	205	37	0.0697321	0.0701431	0.0882636	0.0465868	0.0595878	0.473594	fruit	124	21	0.0813012	0.0642751	-0.110386	0.12496	0.378818	0.891587	fruit	223	50	0.078943	0.0683147	0.0264613	0.0250152	0.291315	0.61185	fruit	872	191	0.0837336	0.0788982	0.0352755	0.0173252	0.0420464	0.23658	fruit	460.759	64.0411	1598.05	3331.51	0.0135403	0.035459	2.61878	0.00882461	0.0515162	0.11095	2.77643	0
k__Viruses.p__Viruses_noname.c__Viruses_noname.o__Caudovirales	fruit	205	41	0.0697321	0.0701431	0.087371	0.0465981	0.0622513	0.473594	fruit	124	24	0.0813012	0.0642751	-0.112874	0.124835	0.367726	0.888094	fruit	223	56	0.078943	0.0683147	0.0307478	0.0249712	0.219526	0.512227	fruit	872	203	0.0837336	0.0788982	0.0330147	0.0174507	0.0588399	0.26651	fruit	460.537	64.1688	1603.7	3283.76	0.013593	0.0352386	2.59241	0.00953049	0.0515162	0.118167	2.70792	0
k__Bacteria.p__Firmicutes.c__Clostridia.o__Clostridiales.f__Lachnospiraceae.g__Dorea	yoghurt_drink_added_sugar	205	179	0.00794593	0.0228686	-0.21123	0.299968	0.482147	0.90505	yoghurt_drink_added_sugar	124	121	0.00650356	0.0176755	-0.720521	0.388036	0.0658069	0.90035	yoghurt_drink_added_sugar	223	221	0.00807188	0.0233859	-0.179493	0.190856	0.348027	0.923143	yoghurt_drink_added_sugar	872	872	0.00903641	0.0221258	-0.278108	0.106582	0.00922835	0.274537	yoghurt_drink_added_sugar	11.1135	6.64133	27.4528	88.0304	0.0866335	-0.274263	-3.16578	0.00154666	0.0515552	0.105529	1.61462	0
k__Bacteria.p__Firmicutes.c__Clostridia.o__Clostridiales.f__Ruminococcaceae.g__Subdoligranulum	plant_protein_g/d	205	182	0.0148277	0.00334303	1.17332	2.34619	0.61756	0.947328	plant_protein_g/d	124	123	0.0154055	0.00278504	2.42674	3.04836	0.427597	0.86466	plant_protein_g/d	223	222	0.0152884	0.00234256	0.0676646	2.9137	0.981494	0.99444	plant_protein_g/d	872	872	0.0156622	0.00281734	3.05575	1.13191	0.00707702	0.062805	plant_protein_g/d	0.181667	0.107613	0.11779	0.780504	0.917634	2.41442	2.63113	0.00851013	0.0515766	0.156764	1.24957	0
k__Bacteria.p__Actinobacteria.c__Actinobacteria.o__Actinomycetales.f__Actinomycetaceae.g__Actinomyces	yoghurt_drink_other	205	93	0.00422941	0.0174883	0.0624072	0.0445755	0.163109	0.935311	yoghurt_drink_other	124	59	0.0105824	0.0335578	0.0291876	0.0224846	0.196869	0.948195	yoghurt_drink_other	223	134	0.00915487	0.0264873	0.0320792	0.0306315	0.29616	0.865451	yoghurt_drink_other	872	450	0.00592226	0.0249634	0.0292934	0.0132897	0.0277741	0.368332	yoghurt_drink_other	503.277	1978.01	1065.77	5662.01	0.0104206	0.0314027	3.01353	0.00258229	0.0516458	0.0634793	0.519174	0
k__Bacteria.p__Bacteroidetes.c__Bacteroidia.o__Bacteroidales.f__Porphyromonadaceae.g__Parabacteroides	group_coffee	205	144	0.167556	0.173481	0.0473227	0.0335004	0.159343	0.599878	group_coffee	124	102	0.158729	0.128453	0.0590837	0.0394983	0.137361	0.606284	group_coffee	223	193	0.178916	0.145076	0.018261	0.0232334	0.43274	0.836226	group_coffee	872	806	0.214245	0.157158	0.0199827	0.00916072	0.0294277	0.242895	group_coffee	891.046	640.978	1852.56	11916.3	0.00808429	0.0230044	2.84556	0.00443328	0.0520913	0.0448214	1.51181	0
k__Bacteria.p__Firmicutes.c__Negativicutes.o__Selenomonadales	group_coffee	205	187	0.167556	0.173481	-0.0955413	0.0559385	0.0892014	0.543704	group_coffee	124	111	0.158729	0.128453	-0.0684546	0.0778021	0.380726	0.781468	group_coffee	223	187	0.178916	0.145076	-0.102727	0.0523016	0.0508052	0.729499	group_coffee	872	771	0.214245	0.157158	-0.0387101	0.0261666	0.139405	0.392713	group_coffee	319.579	165.203	365.569	1460.51	0.0208024	-0.0588231	-2.82771	0.00468821	0.0520913	0.101383	1.74165	0
k__Bacteria.p__Firmicutes.c__Clostridia.o__Clostridiales.f__Lachnospiraceae.g__Lachnospiraceae_noname	bread	205	197	0.0507059	0.0278256	0.000701699	0.262239	0.997868	0.997868	bread	124	122	0.0515997	0.0276945	-0.168605	0.175882	0.339868	0.98165	bread	223	222	0.0529937	0.0274953	-0.243737	0.104608	0.0207291	0.496207	bread	872	870	0.0561667	0.02639	-0.125436	0.0561859	0.0258384	0.259508	bread	14.5414	32.3265	91.3836	316.771	0.0468796	-0.148231	-3.16195	0.00156715	0.0522382	0.0651668	1.3341	0
k__Bacteria.p__Bacteroidetes.c__Bacteroidia.o__Bacteroidales.f__Porphyromonadaceae.g__Parabacteroides.s__Parabacteroides_merdae.t__Parabacteroides_merdae_unclassified	fish_lean	205	83	0.00207817	0.00372435	1.83721	0.945524	0.0534261	0.592395	fish_lean	124	66	0.00264504	0.00386255	2.68037	1.06886	0.0135231	0.823643	fish_lean	223	141	0.00329228	0.00523692	1.58877	0.54566	0.00397067	0.112367	fish_lean	872	619	0.00284432	0.00492539	0.290642	0.252115	0.249306	0.769683	fish_lean	1.11855	0.875306	3.35858	15.7327	0.217777	0.678665	3.11633	0.00183117	0.052319	0.0469818	10.1592	0.7047
k__Bacteria.p__Firmicutes.c__Clostridia.o__Clostridiales.f__Clostridiaceae.g__Clostridium	nut_d	205	189	0.000940766	0.00428675	0.646738	1.81935	0.72261	0.94704	nut_d	124	109	0.000963753	0.00315796	-1.72039	1.07399	0.112133	0.565635	nut_d	223	197	0.00103658	0.00198489	-2.10586	1.44689	0.147042	0.530731	nut_d	872	780	0.00117064	0.00338198	-1.25222	0.559511	0.0254754	0.333474	nut_d	0.302112	0.866965	0.47767	3.19436	0.454494	-1.30178	-2.86425	0.00418	0.0523212	0.0406287	1.61563	0
k__Bacteria.p__Firmicutes.c__Clostridia.o__Clostridiales.f__Clostridiaceae	nut_d	205	189	0.000940766	0.00428675	0.619621	1.81455	0.733109	0.94704	nut_d	124	110	0.000963753	0.00315796	-2.0479	1.18716	0.087355	0.55	nut_d	223	198	0.00103658	0.00198489	-2.13665	1.44574	0.140934	0.525093	nut_d	872	781	0.00117064	0.00338198	-1.22514	0.55971	0.0288768	0.351081	nut_d	0.303711	0.709546	0.478435	3.19208	0.462064	-1.32327	-2.86382	0.00418569	0.0523212	0.0411446	1.86629	0
k__Bacteria.p__Firmicutes.c__Clostridia.o__Clostridiales.f__Lachnospiraceae	animal_protein_g/d	205	202	0.0209187	0.00683394	-0.386587	1.90523	0.839413	0.994043	animal_protein_g/d	124	124	0.0209888	0.00656151	2.11348	1.56004	0.178062	0.874461	animal_protein_g/d	223	223	0.0233634	0.00641486	2.79824	1.09327	0.0111652	0.191486	animal_protein_g/d	872	872	0.0229908	0.00688612	0.876435	0.493548	0.0761198	0.40269	animal_protein_g/d	0.275488	0.410891	0.836651	4.10526	0.421514	1.1906	2.82458	0.00473421	0.0526023	0.120111	3.60275	0.167303
k__Bacteria.p__Actinobacteria.c__Actinobacteria	fruit	205	203	0.0697321	0.0701431	-0.0410117	0.225441	0.855832	0.973279	fruit	124	124	0.0813012	0.0642751	-0.726144	0.283335	0.0116285	0.30322	fruit	223	223	0.078943	0.0683147	-0.565372	0.19928	0.00498215	0.042625	fruit	872	872	0.0837336	0.0788982	-0.0854275	0.0788823	0.279121	0.56881	fruit	19.6759	12.4566	25.181	160.709	0.067725	-0.173458	-2.56122	0.0104307	0.0526574	0.0629137	9.26329	0.676141
k__Bacteria.p__Bacteroidetes.c__Bacteroidia.o__Bacteroidales.f__Prevotellaceae.g__Paraprevotella	fruit	205	41	0.0697321	0.0701431	-0.0559966	0.0412258	0.175902	0.616122	fruit	124	33	0.0813012	0.0642751	-0.0329988	0.0319103	0.303395	0.87592	fruit	223	77	0.078943	0.0683147	0.0752695	0.0225161	0.000979249	0.0165784	fruit	872	418	0.0837336	0.0788982	0.0276963	0.0128673	0.0316387	0.214957	fruit	588.385	982.059	1972.48	6039.82	0.0102154	0.0261297	2.55787	0.0105315	0.0526574	0.0656349	12.1798	0.75369
k__Bacteria.p__Bacteroidetes.c__Bacteroidia.o__Bacteroidales.f__Prevotellaceae.g__Paraprevotella.s__Paraprevotella_unclassified	fruit	205	41	0.0697321	0.0701431	-0.0423547	0.0330744	0.201821	0.637015	fruit	124	33	0.0813012	0.0642751	-0.00719653	0.0298854	0.810151	0.97637	fruit	223	77	0.078943	0.0683147	0.0574336	0.0190847	0.00293165	0.0294439	fruit	872	418	0.0837336	0.0788982	0.0208909	0.010417	0.0452269	0.242084	fruit	914.146	1119.65	2745.56	9215.35	0.00845314	0.0216817	2.56492	0.0103198	0.0526574	0.0656349	8.19748	0.634034
k__Bacteria.p__Firmicutes.c__Clostridia.o__Clostridiales.f__Lachnospiraceae.g__Lachnospiraceae_noname.s__Lachnospiraceae_bacterium_5_1_63FAA.t__GCF_000185525	alcohol_en%	205	153	0.00090638	0.00165854	1.8118	1.61625	0.263671	0.648703	alcohol_en%	124	109	0.00101426	0.00166211	1.18294	1.33228	0.376427	0.747018	alcohol_en%	223	218	0.00166571	0.00220108	1.69068	0.719001	0.0196363	0.647998	alcohol_en%	872	838	0.00176456	0.0023321	0.673721	0.378572	0.0754924	0.458914	alcohol_en%	0.382811	0.563393	1.93438	6.97755	0.318495	0.946566	2.972	0.00295869	0.0526809	0.0269786	1.90858	0
k__Bacteria.p__Firmicutes.c__Bacilli.o__Lactobacillales.f__Lactobacillaceae.g__Lactobacillus.s__Lactobacillus_sakei	alcohol_en%	205	32	0.00090638	0.00165854	-1.14131	0.816364	0.163651	0.595818	alcohol_en%	124	34	0.00101426	0.00166211	0.0150945	0.655537	0.98167	0.994079	alcohol_en%	223	39	0.00166571	0.00220108	0.274785	0.493372	0.57813	0.921579	alcohol_en%	872	165	0.00176456	0.0023321	0.720262	0.204659	0.000455169	0.0210288	alcohol_en%	1.50049	2.32705	4.1082	23.8746	0.177303	0.523335	2.95165	0.00316085	0.0526809	0.110256	5.93865	0.494835
k__Bacteria.p__Firmicutes.c__Clostridia.o__Clostridiales.f__Eubacteriaceae.g__Eubacterium.s__Eubacterium_hallii.t__GCF_000173975	group_alcohol	205	155	0.0286718	0.0540878	0.224198	0.101578	0.0284413	0.390322	group_alcohol	124	102	0.0340642	0.0505685	0.22696	0.11762	0.0560566	0.475965	group_alcohol	223	218	0.0472351	0.0567607	0.145486	0.0776099	0.0621948	0.686454	group_alcohol	872	858	0.0602857	0.0719703	0.0398426	0.0293615	0.175145	0.614921	group_alcohol	96.9171	72.2831	166.022	1159.96	0.0258614	0.0725688	2.80606	0.00501512	0.0527907	0.0565435	6.07628	0.506277
k__Viruses.p__Viruses_noname.c__Viruses_noname.o__Caudovirales	group_nuts	205	41	0.00499133	0.00855226	2.62196	0.311197	6.98e-15	4.86e-13	group_nuts	124	24	0.00594474	0.00751678	0.424397	0.956005	0.657901	0.881794	group_nuts	223	56	0.00667488	0.00644167	-0.0662292	0.26424	0.802328	0.990065	group_nuts	872	203	0.00707531	0.00712417	-0.227321	0.187884	0.226647	0.747934	group_nuts	10.3259	1.09416	14.322	28.3283	0.135994	0.372671	2.74035	0.00613744	0.0533691	0.151775	65.202	0.953989
k__Bacteria.p__Actinobacteria.c__Actinobacteria.o__Bifidobacteriales.f__Bifidobacteriaceae.g__Bifidobacterium.s__Bifidobacterium_catenulatum.t__GCF_000173455	animal_protein_en%	205	35	0.00530414	0.00421386	-0.81646	1.30034	0.530798	0.918144	animal_protein_en%	124	29	0.00469162	0.00227717	1.05775	1.83429	0.565262	0.95139	animal_protein_en%	223	72	0.00581923	0.00315798	-3.569	1.37402	0.0100308	0.257458	animal_protein_en%	872	302	0.00530434	0.00309838	-1.04464	0.419018	0.0128614	0.165055	animal_protein_en%	0.591406	0.297211	0.529677	5.69554	0.374928	-1.12579	-3.00268	0.00267617	0.0535234	0.167126	4.67294	0.358006
k__Bacteria.p__Firmicutes.c__Clostridia.o__Clostridiales.f__Lachnospiraceae.g__Blautia.s__Ruminococcus_torques	group_cereals	205	199	0.00246835	0.00572705	-0.189305	1.18745	0.873499	0.96634	group_cereals	124	123	0.00351096	0.00797708	-0.705814	0.627435	0.262925	0.979123	group_cereals	223	223	0.0032743	0.00592623	-0.998761	0.725271	0.169938	0.853383	group_cereals	872	872	0.00381729	0.00702187	-0.72257	0.290805	0.0131548	0.182299	group_cereals	0.709206	2.54017	1.90108	11.8249	0.242712	-0.728714	-3.00239	0.00267872	0.0535744	0.180118	0.346767	0
k__Bacteria.p__Bacteroidetes.c__Bacteroidia.o__Bacteroidales.f__Porphyromonadaceae.g__Parabacteroides.s__Parabacteroides_merdae.t__Parabacteroides_merdae_unclassified	fish_prepared_fat	205	83	0.000124306	0.000224425	24.8361	15.7774	0.117048	0.483293	fish_prepared_fat	124	66	0.000179748	0.000258835	32.0665	16.2278	0.0505058	0.760558	fish_prepared_fat	223	141	0.000229767	0.000370819	13.3323	7.80239	0.0889274	0.622492	fish_prepared_fat	872	619	0.000167362	0.000243235	7.35222	5.08892	0.148891	0.692347	fish_prepared_fat	0.00401725	0.00379734	0.0164265	0.0386143	3.98868	11.5256	2.88957	0.00385764	0.0536051	0.0380432	3.04012	0.0131958
k__Bacteria.p__Proteobacteria.c__Betaproteobacteria.o__Burkholderiales	fish_prepared_fat	205	146	0.000124306	0.000224425	21.3084	9.81399	0.0311344	0.318816	fish_prepared_fat	124	93	0.000179748	0.000258835	11.7649	10.6113	0.269829	0.861033	fish_prepared_fat	223	128	0.000229767	0.000370819	4.99148	3.27525	0.128972	0.763911	fish_prepared_fat	872	467	0.000167362	0.000243235	3.78021	2.01224	0.0606421	0.491252	fish_prepared_fat	0.0103827	0.00888101	0.0932204	0.246968	1.66794	4.79792	2.87656	0.00402038	0.0536051	0.051179	3.52062	0.147877
k__Bacteria.p__Firmicutes.c__Bacilli.o__Lactobacillales.f__Lactobacillaceae.g__Lactobacillus	yoghurt_ff	205	114	0.00395474	0.0181745	-0.186391	0.251608	0.459895	0.916568	yoghurt_ff	124	83	0.00463467	0.0190171	0.649803	0.209187	0.00242027	0.0885129	yoghurt_ff	223	129	0.00294668	0.0100701	0.582422	0.177306	0.0011991	0.159508	yoghurt_ff	872	485	0.0041096	0.0133629	0.131603	0.0909283	0.148178	0.823025	yoghurt_ff	15.7962	22.8524	31.8094	120.949	0.0722805	0.242149	3.35013	0.000807741	0.0538494	0.0161146	11.8597	0.747042
k__Bacteria.p__Firmicutes.c__Bacilli.o__Lactobacillales.f__Lactobacillaceae	yoghurt_ff	205	115	0.00395474	0.0181745	-0.283785	0.350713	0.419578	0.916568	yoghurt_ff	124	84	0.00463467	0.0190171	0.642323	0.210899	0.0029177	0.0933663	yoghurt_ff	223	129	0.00294668	0.0100701	0.579019	0.178559	0.00138102	0.159508	yoghurt_ff	872	492	0.0041096	0.0133629	0.127937	0.0910449	0.16033	0.823025	yoghurt_ff	8.13011	22.4829	31.3643	120.639	0.0739997	0.250409	3.38392	0.000714592	0.0538494	0.0161146	10.9697	0.72652
k__Bacteria.p__Firmicutes.c__Clostridia.o__Clostridiales.f__Ruminococcaceae.g__Subdoligranulum.s__Subdoligranulum_unclassified	plant_protein_g/d	205	182	0.0148277	0.00334303	1.16227	2.34179	0.620218	0.947328	plant_protein_g/d	124	123	0.0154055	0.00278504	2.21283	3.04357	0.468647	0.86466	plant_protein_g/d	223	222	0.0152884	0.00234256	0.104675	2.91568	0.971394	0.99444	plant_protein_g/d	872	872	0.0156622	0.00281734	3.03786	1.13044	0.00734085	0.062805	plant_protein_g/d	0.18235	0.107953	0.11763	0.782541	0.916516	2.38593	2.60326	0.00923429	0.0543194	0.156764	1.22103	0
k__Bacteria.p__Bacteroidetes.c__Bacteroidia.o__Bacteroidales.f__Rikenellaceae.g__Alistipes.s__Alistipes_shahii.t__GCF_000210575	snack_nut	205	73	0.00226094	0.00485625	0.804162	0.352992	0.0237975	0.436022	snack_nut	124	56	0.00362021	0.0053739	-0.4434	0.567309	0.436024	0.820471	snack_nut	223	155	0.0042513	0.00522365	0.674478	0.351281	0.0561811	0.746715	snack_nut	872	675	0.00421396	0.00535493	0.326691	0.171306	0.0568456	0.436928	snack_nut	8.02547	3.10714	8.10383	34.0765	0.136957	0.40655	2.96846	0.002993	0.0544182	0.0875776	4.31249	0.304346
k__Bacteria.p__Firmicutes.c__Clostridia.o__Clostridiales.f__Eubacteriaceae.g__Eubacterium.s__Eubacterium_hallii.t__GCF_000173975	snack_nut	205	155	0.00226094	0.00485625	1.64413	1.13536	0.149149	0.74867	snack_nut	124	102	0.00362021	0.0053739	1.85456	1.11727	0.0995887	0.820471	snack_nut	223	218	0.0042513	0.00522365	1.0707	0.844794	0.206366	0.943027	snack_nut	872	858	0.00421396	0.00535493	0.767626	0.389392	0.0490025	0.436928	snack_nut	0.775775	0.801096	1.40119	6.59518	0.323199	0.97397	3.01353	0.00258229	0.0544182	0.0875776	1.26354	0
k__Bacteria.p__Bacteroidetes.c__Bacteroidia.o__Bacteroidales.f__Bacteroidaceae.g__Bacteroides.s__Bacteroides_uniformis.t__Bacteroides_uniformis_unclassified	snack_nut	205	146	0.00226094	0.00485625	0.493984	1.44885	0.733501	0.943599	snack_nut	124	100	0.00362021	0.0053739	1.68523	1.99025	0.398852	0.820471	snack_nut	223	201	0.0042513	0.00522365	1.81015	0.862018	0.0369038	0.746715	snack_nut	872	823	0.00421396	0.00535493	0.893904	0.390699	0.0223819	0.397708	snack_nut	0.476377	0.252456	1.34576	6.5511	0.340489	1.03793	3.04835	0.00230104	0.0544182	0.0875776	1.18513	0
k__Bacteria	snack_nut	205	205	0.00226094	0.00485625	-4.52418	0.928025	2.21e-06	0.000113261	snack_nut	124	124	0.00362021	0.0053739	-5.40067	2.13494	0.0127246	0.546415	snack_nut	223	223	0.0042513	0.00522365	0.929184	1.55794	0.551517	0.943027	snack_nut	872	872	0.00421396	0.00535493	0.389146	0.802281	0.627765	0.947424	snack_nut	1.16113	0.219395	0.412002	1.55363	0.546672	-1.62892	-2.97971	0.00288523	0.0544182	0.0929049	21.8777	0.862874
k__Bacteria.p__Actinobacteria.c__Actinobacteria.o__Actinomycetales.f__Actinomycetaceae.g__Actinomyces	snack_nut	205	93	0.00226094	0.00485625	-0.352515	0.160725	0.0294825	0.503168	snack_nut	124	59	0.00362021	0.0053739	-0.271184	0.140522	0.0561123	0.820471	snack_nut	223	134	0.0042513	0.00522365	-0.135398	0.157667	0.391435	0.943027	snack_nut	872	450	0.00421396	0.00535493	-0.11312	0.0624627	0.0704905	0.438959	snack_nut	38.7108	50.6422	40.2269	256.306	0.0509062	-0.160201	-3.14699	0.00164959	0.0544182	0.094116	2.64834	0
k__Bacteria.p__Actinobacteria.c__Actinobacteria.o__Actinomycetales.f__Actinomycetaceae	snack_nut	205	94	0.00226094	0.00485625	-0.381292	0.165371	0.0221914	0.436022	snack_nut	124	62	0.00362021	0.0053739	-0.255575	0.140339	0.0712346	0.820471	snack_nut	223	136	0.0042513	0.00522365	-0.109719	0.157649	0.487205	0.943027	snack_nut	872	457	0.00421396	0.00535493	-0.114589	0.0623895	0.066606	0.438959	snack_nut	36.5663	50.7739	40.2362	256.908	0.0509989	-0.158062	-3.09933	0.00193961	0.0544182	0.0960193	2.88453	0
k__Bacteria.p__Firmicutes.c__Clostridia.o__Clostridiales.f__Lachnospiraceae.g__Dorea	group_alcohol	205	179	0.0286718	0.0540878	0.160742	0.127357	0.208376	0.581532	group_alcohol	124	121	0.0340642	0.0505685	0.134308	0.1359	0.325017	0.707983	group_alcohol	223	221	0.0472351	0.0567607	0.0691179	0.0793387	0.384621	0.992865	group_alcohol	872	872	0.0602857	0.0719703	0.073528	0.033334	0.0276604	0.245752	group_alcohol	61.6527	54.1453	158.866	899.962	0.0291776	0.0803109	2.75248	0.00591457	0.054485	0.0690985	0.618027	0
k__Bacteria.p__Bacteroidetes.c__Bacteroidia.o__Bacteroidales.f__Porphyromonadaceae.g__Parabacteroides.s__Parabacteroides_merdae.t__Parabacteroides_merdae_unclassified	group_alcohol	205	83	0.0286718	0.0540878	0.141299	0.0648588	0.030545	0.390322	group_alcohol	124	66	0.0340642	0.0505685	0.121227	0.080881	0.136612	0.546468	group_alcohol	223	141	0.0472351	0.0567607	0.0070388	0.0514248	0.891256	0.992865	group_alcohol	872	619	0.0602857	0.0719703	0.0366421	0.0174596	0.0361353	0.287836	group_alcohol	237.718	152.865	378.142	3280.42	0.0157151	0.043215	2.7499	0.00596142	0.054485	0.116115	3.85388	0.221564
k__Bacteria.p__Firmicutes.c__Clostridia.o__Clostridiales.f__Peptostreptococcaceae.g__Peptostreptococcaceae_noname.s__Clostridium_bartlettii.t__GCF_000154445	group_alcohol	205	147	0.0286718	0.0540878	0.0249941	0.0417526	0.55013	0.778084	group_alcohol	124	86	0.0340642	0.0505685	-0.118045	0.0596739	0.0502399	0.475965	group_alcohol	223	166	0.0472351	0.0567607	-0.0779145	0.0440341	0.0782495	0.686454	group_alcohol	872	661	0.0602857	0.0719703	-0.0456092	0.0203607	0.0253406	0.243903	group_alcohol	573.63	280.822	515.729	2412.22	0.0162598	-0.0446844	-2.74815	0.00599335	0.054485	0.116818	4.8679	0.383718
k__Bacteria.p__Firmicutes.c__Clostridia.o__Clostridiales.f__Lachnospiraceae.g__Blautia.s__Blautia_hydrogenotrophica.t__GCF_000157975	vegetables_cooked_butter	205	33	0.000372863	0.000693036	6.09937	3.08988	0.0497603	0.51817	vegetables_cooked_butter	124	32	0.000341906	0.000647398	-1.39966	5.17558	0.787294	0.959002	vegetables_cooked_butter	223	40	0.000254998	0.000426939	-3.03637	3.58226	0.397583	0.98418	vegetables_cooked_butter	872	131	0.000339501	0.000638281	2.9665	0.917842	0.0012755	0.0982135	vegetables_cooked_butter	0.104741	0.037332	0.0779266	1.18704	0.843038	2.75141	3.26368	0.00109975	0.0549875	0.207135	4.48264	0.330751
k__Bacteria.p__Firmicutes.c__Clostridia.o__Clostridiales.f__Ruminococcaceae.g__Ruminococcus	snack_savoury_hot	205	153	0.0038471	0.0042607	6.761	3.25206	0.0388941	0.968276	snack_savoury_hot	124	106	0.0031842	0.00355527	4.23989	4.02381	0.294155	0.871204	snack_savoury_hot	223	219	0.0032658	0.0034823	5.22967	2.84406	0.067304	0.654648	snack_savoury_hot	872	865	0.00310297	0.00355542	2.01646	1.35628	0.137442	0.599039	snack_savoury_hot	0.0945544	0.0617624	0.12363	0.54363	1.10191	3.21026	2.91335	0.00357574	0.0550113	0.0641292	2.53652	0
k__Bacteria.p__Actinobacteria.c__Actinobacteria.o__Bifidobacteriales.f__Bifidobacteriaceae.g__Bifidobacterium.s__Bifidobacterium_catenulatum.t__GCF_000173455	group_meat	205	35	0.0456592	0.0240847	-0.052845	0.217395	0.808191	0.997709	group_meat	124	29	0.0450475	0.0225995	-0.0540765	0.175079	0.757961	0.962888	group_meat	223	72	0.0446295	0.0203525	-0.603244	0.213965	0.00525511	0.151741	group_meat	872	302	0.0432732	0.0217095	-0.145777	0.0568677	0.0105418	0.214986	group_meat	21.1593	32.6236	21.8432	309.221	0.0509749	-0.158859	-3.11642	0.00183064	0.0552118	0.120775	4.96246	0.395462
k__Bacteria.p__Firmicutes.c__Bacilli.o__Lactobacillales.f__Streptococcaceae.g__Streptococcus.s__Streptococcus_vestibularis.t__Streptococcus_vestibularis_unclassified	group_meat	205	80	0.0456592	0.0240847	0.0375339	0.0287514	0.193439	0.965108	group_meat	124	48	0.0450475	0.0225995	0.0178684	0.0379232	0.638523	0.962888	group_meat	223	97	0.0446295	0.0203525	0.0432731	0.0375006	0.249865	0.721484	group_meat	872	260	0.0432732	0.0217095	0.0352924	0.0137214	0.0102807	0.214986	group_meat	1209.71	695.327	711.09	5311.35	0.0112314	0.034822	3.10043	0.00193241	0.0552118	0.169827	0.260713	0
k__Bacteria.p__Firmicutes.c__Clostridia.o__Clostridiales.f__Lachnospiraceae.g__Lachnospiraceae_noname.s__Lachnospiraceae_bacterium_5_1_63FAA.t__GCF_000185525	group_meat	205	153	0.0456592	0.0240847	-0.0246398	0.104908	0.814556	0.997709	group_meat	124	109	0.0450475	0.0225995	-0.238308	0.0958475	0.0143308	0.452717	group_meat	223	218	0.0446295	0.0203525	-0.0096891	0.0798653	0.903556	0.975472	group_meat	872	838	0.0432732	0.0217095	-0.106504	0.0406057	0.00887506	0.214986	group_meat	90.8619	108.853	156.778	606.494	0.0322248	-0.0979166	-3.03855	0.00237721	0.0558009	0.169827	3.89843	0.23046
k__Bacteria.p__Firmicutes.c__Bacilli.o__Lactobacillales.f__Streptococcaceae.g__Streptococcus.s__Streptococcus_sanguinis.t__Streptococcus_sanguinis_unclassified	group_meat	205	56	0.0456592	0.0240847	0.0238267	0.0287561	0.408329	0.965108	group_meat	124	32	0.0450475	0.0225995	0.0247451	0.0141664	0.0835787	0.621288	group_meat	223	89	0.0446295	0.0203525	0.0295826	0.0231288	0.202344	0.660356	group_meat	872	294	0.0432732	0.0217095	0.0206543	0.0104502	0.0484268	0.372887	group_meat	1209.32	4982.87	1869.36	9156.88	0.00762085	0.0230303	3.02201	0.00251104	0.0558009	0.169827	0.147373	0
k__Bacteria.p__Bacteroidetes.c__Bacteroidia.o__Bacteroidales.f__Bacteroidaceae.g__Bacteroides.s__Bacteroides_uniformis	snack_nut	205	146	0.00226094	0.00485625	0.386083	1.45655	0.791231	0.953186	snack_nut	124	100	0.00362021	0.0053739	1.69081	1.99318	0.397988	0.820471	snack_nut	223	201	0.0042513	0.00522365	1.80004	0.860268	0.0375742	0.746715	snack_nut	872	825	0.00421396	0.00535493	0.867953	0.400308	0.0304158	0.436928	snack_nut	0.471356	0.251715	1.35124	6.24038	0.346798	1.01702	2.93261	0.00336129	0.0560215	0.094116	1.26906	0
k__Bacteria.p__Bacteroidetes.c__Bacteroidia.o__Bacteroidales.f__Bacteroidaceae.g__Bacteroides.s__Bacteroides_finegoldii.t__Bacteroides_finegoldii_unclassified	nut_d	205	22	0.000940766	0.00428675	-0.179892	0.449075	0.689154	0.928544	nut_d	124	14	0.000963753	0.00315796	0.433389	0.693556	0.533246	0.76576	nut_d	223	44	0.00103658	0.00198489	2.31532	0.619319	0.000236572	0.00910801	nut_d	872	191	0.00117064	0.00338198	0.371457	0.173972	0.0330281	0.381475	nut_d	4.95864	2.07892	2.60718	33.0401	0.153061	0.429155	2.80382	0.00505005	0.0561116	0.10226	11.2248	0.732734
k__Bacteria.p__Proteobacteria.c__Betaproteobacteria.o__Burkholderiales	nut_d	205	146	0.000940766	0.00428675	0.391823	0.51006	0.443313	0.92679	nut_d	124	93	0.000963753	0.00315796	0.474642	0.851815	0.578446	0.770388	nut_d	223	128	0.00103658	0.00198489	1.71705	0.593506	0.00420577	0.0747334	nut_d	872	467	0.00117064	0.00338198	0.288792	0.14289	0.0435872	0.437767	nut_d	3.84378	1.37819	2.83889	48.9774	0.132409	0.371312	2.80429	0.00504279	0.0561116	0.138973	5.4911	0.453662
k__Bacteria.p__Proteobacteria.c__Gammaproteobacteria.o__Pasteurellales.f__Pasteurellaceae	fruit	205	47	0.0697321	0.0701431	0.0161146	0.0272488	0.554929	0.883643	fruit	124	28	0.0813012	0.0642751	-0.0216833	0.098249	0.825706	0.97637	fruit	223	49	0.078943	0.0683147	0.0173157	0.0164612	0.294006	0.61185	fruit	872	187	0.0837336	0.0788982	0.0142134	0.00638749	0.0263249	0.202702	fruit	1346.81	103.596	3690.42	24509.8	0.00580742	0.0145604	2.50722	0.0121686	0.0563913	0.0944522	0.170306	0
k__Bacteria.p__Proteobacteria.c__Gammaproteobacteria.o__Pasteurellales.f__Pasteurellaceae.g__Haemophilus	fruit	205	46	0.0697321	0.0701431	0.0163215	0.0272265	0.549537	0.883643	fruit	124	28	0.0813012	0.0642751	-0.021621	0.0980851	0.825914	0.97637	fruit	223	48	0.078943	0.0683147	0.0168051	0.0164412	0.307852	0.614834	fruit	872	187	0.0837336	0.0788982	0.0142204	0.00638462	0.0261836	0.202702	fruit	1349.01	103.943	3699.42	24531.8	0.00580413	0.0145125	2.50038	0.0124061	0.0563913	0.0944522	0.161661	0
k__Bacteria.p__Bacteroidetes.c__Bacteroidia.o__Bacteroidales.f__Bacteroidaceae.g__Bacteroides.s__Bacteroides_thetaiotaomicron.t__Bacteroides_thetaiotaomicron_unclassified	fruit	205	104	0.0697321	0.0701431	-0.00486753	0.0470673	0.917739	0.973279	fruit	124	68	0.0813012	0.0642751	0.0558545	0.051397	0.279373	0.854694	fruit	223	145	0.078943	0.0683147	0.0622565	0.0205305	0.00273339	0.0287006	fruit	872	604	0.0837336	0.0788982	0.0120283	0.00956814	0.209052	0.537306	fruit	451.4	378.551	2372.46	10923.1	0.00841392	0.021099	2.50763	0.0121542	0.0563913	0.108333	5.67916	0.471753
k__Bacteria.p__Proteobacteria.c__Betaproteobacteria.o__Burkholderiales.f__Sutterellaceae	fruit	205	139	0.0697321	0.0701431	0.00786958	0.0282522	0.7809	0.964392	fruit	124	83	0.0813012	0.0642751	0.00777047	0.0452175	0.86386	0.978148	fruit	223	118	0.078943	0.0683147	0.0399519	0.0154984	0.0106174	0.0721358	fruit	872	429	0.0837336	0.0788982	0.00983126	0.00578712	0.0897233	0.314032	fruit	1252.84	489.088	4163.21	29859	0.00528781	0.0132406	2.50399	0.0122802	0.0563913	0.126121	3.36826	0.109332
k__Bacteria.p__Bacteroidetes.c__Bacteroidia.o__Bacteroidales.f__Porphyromonadaceae.g__Parabacteroides.s__Parabacteroides_merdae.t__Parabacteroides_merdae_unclassified	wine_red	205	83	0.0062988	0.0145138	0.706963	0.241552	0.00382589	0.110084	wine_red	124	66	0.00883077	0.0194022	0.301489	0.212296	0.158228	0.813503	wine_red	223	141	0.0133902	0.0226777	-0.0360969	0.128453	0.778967	0.966325	wine_red	872	619	0.0143368	0.0213184	0.126046	0.0586693	0.0319577	0.175679	wine_red	17.1387	22.1879	60.6059	290.521	0.0506075	0.136347	2.69421	0.00705564	0.0564451	0.0955705	8.01855	0.625867
k__Bacteria.p__Actinobacteria.c__Actinobacteria.o__Coriobacteriales.f__Coriobacteriaceae.g__Adlercreutzia.s__Adlercreutzia_equolifaciens.t__GCF_000478885	group_alcohol	205	81	0.0286718	0.0540878	0.0446946	0.0256766	0.0833346	0.444451	group_alcohol	124	69	0.0340642	0.0505685	0.0362733	0.0436972	0.408141	0.780077	group_alcohol	223	174	0.0472351	0.0567607	0.0546571	0.0293756	0.0641495	0.686454	group_alcohol	872	695	0.0602857	0.0719703	0.0178513	0.0124922	0.153366	0.58718	group_alcohol	1516.78	523.712	1158.85	6408.04	0.0102023	0.027533	2.69871	0.00696088	0.0565027	0.0296368	1.93997	0
k__Bacteria.p__Firmicutes.c__Clostridia.o__Clostridiales.f__Oscillospiraceae.g__Oscillibacter	group_alcohol	205	146	0.0286718	0.0540878	0.0926515	0.0526792	0.080143	0.444451	group_alcohol	124	119	0.0340642	0.0505685	0.0183166	0.0490763	0.709655	0.903497	group_alcohol	223	209	0.0472351	0.0567607	0.00113133	0.0311943	0.971103	0.992865	group_alcohol	872	828	0.0602857	0.0719703	0.0282527	0.0111589	0.0115239	0.177468	group_alcohol	360.348	415.2	1027.66	8030.71	0.0100841	0.0273587	2.71306	0.0066665	0.0565027	0.0856196	2.28348	0
k__Bacteria.p__Bacteroidetes.c__Bacteroidia.o__Bacteroidales.f__Porphyromonadaceae.g__Parabacteroides.s__Parabacteroides_merdae	group_alcohol	205	83	0.0286718	0.0540878	0.141299	0.0648588	0.030545	0.390322	group_alcohol	124	66	0.0340642	0.0505685	0.12049	0.0816015	0.142478	0.546468	group_alcohol	223	141	0.0472351	0.0567607	0.0070388	0.0514248	0.891256	0.992865	group_alcohol	872	620	0.0602857	0.0719703	0.0358281	0.0175543	0.0415557	0.319979	group_alcohol	237.718	150.177	378.142	3245.14	0.0157893	0.0425344	2.69387	0.00706284	0.0565027	0.127668	3.85384	0.221556
k__Bacteria.p__Firmicutes.c__Bacilli.o__Lactobacillales.f__Streptococcaceae.g__Streptococcus.s__Streptococcus_australis.t__Streptococcus_australis_unclassified	carb_g/d	205	50	0.116504	0.0171115	-0.0812679	0.0498846	0.104862	0.498572	carb_g/d	124	35	0.113654	0.0131447	0.0389227	0.0420806	0.357031	0.823424	carb_g/d	223	84	0.115367	0.0148788	-0.0806209	0.0409927	0.0505211	0.343246	carb_g/d	872	284	0.115514	0.0152021	-0.0415718	0.0192336	0.0309425	0.230571	carb_g/d	401.854	564.724	595.096	2703.19	0.0153125	-0.0401023	-2.61892	0.00882091	0.0569091	0.0350075	5.1905	0.422021
k__Bacteria.p__Firmicutes.c__Erysipelotrichia.o__Erysipelotrichales.f__Erysipelotrichaceae.g__Turicibacter.s__Turicibacter_sanguinis.t__GCF_000178255	carb_g/d	205	24	0.116504	0.0171115	-0.0762856	0.0345433	0.0283519	0.345073	carb_g/d	124	17	0.113654	0.0131447	-0.178773	0.113286	0.117204	0.747389	carb_g/d	223	58	0.115367	0.0148788	-0.115742	0.0805185	0.152022	0.688572	carb_g/d	872	271	0.115514	0.0152021	-0.0109452	0.0509542	0.829971	0.935235	carb_g/d	838.056	77.9196	154.244	385.159	0.0262127	-0.0686623	-2.61943	0.00880773	0.0569091	0.0377382	2.61838	0
k__Bacteria.p__Firmicutes.c__Clostridia.o__Clostridiales.f__Ruminococcaceae.g__Faecalibacterium.s__Faecalibacterium_prausnitzii.t__GCF_000162015	carb_g/d	205	37	0.116504	0.0171115	-0.196132	0.218022	0.36945	0.71913	carb_g/d	124	52	0.113654	0.0131447	-0.726024	0.619584	0.243621	0.753358	carb_g/d	223	111	0.115367	0.0148788	0.2328	0.379238	0.539946	0.919484	carb_g/d	872	511	0.115514	0.0152021	-0.512151	0.176019	0.00371108	0.0535788	carb_g/d	21.0377	2.60495	6.95306	32.276	0.126117	-0.332884	-2.63949	0.00830314	0.0569091	0.107595	4.05826	0.260767
k__Bacteria.p__Firmicutes.c__Bacilli.o__Lactobacillales.f__Streptococcaceae.g__Streptococcus.s__Streptococcus_salivarius.t__Streptococcus_salivarius_unclassified	group_sugar_sweets	205	199	0.0198935	0.0153244	0.441811	0.325653	0.176455	0.555146	group_sugar_sweets	124	118	0.0183598	0.0129322	0.022992	0.349398	0.947652	0.978975	group_sugar_sweets	223	213	0.0166656	0.0118016	-0.0949785	0.297997	0.750258	0.998491	group_sugar_sweets	872	827	0.0156559	0.0116772	0.484362	0.128602	0.000177092	0.0409082	group_sugar_sweets	9.42953	8.19144	11.261	60.4647	0.105794	0.364554	3.44588	0.000569199	0.0569199	0.0979388	4.25782	0.295414
k__Bacteria.p__Firmicutes.c__Clostridia.o__Clostridiales.f__Lachnospiraceae.g__Dorea	plant_protein_en%	205	179	0.00355147	0.00175209	3.10306	4.09168	0.449119	0.824003	plant_protein_en%	124	121	0.00341061	0.00138164	-5.04976	5.12505	0.326472	0.823815	plant_protein_en%	223	221	0.00368616	0.00130308	-9.96396	3.44036	0.00416362	0.271146	plant_protein_en%	872	872	0.0035051	0.00147908	-4.04773	1.66284	0.0151247	0.432686	plant_protein_en%	0.0597306	0.0380718	0.0844876	0.36166	1.35588	-4.25157	-3.13566	0.00171471	0.0571569	0.105576	6.0271	0.502248
k__Bacteria.p__Actinobacteria.c__Actinobacteria	spiced_cake	205	203	0.00202004	0.00359181	1.05367	4.08548	0.796744	0.971183	spiced_cake	124	124	0.00254419	0.00402183	3.14149	4.1486	0.450403	0.877924	spiced_cake	223	223	0.00392441	0.00473884	4.7329	2.84831	0.0980207	0.657338	spiced_cake	872	872	0.0030661	0.00484284	3.05032	1.24297	0.0143208	0.165406	spiced_cake	0.0599119	0.0581027	0.123261	0.647265	1.06087	3.15506	2.97404	0.00293909	0.0573663	0.0600681	0.578537	0
k__Bacteria.p__Firmicutes.c__Negativicutes.o__Selenomonadales.f__Veillonellaceae	spiced_cake	205	176	0.00202004	0.00359181	-2.92656	2.54137	0.250873	0.971183	spiced_cake	124	100	0.00254419	0.00402183	2.77247	2.35111	0.240685	0.877924	spiced_cake	223	162	0.00392441	0.00473884	2.31511	1.56724	0.141088	0.70326	spiced_cake	872	672	0.0030661	0.00484284	2.30732	0.839645	0.00612129	0.117835	spiced_cake	0.154833	0.180906	0.407127	1.41843	0.680209	1.97277	2.90024	0.00372881	0.0573663	0.123637	4.03869	0.257185
k__Bacteria.p__Firmicutes.c__Clostridia.o__Clostridiales.f__Lachnospiraceae.g__Dorea.s__Dorea_formicigenerans	spiced_cake	205	124	0.00202004	0.00359181	-0.725092	1.18271	0.540521	0.971183	spiced_cake	124	107	0.00254419	0.00402183	-0.309446	1.22642	0.801236	0.951695	spiced_cake	223	216	0.00392441	0.00473884	-0.805707	0.603253	0.183078	0.70326	spiced_cake	872	846	0.0030661	0.00484284	-0.723096	0.285365	0.0114541	0.155641	spiced_cake	0.714902	0.664845	2.7479	12.28	0.246875	-0.720257	-2.9175	0.00352852	0.0573663	0.123637	0.132383	0
k__Bacteria.p__Firmicutes.c__Clostridia.o__Clostridiales.f__Lachnospiraceae.g__Blautia.s__Ruminococcus_torques	spiced_cake	205	199	0.00202004	0.00359181	-0.894577	1.95619	0.647953	0.971183	spiced_cake	124	123	0.00254419	0.00402183	-1.85245	1.23518	0.136375	0.877924	spiced_cake	223	223	0.00392441	0.00473884	-1.05869	0.884739	0.232794	0.70326	spiced_cake	872	872	0.0030661	0.00484284	-0.953416	0.42283	0.0243943	0.220922	spiced_cake	0.261322	0.655448	1.27753	5.59331	0.358342	-1.04438	-2.91448	0.00356287	0.0573663	0.135057	0.480404	0
k__Bacteria.p__Firmicutes.c__Clostridia.o__Clostridiales.f__Lachnospiraceae.g__Lachnospiraceae_noname.s__Lachnospiraceae_bacterium_3_1_57FAA_CT1.t__GCF_000218405	yoghurt_drink_added_sugar	205	30	0.00794593	0.0228686	0.240179	0.053932	1.4e-05	0.00179799	yoghurt_drink_added_sugar	124	24	0.00650356	0.0176755	0.0311457	0.0622022	0.617494	0.921367	yoghurt_drink_added_sugar	223	53	0.00807188	0.0233859	0.0225899	0.0318212	0.478525	0.923143	yoghurt_drink_added_sugar	872	152	0.00903641	0.0221258	0.0408519	0.0278088	0.142188	0.733944	yoghurt_drink_added_sugar	343.8	258.457	987.567	1293.11	0.0186244	0.0574964	3.08715	0.00202084	0.0577382	0.115928	13.2146	0.772978
k__Bacteria.p__Bacteroidetes.c__Bacteroidia.o__Bacteroidales.f__Rikenellaceae.g__Alistipes.s__Alistipes_unclassified	fromage_frais_fruits	205	36	0.00628917	0.0155106	0.194599	0.158477	0.220916	0.973542	fromage_frais_fruits	124	24	0.00614308	0.0130168	-0.0283171	0.172848	0.870146	0.999166	fromage_frais_fruits	223	29	0.00809247	0.0146517	0.121535	0.0918842	0.187323	0.90459	fromage_frais_fruits	872	101	0.0076751	0.0170755	0.128466	0.0390066	0.00102971	0.237862	fromage_frais_fruits	39.8169	33.4711	118.445	657.241	0.0343204	0.12442	3.62524	0.000288694	0.0577389	0.0381883	0.988684	0
k__Bacteria.p__Firmicutes.c__Erysipelotrichia.o__Erysipelotrichales.f__Erysipelotrichaceae.g__Erysipelotrichaceae_noname	animal_protein_g/d	205	169	0.0209187	0.00683394	-0.0978241	0.640802	0.878823	0.994043	animal_protein_g/d	124	106	0.0209888	0.00656151	0.503823	0.846997	0.553133	0.889806	animal_protein_g/d	223	190	0.0233634	0.00641486	1.22784	0.889212	0.168763	0.689344	animal_protein_g/d	872	715	0.0229908	0.00688612	1.28353	0.42867	0.00282985	0.0502843	animal_protein_g/d	2.4353	1.39391	1.26471	5.44193	0.308081	0.854397	2.77329	0.00554933	0.0577394	0.0886897	3.55801	0.156831
k__Bacteria.p__Firmicutes.c__Bacilli.o__Lactobacillales	animal_protein_g/d	205	204	0.0209187	0.00683394	1.38842	1.69737	0.414377	0.930489	animal_protein_g/d	124	123	0.0209888	0.00656151	1.04474	1.75686	0.553237	0.889806	animal_protein_g/d	223	220	0.0233634	0.00641486	1.5804	1.23387	0.201627	0.727746	animal_protein_g/d	872	866	0.0229908	0.00688612	1.12297	0.501872	0.0255048	0.220086	animal_protein_g/d	0.347093	0.323984	0.656846	3.97022	0.434448	1.19229	2.74437	0.00606264	0.0577394	0.156279	0.13842	0
k__Bacteria.p__Actinobacteria.c__Actinobacteria.o__Bifidobacteriales.f__Bifidobacteriaceae.g__Bifidobacterium.s__Bifidobacterium_pseudocatenulatum.t__GCF_000173435	animal_protein_g/d	205	42	0.0209187	0.00683394	-0.881047	0.832552	0.291218	0.917279	animal_protein_g/d	124	28	0.0209888	0.00656151	1.19801	1.0293	0.246791	0.874461	animal_protein_g/d	223	48	0.0233634	0.00641486	-1.6743	0.577698	0.004136	0.11404	animal_protein_g/d	872	194	0.0229908	0.00688612	-0.485221	0.257209	0.0595639	0.382824	animal_protein_g/d	1.4427	0.943878	2.99639	15.1156	0.220871	-0.609388	-2.75903	0.00579738	0.0577394	0.160925	6.82088	0.560174
k__Bacteria.p__Firmicutes.c__Negativicutes.o__Selenomonadales.f__Veillonellaceae	group_coffee	205	176	0.167556	0.173481	-0.0927855	0.0552893	0.0948734	0.551991	group_coffee	124	100	0.158729	0.128453	-0.0427132	0.0802207	0.595418	0.907304	group_coffee	223	162	0.178916	0.145076	-0.0787891	0.0540212	0.146166	0.729499	group_coffee	872	672	0.214245	0.157158	-0.0489829	0.0275834	0.0761151	0.328606	group_coffee	327.128	155.391	342.666	1314.33	0.0216193	-0.0599987	-2.77523	0.00551622	0.0580655	0.144655	0.678564	0
k__Bacteria.p__Firmicutes.c__Bacilli	animal_protein_g/d	205	204	0.0209187	0.00683394	1.38129	1.69746	0.416797	0.930489	animal_protein_g/d	124	124	0.0209888	0.00656151	0.941057	1.75889	0.593663	0.915764	animal_protein_g/d	223	220	0.0233634	0.00641486	1.58912	1.23638	0.200073	0.727746	animal_protein_g/d	872	866	0.0229908	0.00688612	1.1217	0.50205	0.0257243	0.220086	animal_protein_g/d	0.347055	0.323238	0.654173	3.96741	0.434706	1.18547	2.72706	0.00639012	0.058092	0.156279	0.155338	0
k__Bacteria.p__Actinobacteria.c__Actinobacteria.o__Bifidobacteriales.f__Bifidobacteriaceae.g__Bifidobacterium	nut_d	205	174	0.000940766	0.00428675	-2.89683	3.80047	0.446821	0.92679	nut_d	124	120	0.000963753	0.00315796	-13.9394	5.48747	0.012366	0.31657	nut_d	223	213	0.00103658	0.00198489	-9.35018	7.39181	0.207244	0.613761	nut_d	872	849	0.00117064	0.00338198	-3.26167	1.88966	0.0846928	0.631098	nut_d	0.069235	0.033209	0.018302	0.280048	1.57957	-4.36141	-2.76113	0.00576013	0.0581313	0.0585035	3.98922	0.247973
k__Bacteria.p__Actinobacteria.c__Actinobacteria.o__Bifidobacteriales.f__Bifidobacteriaceae	nut_d	205	182	0.000940766	0.00428675	-2.99463	3.77665	0.428757	0.92679	nut_d	124	121	0.000963753	0.00315796	-13.418	5.47656	0.0157381	0.335745	nut_d	223	214	0.00103658	0.00198489	-9.3846	7.38737	0.205311	0.613761	nut_d	872	854	0.00117064	0.00338198	-3.266	1.88723	0.083883	0.631098	nut_d	0.0701112	0.0333414	0.018324	0.280769	1.57613	-4.33811	-2.75238	0.00591644	0.0581313	0.0585035	3.66473	0.181385
k__Bacteria.p__Bacteroidetes.c__Bacteroidia.o__Bacteroidales.f__Bacteroidaceae.g__Bacteroides.s__Bacteroides_faecis.t__GCF_000226135	nut_d	205	18	0.000940766	0.00428675	0.114676	0.263254	0.66359	0.927832	nut_d	124	12	0.000963753	0.00315796	-0.215039	0.586768	0.714657	0.854917	nut_d	223	23	0.00103658	0.00198489	0.656909	0.54123	0.226163	0.637118	nut_d	872	115	0.00117064	0.00338198	0.404217	0.143954	0.00509756	0.131962	nut_d	14.4294	2.90447	3.41379	48.2563	0.120382	0.330107	2.74215	0.00610379	0.0581313	0.0838388	2.16247	0
k__Bacteria.p__Actinobacteria.c__Actinobacteria.o__Coriobacteriales.f__Coriobacteriaceae.g__Eggerthella	group_dairy	205	151	0.118197	0.0996813	0.113497	0.0366071	0.00221424	0.109661	group_dairy	124	94	0.132773	0.0985231	0.0607675	0.0380294	0.112784	0.848508	group_dairy	223	159	0.145015	0.0954049	0.0434511	0.0194238	0.0263171	0.300121	group_dairy	872	552	0.150145	0.0950461	0.0113925	0.00792967	0.151183	0.491877	group_dairy	746.224	691.452	2650.53	15903.4	0.00707256	0.0211618	2.99211	0.00277058	0.0582634	0.0670037	10.2814	0.70821
k__Bacteria.p__Proteobacteria.c__Betaproteobacteria.o__Burkholderiales	group_dairy	205	146	0.118197	0.0996813	-0.0334296	0.0220173	0.130568	0.586711	group_dairy	124	93	0.132773	0.0985231	-0.0201047	0.0280891	0.475573	0.92971	group_dairy	223	128	0.145015	0.0954049	-0.0157584	0.0115513	0.173919	0.675954	group_dairy	872	467	0.150145	0.0950461	-0.0117528	0.00514883	0.0227006	0.24497	group_dairy	2062.86	1267.43	7494.45	37720.9	0.00453863	-0.0135104	-2.97675	0.00291317	0.0582634	0.0670037	1.028	0
k__Bacteria.p__Firmicutes.c__Bacilli.o__Lactobacillales.f__Streptococcaceae.g__Streptococcus.s__Streptococcus_mutans.t__Streptococcus_mutans_unclassified	yoghurt_drink_added_sugar	205	45	0.00794593	0.0228686	0.21527	0.0587094	0.000314864	0.0161211	yoghurt_drink_added_sugar	124	36	0.00650356	0.0176755	-0.0556951	0.181576	0.759583	0.921367	yoghurt_drink_added_sugar	223	59	0.00807188	0.0233859	0.0303283	0.0428513	0.479853	0.923143	yoghurt_drink_added_sugar	872	198	0.00903641	0.0221258	0.0378461	0.0191614	0.0485717	0.487829	yoghurt_drink_added_sugar	290.124	30.3308	544.593	2723.6	0.016693	0.0502585	3.01075	0.00260601	0.0583914	0.0595936	8.87622	0.662018
k__Bacteria.p__Firmicutes.c__Clostridia.o__Clostridiales.f__Clostridiaceae	yoghurt_drink_added_sugar	205	189	0.00794593	0.0228686	-0.0835954	0.341502	0.806874	0.943196	yoghurt_drink_added_sugar	124	110	0.00650356	0.0176755	0.114835	0.234352	0.625112	0.921367	yoghurt_drink_added_sugar	223	198	0.00807188	0.0233859	0.256511	0.122559	0.0375538	0.481941	yoghurt_drink_added_sugar	872	781	0.00903641	0.0221258	0.19517	0.0860285	0.0235386	0.355494	yoghurt_drink_added_sugar	8.57461	18.208	66.5748	135.119	0.0661576	0.19618	2.96534	0.0030235	0.0583914	0.093774	1.03411	0
k__Bacteria.p__Firmicutes.c__Clostridia.o__Clostridiales.f__Clostridiaceae.g__Clostridium	yoghurt_drink_added_sugar	205	189	0.00794593	0.0228686	-0.0771458	0.342421	0.821982	0.95216	yoghurt_drink_added_sugar	124	109	0.00650356	0.0176755	0.159575	0.211134	0.45143	0.921367	yoghurt_drink_added_sugar	223	197	0.00807188	0.0233859	0.25187	0.122685	0.041315	0.502303	yoghurt_drink_added_sugar	872	780	0.00903641	0.0221258	0.187082	0.0860299	0.0299336	0.384148	yoghurt_drink_added_sugar	8.52864	22.4327	66.4376	135.114	0.0655807	0.193249	2.94673	0.00321152	0.0583914	0.093774	0.882438	0
k__Bacteria.p__Firmicutes.c__Clostridia.o__Clostridiales.f__Lachnospiraceae.g__Dorea.s__Dorea_longicatena.t__GCF_000154065	yoghurt_drink_added_sugar	205	132	0.00794593	0.0228686	-0.256208	0.294129	0.384764	0.90505	yoghurt_drink_added_sugar	124	96	0.00650356	0.0176755	-0.553824	0.403631	0.172611	0.921367	yoghurt_drink_added_sugar	223	212	0.00807188	0.0233859	-0.220402	0.209867	0.29479	0.923143	yoghurt_drink_added_sugar	872	836	0.00903641	0.0221258	-0.271614	0.113703	0.0171168	0.355494	yoghurt_drink_added_sugar	11.5591	6.13807	22.7044	77.3487	0.092155	-0.274938	-2.98343	0.00285034	0.0583914	0.115928	0.549841	0
k__Bacteria.p__Firmicutes.c__Clostridia.o__Clostridiales.f__Lachnospiraceae.g__Lachnospiraceae_noname.s__Lachnospiraceae_bacterium_5_1_63FAA.t__GCF_000185525	snack_savoury_hot	205	153	0.0038471	0.0042607	-0.900695	0.629368	0.153999	0.968276	snack_savoury_hot	124	109	0.0031842	0.00355527	0.38407	0.64305	0.551496	0.968938	snack_savoury_hot	223	218	0.0032658	0.0034823	-0.414288	0.45485	0.363443	0.811742	snack_savoury_hot	872	838	0.00310297	0.00355542	-0.700297	0.251139	0.00541383	0.192908	snack_savoury_hot	2.52459	2.4183	4.83351	15.8552	0.19752	-0.563792	-2.85435	0.00431251	0.058605	0.220668	2.86273	0
k__Bacteria.p__Firmicutes.c__Clostridia.o__Clostridiales.f__Eubacteriaceae.g__Eubacterium.s__Eubacterium_eligens.t__GCF_000146185	snack_savoury_hot	205	75	0.0038471	0.0042607	0.247207	0.58388	0.672487	0.982125	snack_savoury_hot	124	85	0.0031842	0.00355527	-2.70006	1.34141	0.0464065	0.742504	snack_savoury_hot	223	170	0.0032658	0.0034823	-1.03739	0.791216	0.191206	0.790205	snack_savoury_hot	872	696	0.00310297	0.00355542	-0.941404	0.340687	0.00584569	0.192908	snack_savoury_hot	2.93327	0.555748	1.59739	8.61565	0.270151	-0.769471	-2.8483	0.00439537	0.058605	0.331886	5.47265	0.451819
k__Bacteria.p__Firmicutes.c__Clostridia.o__Clostridiales.f__Lachnospiraceae.g__Lachnospiraceae_noname	group_vegetables	205	197	0.057154	0.0508139	0.188995	0.146812	0.1995	0.793614	group_vegetables	124	122	0.0579135	0.045023	0.0176539	0.105775	0.867757	0.969418	group_vegetables	223	222	0.0640958	0.0418177	0.136754	0.0712499	0.0562565	0.560056	group_vegetables	872	870	0.0600754	0.0406608	0.0777072	0.0379258	0.0407743	0.26911	group_vegetables	46.3955	89.3795	196.984	695.231	0.0311893	0.0888231	2.84787	0.00440126	0.0591864	0.0964508	1.45672	0
k__Bacteria.p__Actinobacteria.c__Actinobacteria.o__Bifidobacteriales.f__Bifidobacteriaceae.g__Bifidobacterium.s__Bifidobacterium_longum.t__Bifidobacterium_longum_unclassified	group_vegetables	205	151	0.057154	0.0508139	-0.181921	0.183925	0.323814	0.888812	group_vegetables	124	107	0.0579135	0.045023	-0.289685	0.27085	0.287009	0.969418	group_vegetables	223	193	0.0640958	0.0418177	-0.220122	0.214311	0.305507	0.896126	group_vegetables	872	807	0.0600754	0.0406608	-0.219279	0.0978062	0.0252157	0.201212	group_vegetables	29.5609	13.6315	21.7726	104.536	0.0768092	-0.218534	-2.84515	0.00443898	0.0591864	0.138172	0.108748	0
k__Bacteria.p__Firmicutes.c__Negativicutes.o__Selenomonadales.f__Acidaminococcaceae	softdrink_sugar	205	46	0.0738855	0.114321	0.215005	0.0511486	3.96e-05	0.0101384	softdrink_sugar	124	26	0.0439844	0.0730376	0.00450066	0.0832591	0.956981	0.994276	softdrink_sugar	223	56	0.042187	0.0636278	0.0253673	0.0413358	0.540092	0.863071	softdrink_sugar	872	285	0.0329801	0.0561686	0.0405456	0.0379164	0.285215	0.869721	softdrink_sugar	382.237	144.257	585.258	695.578	0.0235224	0.0696503	2.96102	0.00306619	0.0592119	0.101669	10.4251	0.712233
k__Bacteria.p__Firmicutes.c__Clostridia.o__Clostridiales.f__Ruminococcaceae.g__Subdoligranulum.s__Subdoligranulum_unclassified	softdrink_sugar	205	182	0.0738855	0.114321	-0.164747	0.0674888	0.0155171	0.331031	softdrink_sugar	124	123	0.0439844	0.0730376	-0.0569554	0.115964	0.624242	0.962798	softdrink_sugar	223	222	0.042187	0.0636278	-0.0675472	0.11287	0.55016	0.863071	softdrink_sugar	872	872	0.0329801	0.0561686	-0.102497	0.0596255	0.0859698	0.869721	softdrink_sugar	219.552	74.3626	78.4953	281.278	0.0391124	-0.114027	-2.91537	0.00355271	0.0592119	0.189401	1.01398	0
k__Bacteria.p__Firmicutes.c__Bacilli.o__Lactobacillales.f__Streptococcaceae.g__Streptococcus.s__Streptococcus_australis.t__Streptococcus_australis_unclassified	softdrink_sugar	205	50	0.0738855	0.114321	-0.0126027	0.00751559	0.0951297	0.533892	softdrink_sugar	124	35	0.0439844	0.0730376	0.00240115	0.00731305	0.743287	0.970824	softdrink_sugar	223	84	0.042187	0.0636278	-0.0144974	0.00991438	0.145151	0.761651	softdrink_sugar	872	284	0.0329801	0.0561686	-0.0147305	0.00540597	0.0065651	0.379134	softdrink_sugar	17704.1	18698.3	10173.5	34217.9	0.00351812	-0.0102701	-2.91919	0.0035094	0.0592119	0.208622	3.96112	0.242638
k__Bacteria.p__Bacteroidetes.c__Bacteroidia.o__Bacteroidales.f__Bacteroidaceae.g__Bacteroides.s__Bacteroides_dorei.t__Bacteroides_dorei_unclassified	plant_protein_en%	205	99	0.00355147	0.00175209	5.14038	2.50903	0.0418543	0.369472	plant_protein_en%	124	78	0.00341061	0.00138164	5.54265	4.45112	0.215603	0.823815	plant_protein_en%	223	151	0.00368616	0.00130308	2.25715	2.11154	0.286304	0.816493	plant_protein_en%	872	634	0.0035051	0.00147908	2.16745	1.0522	0.0397076	0.509581	plant_protein_en%	0.15885	0.0504732	0.224285	0.903234	0.864888	2.66319	3.07923	0.00207535	0.0592957	0.030299	1.65222	0
k__Bacteria.p__Firmicutes.c__Clostridia.o__Clostridiales.f__Lachnospiraceae.g__Blautia	animal_protein_en%	205	201	0.00530414	0.00421386	-0.409582	2.97785	0.890741	0.966227	animal_protein_en%	124	124	0.00469162	0.00227717	3.40349	3.44299	0.324953	0.925352	animal_protein_en%	223	223	0.00581923	0.00315798	1.96864	1.59686	0.219028	0.780003	animal_protein_en%	872	872	0.00530434	0.00309838	2.12577	0.804428	0.00837739	0.14886	animal_protein_en%	0.11277	0.0843583	0.392163	1.54535	0.684444	2.01346	2.94174	0.00326376	0.059341	0.167126	0.845365	0
k__Bacteria.p__Firmicutes.c__Negativicutes.o__Selenomonadales.f__Veillonellaceae.g__Veillonella.s__Veillonella_parvula.t__Veillonella_parvula_unclassified	group_fruits	205	80	0.124229	0.114099	0.0121195	0.00911268	0.185292	0.987224	group_fruits	124	41	0.121072	0.0828883	0.00285055	0.00825915	0.730695	0.952198	group_fruits	223	56	0.121623	0.0818712	0.0276609	0.00932059	0.00333516	0.11006	group_fruits	872	223	0.120572	0.0882788	0.00470898	0.00217848	0.0309402	0.297595	group_fruits	12042.3	14659.8	11511	210714	0.00200431	0.00601939	3.00323	0.00267133	0.0593628	0.0738596	6.34839	0.52744
k__Bacteria.p__Actinobacteria.c__Actinobacteria.o__Coriobacteriales.f__Coriobacteriaceae.g__Adlercreutzia.s__Adlercreutzia_equolifaciens.t__GCF_000478885	beer	205	81	0.0159322	0.0417865	0.061365	0.0325953	0.0612547	0.574247	beer	124	69	0.0190324	0.0398694	0.031375	0.0577468	0.587926	0.894002	beer	223	174	0.0202225	0.0414092	0.0751711	0.0423062	0.0769962	0.969995	beer	872	695	0.0321143	0.0590783	0.0268687	0.0158208	0.0898084	0.462802	beer	941.217	299.878	558.718	3995.26	0.0131362	0.0373616	2.84417	0.00445276	0.0593701	0.0643028	1.79164	0
k__Bacteria.p__Firmicutes.c__Erysipelotrichia.o__Erysipelotrichales.f__Erysipelotrichaceae.g__Holdemania	beer	205	65	0.0159322	0.0417865	-0.00247261	0.0132306	0.851942	0.936039	beer	124	55	0.0190324	0.0398694	0.0428777	0.014616	0.0040851	0.209157	beer	223	103	0.0202225	0.0414092	0.017846	0.0129295	0.168934	0.969995	beer	872	409	0.0321143	0.0590783	0.00868002	0.00438671	0.0481686	0.422341	beer	5712.66	4681.07	5981.88	51966.2	0.00382522	0.0108924	2.84753	0.004406	0.0593701	0.0643028	6.35302	0.527784
k__Bacteria.p__Firmicutes.c__Clostridia.o__Clostridiales.f__Lachnospiraceae.g__Dorea.s__Dorea_formicigenerans	beer	205	124	0.0159322	0.0417865	0.107249	0.10495	0.308062	0.773174	beer	124	107	0.0190324	0.0398694	-0.0484517	0.12767	0.704994	0.92082	beer	223	216	0.0202225	0.0414092	0.0742752	0.0716844	0.301289	0.969995	beer	872	846	0.0321143	0.0590783	0.0660815	0.0247653	0.00776575	0.223628	beer	90.7888	61.351	194.604	1630.47	0.0224892	0.0652244	2.90026	0.00372854	0.0593701	0.0822451	0.970272	0
k__Bacteria.p__Firmicutes.c__Clostridia.o__Clostridiales.f__Lachnospiraceae.g__Dorea.s__Dorea_formicigenerans.t__Dorea_formicigenerans_unclassified	beer	205	124	0.0159322	0.0417865	0.110895	0.103077	0.283294	0.767708	beer	124	107	0.0190324	0.0398694	-0.0254631	0.126791	0.841179	0.940357	beer	223	216	0.0202225	0.0414092	0.0786672	0.0723546	0.278135	0.969995	beer	872	846	0.0321143	0.0590783	0.0645537	0.0249361	0.00979353	0.223628	beer	94.1182	62.2051	191.015	1608.21	0.0226134	0.0652992	2.88763	0.00388152	0.0593701	0.0822451	0.743131	0
k__Bacteria.p__Actinobacteria.c__Actinobacteria.o__Coriobacteriales.f__Coriobacteriaceae	group_fruits	205	189	0.124229	0.114099	-0.0823347	0.061113	0.179423	0.987224	group_fruits	124	124	0.121072	0.0828883	-0.161847	0.0900471	0.0748154	0.72452	group_fruits	223	223	0.121623	0.0818712	-0.113068	0.0630093	0.0741236	0.40768	group_fruits	872	872	0.120572	0.0882788	-0.0459355	0.0281246	0.102772	0.413509	group_fruits	267.752	123.328	251.878	1264.23	0.0228983	-0.067407	-2.94376	0.00324253	0.0595307	0.097029	2.26761	0
k__Bacteria.p__Firmicutes.c__Clostridia.o__Clostridiales.f__Lachnospiraceae.g__Lachnospiraceae_noname	group_fruits	205	197	0.124229	0.114099	0.0126705	0.0663122	0.848666	0.989295	group_fruits	124	122	0.121072	0.0828883	0.0812117	0.0621444	0.194024	0.902557	group_fruits	223	222	0.121623	0.0818712	0.0701741	0.0352105	0.0475212	0.295104	group_fruits	872	870	0.120572	0.0882788	0.0348352	0.0169262	0.0398865	0.307126	group_fruits	227.412	258.938	806.597	3490.45	0.0144588	0.0422509	2.92216	0.0034761	0.0595307	0.141981	1.41289	0
k__Bacteria.p__Firmicutes.c__Clostridia.o__Clostridiales.f__Eubacteriaceae.g__Eubacterium.s__Eubacterium_hallii.t__GCF_000173975	group_fruits	205	155	0.124229	0.114099	0.0502446	0.0496101	0.312384	0.987224	group_fruits	124	102	0.121072	0.0828883	-0.00062746	0.0783013	0.99362	0.997282	group_fruits	223	218	0.121623	0.0818712	-0.161751	0.0520022	0.00211866	0.0829512	group_fruits	872	858	0.120572	0.0882788	-0.0632586	0.0237333	0.00783324	0.193502	group_fruits	406.312	163.103	369.791	1775.34	0.0191934	-0.0559235	-2.91369	0.00357184	0.0595307	0.165432	9.31549	0.677956
k__Bacteria.p__Proteobacteria.c__Gammaproteobacteria.o__Pasteurellales.f__Pasteurellaceae.g__Haemophilus.s__Haemophilus_parainfluenzae.t__Haemophilus_parainfluenzae_unclassified	fruit	205	46	0.0697321	0.0701431	0.0166059	0.0272089	0.542348	0.883643	fruit	124	27	0.0813012	0.0642751	0.000847071	0.0932565	0.992768	0.995343	fruit	223	47	0.078943	0.0683147	0.0160965	0.0164415	0.328657	0.620683	fruit	872	187	0.0837336	0.0788982	0.013955	0.00635532	0.0283705	0.2048	fruit	1350.76	114.985	3699.26	24758.6	0.00578087	0.014289	2.47178	0.0134442	0.059752	0.0989527	0.042875	0
k__Bacteria.p__Proteobacteria.c__Betaproteobacteria.o__Burkholderiales.f__Sutterellaceae.g__Sutterella.s__Sutterella_wadsworthensis.t__Sutterella_wadsworthensis_unclassified	group_dairy	205	51	0.118197	0.0996813	-0.0507155	0.0281315	0.0729249	0.586711	group_dairy	124	39	0.132773	0.0985231	-0.005217	0.0134764	0.699442	0.949893	group_dairy	223	54	0.145015	0.0954049	-0.0232614	0.0105904	0.0291133	0.300121	group_dairy	872	247	0.150145	0.0950461	-0.00686969	0.00314196	0.0290659	0.268569	group_dairy	1263.61	5506.24	8916.08	101298	0.00292373	-0.00851483	-2.91231	0.00358761	0.0601889	0.0670037	4.52331	0.336769
k__Bacteria.p__Proteobacteria.c__Betaproteobacteria.o__Burkholderiales.f__Sutterellaceae.g__Sutterella.s__Sutterella_wadsworthensis	group_dairy	205	56	0.118197	0.0996813	-0.0138259	0.0155667	0.375593	0.71755	group_dairy	124	41	0.132773	0.0985231	-0.0160893	0.0199269	0.421139	0.89843	group_dairy	223	55	0.145015	0.0954049	-0.0237159	0.0106955	0.0276298	0.300121	group_dairy	872	251	0.150145	0.0950461	-0.00682817	0.00315694	0.0308382	0.273986	group_dairy	4126.76	2518.37	8741.81	100339	0.00293958	-0.00855493	-2.91026	0.00361133	0.0601889	0.0670037	2.56613	0
k__Bacteria.p__Firmicutes.c__Clostridia.o__Clostridiales.f__Ruminococcaceae.g__Ruminococcus.s__Ruminococcus_sp_5_1_39BFAA.t__GCF_000159975	carb_g/d	205	126	0.116504	0.0171115	-0.8194	0.600381	0.173849	0.609663	carb_g/d	124	81	0.113654	0.0131447	0.656548	0.864976	0.449332	0.88876	carb_g/d	223	201	0.115367	0.0148788	-1.47511	0.524996	0.00541079	0.178556	carb_g/d	872	797	0.115514	0.0152021	-0.36688	0.250857	0.143966	0.443414	carb_g/d	2.77426	1.33657	3.62817	15.8909	0.205716	-0.53228	-2.58745	0.00966905	0.0604316	0.102221	5.77764	0.480757
k__Bacteria.p__Firmicutes.c__Clostridia.o__Clostridiales.f__Ruminococcaceae.g__Ruminococcus.s__Ruminococcus_callidus.t__GCF_000468015	plant_protein_g/d	205	49	0.0148277	0.00334303	0.372149	0.71989	0.60576	0.947328	plant_protein_g/d	124	32	0.0154055	0.00278504	2.59755	1.31209	0.0500451	0.441777	plant_protein_g/d	223	93	0.0152884	0.00234256	1.51885	0.642478	0.0190063	0.305183	plant_protein_g/d	872	447	0.0156622	0.00281734	0.424034	0.407509	0.298378	0.564962	plant_protein_g/d	1.9296	0.580861	2.42261	6.02179	0.302132	0.772255	2.55602	0.0105878	0.0605015	0.142722	4.32473	0.306314
k__Bacteria.p__Firmicutes.c__Clostridia.o__Clostridiales.f__Lachnospiraceae.g__Anaerostipes	nut_d	205	178	0.000940766	0.00428675	0.333986	0.489394	0.495766	0.92679	nut_d	124	104	0.000963753	0.00315796	1.08451	0.895024	0.228045	0.648755	nut_d	223	213	0.00103658	0.00198489	-0.172204	1.08467	0.874005	0.930393	nut_d	872	832	0.00117064	0.00338198	0.779602	0.298705	0.00921404	0.193495	nut_d	4.17525	1.24833	0.849978	11.2077	0.239174	0.648664	2.7121	0.00668582	0.0607802	0.124069	1.41546	0
k__Bacteria.p__Firmicutes.c__Clostridia.o__Clostridiales.f__Lachnospiraceae.g__Blautia.s__Ruminococcus_obeum	group_breads	205	181	0.0665347	0.0307355	-0.192747	0.161144	0.233075	0.847087	group_breads	124	120	0.0658305	0.0262427	-0.529345	0.242389	0.0309504	0.716315	group_breads	223	222	0.0647654	0.0265172	-0.21324	0.148003	0.151081	0.648877	group_breads	872	870	0.069278	0.0261876	-0.121666	0.0667303	0.0686106	0.395585	group_breads	38.5098	17.0206	45.6521	224.571	0.0554058	-0.164203	-2.96365	0.00304013	0.0608027	0.0823683	2.81682	0
k__Bacteria.p__Firmicutes.c__Clostridia.o__Clostridiales.f__Lachnospiraceae.g__Lachnospiraceae_noname	vegetables_cooked_nobutter	205	197	0.0560535	0.0499205	0.194985	0.149408	0.193406	0.780743	vegetables_cooked_nobutter	124	122	0.0568988	0.0444803	0.0179113	0.107035	0.867412	0.976252	vegetables_cooked_nobutter	223	222	0.0629113	0.0411443	0.13963	0.0723877	0.0550517	0.55741	vegetables_cooked_nobutter	872	870	0.0589629	0.0399312	0.0781513	0.0385712	0.0430586	0.284187	vegetables_cooked_nobutter	44.7974	87.2872	190.841	672.162	0.0317007	0.0899173	2.83644	0.0045619	0.0608254	0.0989001	1.51178	0
k__Bacteria.p__Actinobacteria.c__Actinobacteria.o__Bifidobacteriales.f__Bifidobacteriaceae.g__Bifidobacterium.s__Bifidobacterium_longum.t__Bifidobacterium_longum_unclassified	vegetables_cooked_nobutter	205	151	0.0560535	0.0499205	-0.1852	0.187201	0.323714	0.883404	vegetables_cooked_nobutter	124	107	0.0568988	0.0444803	-0.284678	0.27417	0.301241	0.976252	vegetables_cooked_nobutter	223	193	0.0629113	0.0411443	-0.227866	0.217747	0.296503	0.903469	vegetables_cooked_nobutter	872	807	0.0589629	0.0399312	-0.224277	0.099553	0.0245188	0.21009	vegetables_cooked_nobutter	28.5354	13.3033	21.0909	100.9	0.0781275	-0.222838	-2.85223	0.00434136	0.0608254	0.145658	0.0920409	0
k__Bacteria.p__Bacteroidetes.c__Bacteroidia.o__Bacteroidales.f__Porphyromonadaceae	milk_whole	205	164	0.00363829	0.0178548	-0.266195	0.35409	0.453072	0.984209	milk_whole	124	112	0.00445388	0.0197138	-0.160548	0.300889	0.594638	0.987064	milk_whole	223	206	0.00317914	0.0152709	-0.276168	0.272408	0.3118	0.729111	milk_whole	872	838	0.0040448	0.0196028	-0.264695	0.0897628	0.00327553	0.108092	milk_whole	7.97575	11.0455	13.476	124.11	0.0799086	-0.258413	-3.23385	0.00122132	0.061066	0.0378277	0.115418	0
k__Bacteria.p__Firmicutes.c__Negativicutes.o__Selenomonadales.f__Veillonellaceae	wine_red	205	176	0.0062988	0.0145138	-0.492176	0.645711	0.446825	0.69526	wine_red	124	100	0.00883077	0.0194022	-0.832054	0.484622	0.0886189	0.630179	wine_red	223	162	0.0133902	0.0226777	0.0880965	0.331393	0.79062	0.966325	wine_red	872	672	0.0143368	0.0213184	-0.500176	0.19333	0.00983901	0.0982935	wine_red	2.39841	4.25788	9.1057	26.7547	0.153363	-0.406972	-2.65366	0.00796251	0.06125	0.0831296	3.25095	0.0771922
k__Bacteria.p__Firmicutes.c__Bacilli.o__Lactobacillales.f__Streptococcaceae	animal_protein_g/d	205	202	0.0209187	0.00683394	1.32877	1.34202	0.323332	0.917279	animal_protein_g/d	124	122	0.0209888	0.00656151	0.948517	1.60443	0.555537	0.889806	animal_protein_g/d	223	219	0.0233634	0.00641486	1.37322	1.19551	0.251971	0.797334	animal_protein_g/d	872	860	0.0229908	0.00688612	1.03269	0.475983	0.0303109	0.234399	animal_protein_g/d	0.555242	0.388469	0.699675	4.41384	0.406315	1.09377	2.69192	0.00710417	0.0617754	0.143803	0.109964	0
k__Bacteria.p__Firmicutes.c__Clostridia.o__Clostridiales.f__Ruminococcaceae.g__Faecalibacterium.s__Faecalibacterium_prausnitzii.t__Faecalibacterium_prausnitzii_unclassified	carb_g/d	205	128	0.116504	0.0171115	-0.93349	0.468095	0.0474847	0.379877	carb_g/d	124	118	0.113654	0.0131447	-1.39527	0.736748	0.0606771	0.743843	carb_g/d	223	215	0.115367	0.0148788	-0.215318	0.36758	0.558635	0.919484	carb_g/d	872	850	0.115514	0.0152021	-0.274032	0.170877	0.10915	0.431298	carb_g/d	4.56387	1.84231	7.4011	34.2478	0.144255	-0.370604	-2.56909	0.0101965	0.0617968	0.146176	3.87819	0.226442
k__Bacteria.p__Bacteroidetes.c__Bacteroidia.o__Bacteroidales.f__Rikenellaceae.g__Alistipes.s__Alistipes_putredinis.t__GCF_000154465	milk_whole	205	80	0.00363829	0.0178548	-0.0926916	0.275866	0.737222	0.984209	milk_whole	124	76	0.00445388	0.0197138	-0.398952	0.341115	0.244518	0.987064	milk_whole	223	173	0.00317914	0.0152709	-0.551005	0.257848	0.0337222	0.325737	milk_whole	872	709	0.0040448	0.0196028	-0.225139	0.0925125	0.0151507	0.221825	milk_whole	13.1402	8.59407	15.0408	116.842	0.0806826	-0.255439	-3.16598	0.00154564	0.0618256	0.0462758	1.94628	0
k__Bacteria.p__Firmicutes.c__Bacilli.o__Lactobacillales.f__Leuconostocaceae	salad_toast	205	33	0.000909357	0.00198241	1.46445	0.452816	0.00142772	0.0522139	salad_toast	124	30	0.000833568	0.00197919	2.60102	0.624867	5.98e-05	0.0038279	salad_toast	223	73	0.00138343	0.00226805	0.125167	0.412328	0.761769	0.978916	salad_toast	872	227	0.00118743	0.00235717	0.181532	0.0894501	0.042765	0.586879	salad_toast	4.87704	2.56109	5.88184	124.979	0.0850335	0.269182	3.16559	0.00154767	0.0619068	0.103362	21.9756	0.863485
k__Bacteria.p__Proteobacteria.c__Gammaproteobacteria	group_tea	205	171	0.16485	0.177703	0.0309554	0.0364306	0.396524	0.840789	group_tea	124	81	0.14018	0.162212	-0.0174025	0.0167308	0.300532	0.90158	group_tea	223	173	0.183927	0.17978	0.0448928	0.0101803	1.69e-05	0.00390066	group_tea	872	660	0.141868	0.163068	0.0126599	0.00627942	0.0441139	0.685477	group_tea	753.473	3572.44	9648.87	25360.7	0.00504206	0.0181867	3.607	0.00030976	0.061952	0.0769419	12.3041	0.756178
k__Bacteria.p__Firmicutes	snack_meats	205	205	0.00177183	0.00350995	1.24466	3.72293	0.738486	0.983477	snack_meats	124	124	0.00180405	0.00296218	4.94481	4.98868	0.323597	0.96263	snack_meats	223	223	0.00167656	0.00285422	5.61414	4.42161	0.205544	0.764348	snack_meats	872	872	0.0017557	0.00299643	4.98687	1.86686	0.00769843	0.111146	snack_meats	0.0721491	0.0401817	0.0511492	0.286931	1.49003	4.45491	2.98981	0.00279154	0.0620343	0.146633	0.90312	0
k__Bacteria.p__Bacteroidetes.c__Bacteroidia.o__Bacteroidales.f__Porphyromonadaceae.g__Parabacteroides.s__Parabacteroides_merdae	fish_prepared_fat	205	83	0.000124306	0.000224425	24.8361	15.7774	0.117048	0.483293	fish_prepared_fat	124	66	0.000179748	0.000258835	30.8253	16.3929	0.062539	0.770319	fish_prepared_fat	223	141	0.000229767	0.000370819	13.3323	7.80239	0.0889274	0.622492	fish_prepared_fat	872	620	0.000167362	0.000243235	7.01285	5.11642	0.170839	0.692347	fish_prepared_fat	0.00401725	0.00372127	0.0164265	0.0382003	4.00432	11.2463	2.80854	0.00497667	0.0622084	0.0433677	2.92452	0
k__Bacteria.p__Firmicutes.c__Clostridia.o__Clostridiales.f__Lachnospiraceae.g__Lachnospiraceae_noname.s__Lachnospiraceae_bacterium_2_1_58FAA.t__GCF_000218465	group_nuts	205	66	0.00499133	0.00855226	-0.0787185	0.235442	0.738471	0.929219	group_nuts	124	35	0.00594474	0.00751678	-0.47284	0.342338	0.169803	0.555806	group_nuts	223	57	0.00667488	0.00644167	0.0566844	0.249807	0.820704	0.990065	group_nuts	872	154	0.00707531	0.00712417	-0.178278	0.0680947	0.00899659	0.167946	group_nuts	18.0398	8.53278	16.0247	215.662	0.062226	-0.166477	-2.67535	0.00746505	0.0622087	0.138815	1.76789	0
k__Viruses.p__Viruses_noname.c__Viruses_noname.o__Caudovirales.f__Siphoviridae.g__Siphoviridae_noname	group_nuts	205	21	0.00499133	0.00855226	2.66473	0.308382	1.78e-15	4.56e-13	group_nuts	124	13	0.00594474	0.00751678	0.0675193	0.290688	0.816724	0.955565	group_nuts	223	25	0.00667488	0.00644167	0.117165	0.235569	0.619428	0.905735	group_nuts	872	124	0.00707531	0.00712417	-0.273017	0.179662	0.128973	0.613153	group_nuts	10.5153	11.8344	18.0204	30.9803	0.118386	0.314963	2.66046	0.00780329	0.0624263	0.124655	70.1993	0.957265
k__Bacteria.p__Firmicutes.c__Clostridia.o__Clostridiales.f__Eubacteriaceae.g__Eubacterium.s__Eubacterium_hallii.t__GCF_000173975	wine_white	205	155	0.0040214	0.0115623	0.677842	0.483228	0.162246	0.883721	wine_white	124	102	0.0042002	0.0134587	-0.478645	0.444115	0.283344	0.903306	wine_white	223	218	0.0102575	0.0179711	0.443487	0.241087	0.0672027	0.897994	wine_white	872	858	0.0103628	0.0209172	0.317471	0.0996892	0.00150139	0.098975	wine_white	4.28249	5.07001	17.205	100.625	0.0886721	0.314916	3.55147	0.000383091	0.0624451	0.0268078	4.04191	0.257777
k__Bacteria.p__Firmicutes.c__Clostridia.o__Clostridiales	wine_white	205	204	0.0040214	0.0115623	2.20786	1.33288	0.0992045	0.858162	wine_white	124	124	0.0042002	0.0134587	0.0589473	1.17852	0.960192	0.983236	wine_white	223	223	0.0102575	0.0179711	-0.363412	0.672817	0.589657	0.988396	wine_white	872	872	0.0103628	0.0209172	0.90717	0.26009	0.000511307	0.098975	wine_white	0.562884	0.719991	2.20905	14.7826	0.233925	0.760225	3.24987	0.00115459	0.0624451	0.0790874	4.64196	0.353721
k__Bacteria.p__Firmicutes.c__Clostridia.o__Clostridiales.f__Ruminococcaceae.g__Faecalibacterium.s__Faecalibacterium_prausnitzii	wine_white	205	129	0.0040214	0.0115623	1.62916	0.802272	0.043611	0.858162	wine_white	124	120	0.0042002	0.0134587	0.496076	0.805093	0.538957	0.903306	wine_white	223	221	0.0102575	0.0179711	0.163638	0.329299	0.619743	0.988396	wine_white	872	867	0.0103628	0.0209172	0.37664	0.132076	0.00445212	0.098975	wine_white	1.55366	1.54279	9.22189	57.3262	0.119827	0.379023	3.16307	0.00156113	0.0624451	0.0790874	2.8774	0
k__Bacteria.p__Actinobacteria.c__Actinobacteria.o__Bifidobacteriales.f__Bifidobacteriaceae.g__Bifidobacterium.s__Bifidobacterium_adolescentis.t__Bifidobacterium_adolescentis_unclassified	wine_white	205	88	0.0040214	0.0115623	-0.648324	1.1254	0.565205	0.955383	wine_white	124	84	0.0042002	0.0134587	-2.2064	1.35483	0.106055	0.903306	wine_white	223	180	0.0102575	0.0179711	-0.417896	0.737627	0.571609	0.988396	wine_white	872	735	0.0103628	0.0209172	-0.829947	0.28925	0.00421366	0.098975	wine_white	0.789568	0.544788	1.83792	11.9524	0.257133	-0.819974	-3.18891	0.0014281	0.0624451	0.100416	1.36877	0
k__Bacteria.p__Actinobacteria.c__Actinobacteria.o__Bifidobacteriales.f__Bifidobacteriaceae.g__Bifidobacterium.s__Bifidobacterium_adolescentis	wine_white	205	88	0.0040214	0.0115623	-0.648324	1.1254	0.565205	0.955383	wine_white	124	84	0.0042002	0.0134587	-2.2064	1.35483	0.106055	0.903306	wine_white	223	180	0.0102575	0.0179711	-0.417896	0.737627	0.571609	0.988396	wine_white	872	735	0.0103628	0.0209172	-0.829215	0.289418	0.00426941	0.098975	wine_white	0.789568	0.544788	1.83792	11.9385	0.257251	-0.819386	-3.18516	0.00144674	0.0624451	0.100416	1.36859	0
k__Bacteria.p__Bacteroidetes.c__Bacteroidia.o__Bacteroidales.f__Bacteroidaceae.g__Bacteroides.s__Bacteroides_cellulosilyticus.t__Bacteroides_cellulosilyticus_unclassified	group_nuts	205	37	0.00499133	0.00855226	0.47626	0.289795	0.101863	0.65112	group_nuts	124	26	0.00594474	0.00751678	-0.401595	0.338369	0.237649	0.579574	group_nuts	223	84	0.00667488	0.00644167	0.0647539	0.186434	0.728717	0.951037	group_nuts	872	318	0.00707531	0.00712417	0.323327	0.114134	0.00472314	0.167946	group_nuts	11.9075	8.7341	28.7707	76.7662	0.0890241	0.228621	2.56808	0.0102263	0.0630143	0.127021	5.66027	0.46999
k__Bacteria.p__Bacteroidetes.c__Bacteroidia.o__Bacteroidales.f__Bacteroidaceae.g__Bacteroides.s__Bacteroides_uniformis	group_nuts	205	146	0.00499133	0.00855226	0.367339	0.827125	0.657439	0.929219	group_nuts	124	100	0.00594474	0.00751678	1.66437	1.41613	0.242244	0.579574	group_nuts	223	201	0.00667488	0.00644167	1.68103	0.693349	0.0161554	0.556844	group_nuts	872	825	0.00707531	0.00712417	0.459585	0.299953	0.125843	0.613153	group_nuts	1.4617	0.498648	2.08016	11.1146	0.256874	0.657982	2.56149	0.0104223	0.0630143	0.138815	3.24315	0.0749737
k__Bacteria.p__Bacteroidetes.c__Bacteroidia.o__Bacteroidales.f__Bacteroidaceae.g__Bacteroides	group_nuts	205	185	0.00499133	0.00855226	0.163233	1.38808	0.906506	0.951491	group_nuts	124	122	0.00594474	0.00751678	1.04251	1.72458	0.546674	0.82264	group_nuts	223	220	0.00667488	0.00644167	2.52987	1.21927	0.0391744	0.556844	group_nuts	872	863	0.00707531	0.00712417	0.95701	0.498334	0.0551333	0.42374	group_nuts	0.519005	0.336226	0.672668	4.02679	0.424297	1.07849	2.54183	0.0110275	0.0630143	0.138815	1.9116	0
k__Bacteria.p__Firmicutes.c__Bacilli.o__Lactobacillales.f__Streptococcaceae.g__Streptococcus.s__Streptococcus_mutans.t__Streptococcus_mutans_unclassified	group_nuts	205	45	0.00499133	0.00855226	-0.168066	0.162381	0.301912	0.742016	group_nuts	124	36	0.00594474	0.00751678	-0.517624	0.422497	0.222937	0.570718	group_nuts	223	59	0.00667488	0.00644167	0.0939673	0.157749	0.552009	0.905735	group_nuts	872	198	0.00707531	0.00712417	-0.153672	0.0593496	0.00977904	0.167946	group_nuts	37.9255	5.60211	40.1854	283.9	0.052156	-0.133633	-2.56218	0.0104018	0.0630143	0.151775	3.06668	0.0217442
k__Bacteria.p__Firmicutes.c__Bacilli.o__Lactobacillales.f__Streptococcaceae	group_nuts	205	202	0.00499133	0.00855226	0.231507	0.982503	0.813966	0.929219	group_nuts	124	122	0.00594474	0.00751678	-3.34834	1.35939	0.0152291	0.344975	group_nuts	223	219	0.00667488	0.00644167	0.31996	1.1822	0.78692	0.990065	group_nuts	872	860	0.00707531	0.00712417	-1.14618	0.446535	0.0104317	0.167946	group_nuts	1.03593	0.541143	0.715519	5.01521	0.369919	-0.970399	-2.62328	0.00870886	0.0630143	0.159359	5.90275	0.491762
k__Bacteria.p__Proteobacteria.c__Betaproteobacteria.o__Burkholderiales.f__Sutterellaceae	group_nuts	205	139	0.00499133	0.00855226	0.48663	0.209364	0.0211819	0.442904	group_nuts	124	83	0.00594474	0.00751678	0.6577	0.337725	0.053919	0.440226	group_nuts	223	118	0.00667488	0.00644167	0.0553656	0.151589	0.715298	0.951037	group_nuts	872	429	0.00707531	0.00712417	0.105945	0.0627238	0.0915768	0.528856	group_nuts	22.8138	8.76747	43.5178	254.176	0.0551087	0.140327	2.54637	0.0108849	0.0630143	0.159359	5.6974	0.473444
k__Bacteria.p__Firmicutes.c__Bacilli.o__Lactobacillales.f__Streptococcaceae.g__Streptococcus	group_nuts	205	202	0.00499133	0.00855226	0.271203	0.988075	0.784008	0.929219	group_nuts	124	121	0.00594474	0.00751678	-3.44426	1.35583	0.0123851	0.344975	group_nuts	223	219	0.00667488	0.00644167	0.355707	1.18458	0.764251	0.975564	group_nuts	872	858	0.00707531	0.00712417	-1.11386	0.440873	0.0117001	0.16892	group_nuts	1.02428	0.543986	0.712645	5.14485	0.366969	-0.95249	-2.59556	0.0094437	0.0630143	0.171341	6.26491	0.521142
k__Viruses.p__Viruses_noname.c__Viruses_noname.o__Caudovirales.f__Siphoviridae	group_nuts	205	37	0.00499133	0.00855226	2.61878	0.311306	7.59e-15	4.86e-13	group_nuts	124	21	0.00594474	0.00751678	0.429824	0.956791	0.654079	0.881794	group_nuts	223	50	0.00667488	0.00644167	-0.114241	0.264392	0.666104	0.951037	group_nuts	872	191	0.00707531	0.00712417	-0.236362	0.186578	0.205557	0.725183	group_nuts	10.3187	1.09236	14.3056	28.7262	0.135528	0.350236	2.58423	0.00975968	0.0630143	0.176257	66.0807	0.954601
k__Bacteria.p__Firmicutes.c__Clostridia.o__Clostridiales.f__Ruminococcaceae.g__Subdoligranulum.s__Subdoligranulum_unclassified	group_nuts	205	182	0.00499133	0.00855226	1.15994	0.914223	0.206004	0.707997	group_nuts	124	123	0.00594474	0.00751678	1.68818	1.1284	0.137326	0.515724	group_nuts	223	222	0.00667488	0.00644167	0.850721	1.08034	0.431872	0.905735	group_nuts	872	872	0.00707531	0.00712417	0.752456	0.450024	0.0948792	0.534563	group_nuts	1.19645	0.785363	0.856792	4.93774	0.358602	0.920481	2.56686	0.0102624	0.0630143	0.200943	0.675044	0
k__Bacteria.p__Firmicutes.c__Clostridia.o__Clostridiales.f__Ruminococcaceae.g__Subdoligranulum	group_nuts	205	182	0.00499133	0.00855226	1.13768	0.916103	0.215746	0.707997	group_nuts	124	123	0.00594474	0.00751678	1.77236	1.12963	0.119354	0.505692	group_nuts	223	222	0.00667488	0.00644167	0.85087	1.07961	0.431477	0.905735	group_nuts	872	872	0.00707531	0.00712417	0.734155	0.450665	0.103667	0.553698	group_nuts	1.19155	0.78366	0.857963	4.92371	0.359051	0.913939	2.54543	0.0109144	0.0630143	0.208685	0.799682	0
k__Bacteria.p__Bacteroidetes.c__Bacteroidia.o__Bacteroidales.f__Bacteroidaceae.g__Bacteroides.s__Bacteroides_fragilis.t__Bacteroides_fragilis_unclassified	snack_cheese	205	102	0.00196611	0.00383557	-0.686327	0.821035	0.404239	0.796152	snack_cheese	124	69	0.00223727	0.00406041	0.769703	0.705572	0.277683	0.964047	snack_cheese	223	77	0.00215173	0.00316946	0.156281	0.206761	0.450669	0.944869	snack_cheese	872	288	0.00223346	0.00368979	0.40106	0.137567	0.00364861	0.0648331	snack_cheese	1.48346	2.00871	23.3917	52.8411	0.111996	0.318296	2.84202	0.0044828	0.0640401	0.0647468	2.88248	0
k__Bacteria.p__Bacteroidetes.c__Bacteroidia.o__Bacteroidales.f__Porphyromonadaceae	group_coffee	205	164	0.167556	0.173481	0.034124	0.0383547	0.374699	0.841429	group_coffee	124	112	0.158729	0.128453	0.117618	0.0484895	0.0167965	0.383153	group_coffee	223	206	0.178916	0.145076	0.0238099	0.0302395	0.431916	0.836226	group_coffee	872	838	0.214245	0.157158	0.0231311	0.0119706	0.0536441	0.302239	group_coffee	679.771	425.308	1093.58	6978.62	0.0104386	0.0284051	2.72116	0.0065054	0.0641564	0.0411714	3.62441	0.17228
k__Bacteria.p__Actinobacteria.c__Actinobacteria.o__Coriobacteriales.f__Coriobacteriaceae.g__Eggerthella.s__Eggerthella_unclassified	group_coffee	205	145	0.167556	0.173481	0.0380109	0.0204135	0.0640847	0.494058	group_coffee	124	93	0.158729	0.128453	0.037252	0.0276483	0.180516	0.660171	group_coffee	223	150	0.178916	0.145076	-0.0188856	0.0127788	0.14091	0.729499	group_coffee	872	495	0.214245	0.157158	-0.0139233	0.00452154	0.00214255	0.061866	group_coffee	2399.76	1308.17	6123.74	48913.4	0.00412586	-0.0111794	-2.7096	0.00673643	0.0641564	0.0619933	9.60703	0.687729
k__Bacteria.p__Bacteroidetes.c__Bacteroidia.o__Bacteroidales	group_vegetables	205	192	0.057154	0.0508139	0.32176	0.265424	0.226846	0.793614	group_vegetables	124	123	0.0579135	0.045023	0.121949	0.303348	0.688405	0.969418	group_vegetables	223	221	0.0640958	0.0418177	0.482235	0.25779	0.0627396	0.579714	group_vegetables	872	870	0.0600754	0.0406608	0.215334	0.112481	0.0558975	0.313611	group_vegetables	14.1945	10.8672	15.0476	79.039	0.0916128	0.253204	2.76385	0.00571245	0.064631	0.071424	1.15661	0
k__Bacteria.p__Firmicutes.c__Erysipelotrichia.o__Erysipelotrichales.f__Erysipelotrichaceae.g__Holdemania	group_vegetables	205	65	0.057154	0.0508139	0.0279485	0.0106881	0.00961164	0.189275	group_vegetables	124	55	0.0579135	0.045023	0.0144323	0.0133758	0.282977	0.969418	group_vegetables	223	103	0.0640958	0.0418177	-0.00674202	0.0124947	0.590036	0.902638	group_vegetables	872	409	0.0600754	0.0406608	0.0119713	0.00614076	0.0515633	0.313451	group_vegetables	8753.88	5589.35	6405.41	26518.9	0.00459958	0.0126853	2.75793	0.00581679	0.064631	0.138172	4.48746	0.33147
k__Bacteria.p__Actinobacteria.c__Actinobacteria.o__Bifidobacteriales.f__Bifidobacteriaceae.g__Bifidobacterium.s__Bifidobacterium_longum	group_vegetables	205	151	0.057154	0.0508139	-0.201501	0.187234	0.28314	0.823256	group_vegetables	124	107	0.0579135	0.045023	-0.227661	0.270977	0.402524	0.969418	group_vegetables	223	193	0.0640958	0.0418177	-0.207634	0.213772	0.33248	0.896126	group_vegetables	872	808	0.0600754	0.0406608	-0.222131	0.099397	0.0256862	0.201212	group_vegetables	28.5254	13.6187	21.8826	101.217	0.0777925	-0.217106	-2.79083	0.00525729	0.064631	0.138172	0.0129823	0
k__Bacteria.p__Firmicutes.c__Clostridia.o__Clostridiales.f__Lachnospiraceae.g__Roseburia	fruit	205	173	0.0697321	0.0701431	0.130756	0.0878311	0.138153	0.579788	fruit	124	120	0.0813012	0.0642751	0.131278	0.120637	0.278741	0.854694	fruit	223	222	0.078943	0.0683147	0.175563	0.0576799	0.00262793	0.0287006	fruit	872	869	0.0837336	0.0788982	0.0205874	0.0248038	0.406761	0.711831	fruit	129.629	68.7128	300.574	1625.42	0.0216965	0.052818	2.43441	0.0149162	0.0648532	0.0944522	7.42742	0.596091
k__Bacteria.p__Actinobacteria.c__Actinobacteria.o__Bifidobacteriales.f__Bifidobacteriaceae.g__Bifidobacterium.s__Bifidobacterium_longum	vegetables_cooked_nobutter	205	151	0.0560535	0.0499205	-0.205354	0.190567	0.28252	0.828152	vegetables_cooked_nobutter	124	107	0.0568988	0.0444803	-0.22065	0.274291	0.422762	0.976252	vegetables_cooked_nobutter	223	193	0.0629113	0.0411443	-0.215097	0.2172	0.323117	0.903469	vegetables_cooked_nobutter	872	808	0.0589629	0.0399312	-0.226908	0.101173	0.025164	0.21009	vegetables_cooked_nobutter	27.5361	13.2916	21.1973	97.6947	0.0791263	-0.221104	-2.79431	0.00520099	0.0650123	0.145658	0.0108892	0
k__Bacteria.p__Firmicutes.c__Clostridia.o__Clostridiales.f__Clostridiaceae.g__Clostridium.s__Clostridium_leptum.t__GCF_000154345	group_dairy	205	110	0.118197	0.0996813	0.0423682	0.0141548	0.00311218	0.113817	group_dairy	124	73	0.132773	0.0985231	-0.0175063	0.0170553	0.306895	0.89843	group_dairy	223	184	0.145015	0.0954049	0.0260289	0.0115296	0.0250012	0.300121	group_dairy	872	712	0.150145	0.0950461	0.00890612	0.00585985	0.128921	0.44449	group_dairy	4991.08	3437.8	7522.64	29122.3	0.00471018	0.0134547	2.8565	0.00428334	0.0654326	0.0720313	9.25985	0.676021
k__Bacteria.p__Firmicutes.c__Clostridia.o__Clostridiales.f__Clostridiaceae	group_dairy	205	189	0.118197	0.0996813	0.126465	0.0798345	0.11477	0.586711	group_dairy	124	110	0.132773	0.0985231	0.0857717	0.0371397	0.0228039	0.83397	group_dairy	223	198	0.145015	0.0954049	0.0250091	0.0304368	0.412195	0.774457	group_dairy	872	781	0.150145	0.0950461	0.0325529	0.020379	0.110555	0.407861	group_dairy	156.899	724.977	1079.45	2407.87	0.0151286	0.042892	2.83516	0.00458028	0.0654326	0.0882031	3.03144	0.0103711
k__Bacteria.p__Firmicutes.c__Clostridia.o__Clostridiales.f__Lachnospiraceae.g__Blautia.s__Blautia_hydrogenotrophica.t__GCF_000157975	group_fruits	205	33	0.124229	0.114099	0.0192641	0.0189512	0.310614	0.987224	group_fruits	124	32	0.121072	0.0828883	-0.0387616	0.0408756	0.344908	0.902557	group_fruits	223	40	0.121623	0.0818712	-0.0179832	0.01804	0.319943	0.796622	group_fruits	872	131	0.120572	0.0882788	-0.0200051	0.00652929	0.00225231	0.186074	group_fruits	2784.38	598.511	3072.75	23456.7	0.00578195	-0.0165173	-2.8567	0.00428064	0.065856	0.117412	4.15295	0.277622
k__Bacteria.p__Actinobacteria.c__Actinobacteria.o__Bifidobacteriales.f__Bifidobacteriaceae.g__Bifidobacterium.s__Bifidobacterium_longum.t__Bifidobacterium_longum_unclassified	chocolate	205	151	0.00229885	0.00356759	-4.51512	2.55682	0.0789436	0.577575	chocolate	124	107	0.0025655	0.00336733	-3.98578	3.63493	0.275083	0.968954	chocolate	223	193	0.00289734	0.00380532	-2.46951	2.31692	0.287666	0.932582	chocolate	872	807	0.00213165	0.00300912	-2.88799	1.30407	0.0270482	0.568013	chocolate	0.152968	0.0756848	0.186285	0.588025	0.998522	-3.14127	-3.14592	0.00165567	0.0662269	0.0555208	0.464486	0
k__Bacteria.p__Bacteroidetes.c__Bacteroidia.o__Bacteroidales.f__Rikenellaceae.g__Alistipes.s__Alistipes_shahii.t__GCF_000210575	nut_d	205	73	0.000940766	0.00428675	0.693562	0.39842	0.0832916	0.893614	nut_d	124	56	0.000963753	0.00315796	0.971692	0.951238	0.309106	0.667764	nut_d	223	155	0.00103658	0.00198489	1.8459	0.902145	0.0419665	0.313075	nut_d	872	675	0.00117064	0.00338198	0.356643	0.268421	0.184309	0.746111	nut_d	6.29966	1.10515	1.2287	13.8793	0.210759	0.562395	2.66843	0.00762061	0.0662662	0.138707	2.90525	0
k__Bacteria.p__Firmicutes.c__Negativicutes.o__Selenomonadales.f__Veillonellaceae.g__Veillonella.s__Veillonella_parvula.t__Veillonella_parvula_unclassified	snack_savoury_hot	205	80	0.0038471	0.0042607	-0.178246	0.217948	0.414582	0.982125	snack_savoury_hot	124	41	0.0031842	0.00355527	-0.133011	0.175353	0.449863	0.947736	snack_savoury_hot	223	56	0.0032658	0.0034823	-0.296106	0.22157	0.182812	0.790205	snack_savoury_hot	872	223	0.00310297	0.00355542	-0.126282	0.0546994	0.0212117	0.37427	snack_savoury_hot	21.0521	32.5218	20.3694	334.222	0.0494973	-0.137974	-2.7875	0.0053117	0.0663962	0.0778599	0.589982	0
k__Bacteria.p__Firmicutes.c__Bacilli.o__Lactobacillales.f__Streptococcaceae.g__Streptococcus.s__Streptococcus_salivarius.t__Streptococcus_salivarius_unclassified	biscuits_s	205	199	0.00479649	0.00513611	1.65915	0.976307	0.0908443	0.789904	biscuits_s	124	118	0.00492197	0.00612556	1.50722	0.714804	0.0372305	0.476567	biscuits_s	223	213	0.00496396	0.00530088	-0.197783	0.663884	0.766065	0.965653	biscuits_s	872	827	0.00465846	0.00528552	0.820881	0.287078	0.00434813	0.169268	biscuits_s	1.04912	1.95716	2.2689	12.1339	0.239669	0.815796	3.40384	0.000664457	0.0664457	0.0669586	4.01309	0.252446
k__Bacteria.p__Firmicutes.c__Clostridia.o__Clostridiales.f__Lachnospiraceae.g__Anaerostipes.s__Anaerostipes_hadrus.t__GCF_000332875	group_nuts	205	142	0.00499133	0.00855226	0.404047	0.21281	0.0590747	0.487843	group_nuts	124	102	0.00594474	0.00751678	0.071344	0.386213	0.85376	0.967091	group_nuts	223	211	0.00667488	0.00644167	-0.194507	0.340805	0.568781	0.905735	group_nuts	872	821	0.00707531	0.00712417	0.323305	0.145189	0.0262203	0.242276	group_nuts	22.081	6.70418	8.60968	47.439	0.108571	0.271857	2.50394	0.0122817	0.0664928	0.138815	2.65352	0
k__Bacteria.p__Bacteroidetes.c__Bacteroidia.o__Bacteroidales.f__Bacteroidaceae.g__Bacteroides.s__Bacteroides_uniformis.t__Bacteroides_uniformis_unclassified	group_nuts	205	146	0.00499133	0.00855226	0.414461	0.822733	0.614984	0.926093	group_nuts	124	100	0.00594474	0.00751678	1.63723	1.41428	0.249347	0.585377	group_nuts	223	201	0.00667488	0.00644167	1.71376	0.694477	0.0143792	0.556844	group_nuts	872	823	0.00707531	0.00712417	0.423636	0.292988	0.148566	0.632237	group_nuts	1.47734	0.499956	2.0734	11.6493	0.252377	0.631797	2.50338	0.0123012	0.0664928	0.138815	3.50719	0.144614
k__Bacteria.p__Bacteroidetes.c__Bacteroidia.o__Bacteroidales	vegetables_cooked_nobutter	205	192	0.0560535	0.0499205	0.323889	0.270167	0.232006	0.780743	vegetables_cooked_nobutter	124	123	0.0568988	0.0444803	0.122655	0.306981	0.690209	0.976252	vegetables_cooked_nobutter	223	221	0.0629113	0.0411443	0.490101	0.261941	0.0626857	0.579216	vegetables_cooked_nobutter	872	870	0.0589629	0.0399312	0.220316	0.11449	0.0546406	0.30826	vegetables_cooked_nobutter	13.7005	10.6115	14.5745	76.2898	0.0931791	0.257777	2.76647	0.00566663	0.0666663	0.0699575	1.14734	0
k__Bacteria.p__Bacteroidetes.c__Bacteroidia.o__Bacteroidales.f__Porphyromonadaceae.g__Parabacteroides.s__Parabacteroides_merdae	fish_lean	205	83	0.00207817	0.00372435	1.83721	0.945524	0.0534261	0.592395	fish_lean	124	66	0.00264504	0.00386255	2.58345	1.08059	0.0184083	0.823643	fish_lean	223	141	0.00329228	0.00523692	1.58877	0.54566	0.00397067	0.112367	fish_lean	872	620	0.00284432	0.00492539	0.264665	0.253482	0.296722	0.769683	fish_lean	1.11855	0.856398	3.35858	15.5634	0.218755	0.656679	3.00189	0.00268311	0.0670779	0.0469818	10.0478	0.701428
k__Bacteria.p__Firmicutes.c__Clostridia.o__Clostridiales.f__Eubacteriaceae.g__Eubacterium.s__Eubacterium_eligens.t__GCF_000146185	vegetables_stirfried	205	75	0.000728097	0.000934603	4.31119	2.73822	0.11703	0.488947	vegetables_stirfried	124	85	0.000673477	0.000697752	18.9259	7.01208	0.00797516	0.680547	vegetables_stirfried	223	170	0.000929509	0.000909297	6.60397	3.12235	0.0355703	0.403201	vegetables_stirfried	872	696	0.000772471	0.000819216	2.0393	1.48542	0.170152	0.644346	vegetables_stirfried	0.133371	0.0203379	0.102574	0.45321	1.18721	3.61036	3.04106	0.00235748	0.0673566	0.100302	6.87393	0.563569
[truncated: 27,280 more rows]
[truncated: 50 more columns]
