# Supplementary material for: Long-term dietary patterns are associated with pro-inflammatory and anti-inflammatory features of the gut microbiome
Source: Gut. 2021 Apr 2;70(7):1287–98. doi: 10.1136/gutjnl-2020-322670 (PMC8223641; doi:10.1136/gutjnl-2020-322670)
Supplement: Supplementary data [file gutjnl-2020-322670supp008.xlsx]

## Sheet: S8_Pw_Individual_foods
Table S8. Pathway associations with individual foods and nutrients
Shown are all associations per cohort and pooled results of the meta-analysis. Statistically significant results of the meta-analysis are coloured:
Red = positive association (FDR < 0.05, het-p > 0.05); blue = negative association (FDR < 0.05, het-p > 0.05); Light red and light blue inidicate heterogeneous results (FDR < 0.05 but het-p < 0.05)
Methods
For each food item, we constructed a multivariate linear model of the food intake versus taxa and pathways, adding age, sex and sequencing depth as covariates. Association analyses were performed per cohort, followed by an inverse-variance meta-analysis, multiple testing correction and a Cochran’s Q test
Covariates: Presented in Table 1 and Supplementary Table 2
Pathways	Food	N.CD	non.zeros.CD	Mean.CD	SD.CD	Coef.CD	SE.CD	Pval.CD	Qval.CD	food.CD	N.UC	non.zeros.UC	Mean.UC	SD.UC	Coef.UC	SE.UC	Pval.UC	Qval.UC	food.UC	N.IBS	non.zeros.IBS	Mean.IBS	SD.IBS	Coef.IBS	SE.IBS	Pval.IBS	Qval.IBS	food.IBS	N.HC	non.zeros.HC	Mean.HC	SD.HC	Coef.HC	SE.HC	Pval.HC	Qval.HC	food.HC	inverse_var.cd	inverse_var.uc	inverse_var.ibs	inverse_var.hc	se	beta	Z	P	FDR	FDR incl. BMI, drugs	Het.Q	Het.I2
PWY-6471: peptidoglycan biosynthesis IV (Enterococcus faecium)	group_dairy	205	163	0.118197	0.0996813	0.0027969	0.00108867	0.0109243	0.912181	group_dairy	124	89	0.132773	0.0985231	0.0055046	0.00156425	0.000614495	0.205241	group_dairy	223	190	0.145015	0.0954049	0.00271003	0.00104107	0.00987252	0.465419	group_dairy	871	703	0.150163	0.0950992	0.0028238	0.000563457	6.55e-07	0.000216031	group_dairy	843743	408685	922649	3.14977e+06	0.000433358	0.00300558	6.93556	4.05e-12	1.32e-09	6.02e-09	2.77368	0
PWY-6471: peptidoglycan biosynthesis IV (Enterococcus faecium)	yoghurt_drink_added_sugar	205	163	0.00794593	0.0228686	0.00270704	0.00484618	0.577065	0.999044	yoghurt_drink_added_sugar	124	89	0.00650356	0.0176755	0.0128955	0.00893331	0.151497	0.949842	yoghurt_drink_added_sugar	223	190	0.00807188	0.0233859	0.010318	0.0042444	0.0158669	0.996823	yoghurt_drink_added_sugar	871	703	0.00904678	0.0221364	0.011491	0.00237617	1.57e-06	0.000517409	yoghurt_drink_added_sugar	42579.6	12530.7	55509.5	177110	0.00186426	0.010026	5.37799	7.53e-08	2.46e-05	1.9e-06	2.76893	0
PWY-6471: peptidoglycan biosynthesis IV (Enterococcus faecium)	other_custard_yoghurt_fromagefrais	205	163	0.0142662	0.023869	0.0161257	0.00454058	0.000477698	0.0797756	other_custard_yoghurt_fromagefrais	124	89	0.017021	0.025408	0.0152797	0.00612523	0.0139835	0.542024	other_custard_yoghurt_fromagefrais	223	190	0.0153097	0.0199877	0.0138027	0.00499326	0.00619357	0.991597	other_custard_yoghurt_fromagefrais	871	703	0.0165387	0.0236498	0.00650068	0.00225028	0.00396322	0.653931	other_custard_yoghurt_fromagefrais	48503.9	26653.6	40108	197482	0.00178815	0.00967804	5.41233	6.22e-08	2.03e-05	3.1e-05	5.52883	0.45739
PWY-7279: aerobic respiration II (cytochrome c) (yeast)	group_tea	205	38	0.16485	0.177703	0.00126133	0.000318421	0.000103681	0.0346293	group_tea	124	10	0.14018	0.162212	8.65e-05	0.000335063	0.796844	0.984885	group_tea	223	29	0.183927	0.17978	0.00070634	0.000226228	0.00203802	0.00467045	group_tea	871	80	0.141923	0.163153	0.000382824	0.000126035	0.00245746	0.149418	group_tea	9.86271e+06	8.90732e+06	1.95392e+07	6.29536e+07	9.94e-05	0.000504742	5.07919	3.79e-07	0.000123949	6.82e-05	8.93399	0.664204
PWY0-845: superpathway of pyridoxal 5-phosphate biosynthesis and salvage	milk_whole	205	192	0.00363829	0.0178548	-0.0144442	0.00475481	0.00270097	0.120622	milk_whole	124	121	0.00445388	0.0197138	-0.00143735	0.00359138	0.689729	0.997795	milk_whole	223	211	0.00317914	0.0152709	-0.000415084	0.00457603	0.927808	0.990188	milk_whole	871	835	0.00404944	0.0196135	-0.00717462	0.00168457	2.28e-05	0.00375863	milk_whole	44231.6	77531.2	47755.5	352388	0.00138422	-0.00631991	-4.5657	4.98e-06	0.00162792	0.00051313	6.69026	0.551587
PWY-3781: aerobic respiration I (cytochrome c)	group_tea	205	48	0.16485	0.177703	0.00127545	0.000421731	0.00281871	0.470725	group_tea	124	24	0.14018	0.162212	0.00042255	0.000549966	0.443858	0.888013	group_tea	223	48	0.183927	0.17978	0.000976145	0.000375393	0.00995043	0.0172823	group_tea	871	183	0.141923	0.163153	0.000578302	0.000232801	0.0131756	0.185758	group_tea	5.6225e+06	3.30619e+06	7.09623e+06	1.84515e+07	0.000170309	0.000758945	4.45627	8.34e-06	0.000579269	0.000633529	2.81095	0
PWY-5384: sucrose degradation IV (sucrose phosphorylase)	beer	205	177	0.0159322	0.0417865	-0.00584373	0.00202856	0.00440235	0.0800363	beer	124	103	0.0190324	0.0398694	-0.00703856	0.00297678	0.0196734	0.512273	beer	223	189	0.0202225	0.0414092	-0.00248816	0.00193268	0.199315	0.745633	beer	871	715	0.0321389	0.0591078	-0.00240996	0.000710209	0.000721858	0.137375	beer	243011	112852	267721	1.98257e+06	0.000619442	-0.0029386	-4.74396	2.1e-06	0.000685331	0.000695986	4.55633	0.341575
PWY0-1415: superpathway of heme biosynthesis from uroporphyrinogen-III	group_tea	205	111	0.16485	0.177703	0.000736286	0.000517355	0.156244	0.599832	group_tea	124	32	0.14018	0.162212	7.97e-05	0.000612615	0.896658	0.992048	group_tea	223	78	0.183927	0.17978	0.00104596	0.0003664	0.00472368	0.00901048	group_tea	871	261	0.141923	0.163153	0.000621083	0.000204861	0.002504	0.149418	group_tea	3.73614e+06	2.66455e+06	7.44883e+06	2.38277e+07	0.000162915	0.000678221	4.16304	3.14e-05	0.000733518	0.000886264	2.05208	0
PWY-5920: superpathway of heme biosynthesis from glycine	group_tea	205	69	0.16485	0.177703	0.00029499	0.000452359	0.515075	0.76675	group_tea	124	20	0.14018	0.162212	0.000339076	0.000482143	0.483273	0.888868	group_tea	223	46	0.183927	0.17978	0.00109453	0.000308389	0.000473214	0.00139429	group_tea	871	166	0.141923	0.163153	0.000529883	0.000178297	0.00304141	0.149418	group_tea	4.88691e+06	4.30178e+06	1.05148e+07	3.14566e+07	0.000139809	0.000607453	4.34489	1.39e-05	0.000579269	0.000886264	3.47085	0.135659
PWY-5101: L-isoleucine biosynthesis II	group_tea	205	195	0.16485	0.177703	-0.000420566	0.000278903	0.133233	0.575681	group_tea	124	123	0.14018	0.162212	-8.33e-05	0.000401643	0.836115	0.984885	group_tea	223	223	0.183927	0.17978	-0.0007622	0.000194107	0.000115688	0.000590043	group_tea	871	869	0.141923	0.163153	-0.000292681	0.000111861	0.00903997	0.185758	group_tea	1.28557e+07	6.19896e+06	2.6541e+07	7.99173e+07	8.93e-05	-0.000394721	-4.42216	9.77e-06	0.000579269	0.000886264	5.02612	0.403119
PWY-4981: L-proline biosynthesis II (from arginine)	group_tea	205	205	0.16485	0.177703	-0.000270332	0.000303618	0.374342	0.718565	group_tea	124	124	0.14018	0.162212	3.24e-05	0.00035066	0.926579	0.992048	group_tea	223	223	0.183927	0.17978	-0.000821003	0.000211999	0.00014232	0.000602925	group_tea	871	871	0.141923	0.163153	-0.000357466	0.000122533	0.00362224	0.149418	group_tea	1.08479e+07	8.13258e+06	2.22501e+07	6.66025e+07	9.63e-05	-0.000414944	-4.30889	1.64e-05	0.000579269	0.000886264	5.74292	0.477617
PWY-6147: 6-hydroxymethyl-dihydropterin diphosphate biosynthesis I	group_tea	205	200	0.16485	0.177703	-0.000555807	0.000265168	0.0373676	0.570403	group_tea	124	119	0.14018	0.162212	-0.000702904	0.000398497	0.0804298	0.837133	group_tea	223	220	0.183927	0.17978	-0.000756105	0.000233437	0.00138957	0.00337176	group_tea	871	866	0.141923	0.163153	-0.000245565	0.000133669	0.0665401	0.245883	group_tea	1.42219e+07	6.29723e+06	1.83511e+07	5.59675e+07	0.000102686	-0.000421246	-4.10229	4.09e-05	0.000836075	0.00107256	4.54217	0.339523
PWY-7228: superpathway of guanosine nucleotides de novo biosynthesis I	group_tea	205	205	0.16485	0.177703	-0.000287056	0.000230063	0.213596	0.652011	group_tea	124	124	0.14018	0.162212	0.000161374	0.000301258	0.593188	0.90873	group_tea	223	223	0.183927	0.17978	-0.000886455	0.000178514	1.38e-06	0.000136722	group_tea	871	871	0.141923	0.163153	-0.000241434	0.000102384	0.0185885	0.185885	group_tea	1.88933e+07	1.10185e+07	3.138e+07	9.53979e+07	7.99e-05	-0.000347787	-4.35345	1.34e-05	0.000579269	0.00114429	13.1106	0.771177
PWY0-166: superpathway of pyrimidine deoxyribonucleotides de novo biosynthesis (E. coli)	group_tea	205	205	0.16485	0.177703	-0.000277529	0.000225003	0.218864	0.652684	group_tea	124	124	0.14018	0.162212	0.000181336	0.000293256	0.537523	0.888868	group_tea	223	223	0.183927	0.17978	-0.000870144	0.0001769	1.71e-06	0.000136722	group_tea	871	871	0.141923	0.163153	-0.000233517	0.000101438	0.0215678	0.192	group_tea	1.97526e+07	1.16281e+07	3.19555e+07	9.71847e+07	7.89e-05	-0.000335617	-4.25217	2.12e-05	0.000579269	0.00114429	13.3176	0.774733
PWY-6545: pyrimidine deoxyribonucleotides de novo biosynthesis III	group_tea	205	203	0.16485	0.177703	-0.000151374	0.000243116	0.534237	0.76683	group_tea	124	124	0.14018	0.162212	0.000115809	0.000285085	0.685313	0.938092	group_tea	223	223	0.183927	0.17978	-0.000836068	0.000169127	1.53e-06	0.000136722	group_tea	871	871	0.141923	0.163153	-0.000237182	9.66e-05	0.0142489	0.185758	group_tea	1.6919e+07	1.23041e+07	3.496e+07	1.07215e+08	7.64e-05	-0.000325526	-4.26176	2.03e-05	0.000579269	0.00114429	12.8589	0.766698
PWY-7184: pyrimidine deoxyribonucleotides de novo biosynthesis I	group_tea	205	205	0.16485	0.177703	-0.000229746	0.000220798	0.299359	0.694346	group_tea	124	124	0.14018	0.162212	0.000152394	0.000288915	0.598848	0.90873	group_tea	223	223	0.183927	0.17978	-0.000825344	0.000169477	2.14e-06	0.000136722	group_tea	871	871	0.141923	0.163153	-0.000232376	9.76e-05	0.01745	0.185758	group_tea	2.05121e+07	1.19801e+07	3.48161e+07	1.05045e+08	7.62e-05	-0.0003251	-4.26803	1.97e-05	0.000579269	0.00114429	12.5337	0.760645
PYRIDOXSYN-PWY: pyridoxal 5-phosphate biosynthesis I	milk_whole	205	204	0.00363829	0.0178548	-0.00464977	0.00272626	0.0896606	0.202342	milk_whole	124	122	0.00445388	0.0197138	-0.00153569	0.00354777	0.665913	0.997795	milk_whole	223	214	0.00317914	0.0152709	-0.000632109	0.00284132	0.824166	0.990188	milk_whole	871	841	0.00404944	0.0196135	-0.00694594	0.00155941	9.52e-06	0.00314229	milk_whole	134544	79448.9	123868	411227	0.0011554	-0.00491566	-4.2545	2.1e-05	0.00285401	0.00120693	4.88508	0.385886
PWY-7197: pyrimidine deoxyribonucleotide phosphorylation	group_tea	205	205	0.16485	0.177703	-0.000250795	0.000225208	0.266788	0.687427	group_tea	124	124	0.14018	0.162212	0.000102634	0.00029058	0.724561	0.960088	group_tea	223	223	0.183927	0.17978	-0.000852897	0.00017542	2.22e-06	0.000136722	group_tea	871	871	0.141923	0.163153	-0.000225698	0.000102531	0.0279798	0.2113	group_tea	1.97166e+07	1.18432e+07	3.2497e+07	9.51248e+07	7.93e-05	-0.000332421	-4.19406	2.74e-05	0.000689217	0.0012779	12.2597	0.755296
PWY-6125: superpathway of guanosine nucleotides de novo biosynthesis II	group_tea	205	205	0.16485	0.177703	-0.000305324	0.000225398	0.177081	0.610643	group_tea	124	124	0.14018	0.162212	0.000205178	0.000297646	0.491954	0.888868	group_tea	223	223	0.183927	0.17978	-0.000848358	0.000175374	2.49e-06	0.000136722	group_tea	871	871	0.141923	0.163153	-0.000230462	9.97e-05	0.0210875	0.192	group_tea	1.96834e+07	1.12876e+07	3.25139e+07	1.00522e+08	7.81e-05	-0.00033196	-4.25126	2.13e-05	0.000579269	0.0012779	12.9766	0.768814
RHAMCAT-PWY: L-rhamnose degradation I	group_tea	205	205	0.16485	0.177703	-0.00044368	0.000227861	0.0529312	0.570403	group_tea	124	124	0.14018	0.162212	0.000137648	0.000318298	0.666205	0.931014	group_tea	223	223	0.183927	0.17978	-0.000786201	0.000187361	3.95e-05	0.000584837	group_tea	871	871	0.141923	0.163153	-0.000249435	0.000105432	0.0182089	0.185885	group_tea	1.92601e+07	9.87035e+06	2.84867e+07	8.9961e+07	8.23e-05	-0.000352508	-4.28233	1.85e-05	0.000579269	0.00143208	8.84528	0.660836
GLYCOLYSIS-TCA-GLYOX-BYPASS: superpathway of glycolysis, pyruvate dehydrogenase, TCA, and glyoxylate bypass	group_tea	205	126	0.16485	0.177703	0.000525493	0.000608532	0.388874	0.727274	group_tea	124	45	0.14018	0.162212	-0.00120619	0.000778591	0.123991	0.837133	group_tea	223	102	0.183927	0.17978	0.00196074	0.000476845	5.56e-05	0.000584837	group_tea	871	367	0.141923	0.163153	0.000805172	0.000282995	0.00454333	0.165459	group_tea	2.70043e+06	1.64961e+06	4.3979e+06	1.24866e+07	0.00021701	0.000852683	3.92924	8.52e-05	0.0014666	0.00143208	12.7096	0.763958
PWY66-409: superpathway of purine nucleotide salvage	group_tea	205	203	0.16485	0.177703	-0.000357829	0.000225317	0.113873	0.575681	group_tea	124	122	0.14018	0.162212	0.000547434	0.000324035	0.0938237	0.837133	group_tea	223	222	0.183927	0.17978	-0.000832185	0.000202222	5.49e-05	0.000584837	group_tea	871	869	0.141923	0.163153	-0.000373319	0.000119214	0.00179766	0.149418	group_tea	1.96975e+07	9.52391e+06	2.44535e+07	7.03633e+07	8.98e-05	-0.000390625	-4.35049	1.36e-05	0.000579269	0.00143753	13.1907	0.772567
PWY-841: superpathway of purine nucleotides de novo biosynthesis I	group_tea	205	205	0.16485	0.177703	-0.000288992	0.000224864	0.20022	0.64349	group_tea	124	124	0.14018	0.162212	0.00018247	0.000292925	0.534525	0.888868	group_tea	223	223	0.183927	0.17978	-0.000865741	0.000180842	3.12e-06	0.000147021	group_tea	871	871	0.141923	0.163153	-0.000226844	0.000101517	0.0257019	0.206869	group_tea	1.9777e+07	1.16544e+07	3.05774e+07	9.70336e+07	7.93e-05	-0.000327413	-4.12907	3.64e-05	0.000794044	0.00143753	12.9018	0.767474
ARG+POLYAMINE-SYN: superpathway of arginine and polyamine biosynthesis	group_sauces	205	202	0.0077403	0.00666457	0.0195695	0.00553929	0.000512109	0.112037	group_sauces	124	115	0.00818513	0.00747608	0.0177697	0.0140147	0.207297	0.998315	group_sauces	223	221	0.0085603	0.00611167	0.0114735	0.00524294	0.0297193	0.538344	group_sauces	871	861	0.00806531	0.00681226	0.00807143	0.00242467	0.000909297	0.0889305	group_sauces	32590.5	5091.35	36378.9	170096	0.00202379	0.0103153	5.09705	3.45e-07	0.000112813	0.0014731	3.97919	0.246077
PWY-5862: superpathway of demethylmenaquinol-9 biosynthesis	plant_protein_g/day	205	88	0.0148277	0.00334303	-0.0713991	0.0290567	0.014853	0.173868	plant_protein_g/day	124	27	0.0154055	0.00278504	-0.0519772	0.0356543	0.147527	0.610345	plant_protein_g/day	223	60	0.0152884	0.00234256	-0.00915094	0.0309602	0.767839	0.953529	plant_protein_g/day	871	175	0.0156624	0.00281896	-0.0394929	0.0119175	0.000958396	0.03286	plant_protein_g/day	1184.42	786.641	1043.26	7040.89	0.0099725	-0.0410798	-4.1193	3.8e-05	0.00213904	0.00218376	2.2635	0
PWY-5860: superpathway of demethylmenaquinol-6 biosynthesis I	plant_protein_g/day	205	88	0.0148277	0.00334303	-0.0713991	0.0290567	0.014853	0.173868	plant_protein_g/day	124	27	0.0154055	0.00278504	-0.0519772	0.0356543	0.147527	0.610345	plant_protein_g/day	223	60	0.0152884	0.00234256	-0.00915094	0.0309602	0.767839	0.953529	plant_protein_g/day	871	178	0.0156624	0.00281896	-0.0412889	0.0119761	0.000592849	0.0252409	plant_protein_g/day	1184.42	786.641	1043.26	6972.15	0.0100068	-0.0423446	-4.2316	2.32e-05	0.00213904	0.00218376	2.2301	0
PWY-5896: superpathway of menaquinol-10 biosynthesis	plant_protein_g/day	205	88	0.0148277	0.00334303	-0.0739245	0.0305404	0.0163906	0.173868	plant_protein_g/day	124	27	0.0154055	0.00278504	-0.0551115	0.0378887	0.148422	0.610345	plant_protein_g/day	223	60	0.0152884	0.00234256	-0.0103765	0.0329029	0.752785	0.953529	plant_protein_g/day	871	175	0.0156624	0.00281896	-0.0418487	0.0126699	0.000995759	0.03286	plant_protein_g/day	1072.14	696.597	923.699	6229.52	0.0105869	-0.0434804	-4.10698	4.01e-05	0.00213904	0.00218376	2.11678	0
PWY-5850: superpathway of menaquinol-6 biosynthesis I	plant_protein_g/day	205	88	0.0148277	0.00334303	-0.0739245	0.0305404	0.0163906	0.173868	plant_protein_g/day	124	27	0.0154055	0.00278504	-0.0551115	0.0378887	0.148422	0.610345	plant_protein_g/day	223	60	0.0152884	0.00234256	-0.0103765	0.0329029	0.752785	0.953529	plant_protein_g/day	871	178	0.0156624	0.00281896	-0.0437955	0.0127352	0.000611901	0.0252409	plant_protein_g/day	1072.14	696.597	923.699	6165.76	0.010625	-0.0448472	-4.22093	2.43e-05	0.00213904	0.00218376	2.08426	0
PWY-6471: peptidoglycan biosynthesis IV (Enterococcus faecium)	plant_protein_g/day	205	163	0.0148277	0.00334303	-0.0324081	0.0329344	0.326294	0.434193	plant_protein_g/day	124	89	0.0154055	0.00278504	-0.155185	0.0544082	0.00512031	0.244312	plant_protein_g/day	223	190	0.0152884	0.00234256	0.00830612	0.0426585	0.8458	0.968167	plant_protein_g/day	871	703	0.0156624	0.00281896	-0.0661592	0.0186967	0.000423754	0.0252409	plant_protein_g/day	921.938	337.809	549.528	2860.67	0.0146334	-0.0571733	-3.90705	9.34e-05	0.00381887	0.00218376	6.39767	0.531079
ARGININE-SYN4-PWY: L-ornithine de novo biosynthesis	milk_whole	205	185	0.00363829	0.0178548	-0.0095593	0.00528106	0.0717796	0.184108	milk_whole	124	119	0.00445388	0.0197138	-0.00125434	0.00364452	0.731351	0.997795	milk_whole	223	211	0.00317914	0.0152709	-0.00581366	0.00458142	0.205807	0.990188	milk_whole	871	842	0.00404944	0.0196135	-0.00600663	0.00156534	0.000133446	0.0146791	milk_whole	35855.7	75286.7	47643.1	408117	0.00132815	-0.00558399	-4.20435	2.62e-05	0.00285401	0.0023046	2.05336	0
DENOVOPURINE2-PWY: superpathway of purine nucleotides de novo biosynthesis II	group_tea	205	205	0.16485	0.177703	-0.000280603	0.000225452	0.214734	0.652011	group_tea	124	124	0.14018	0.162212	0.0002167	0.000289535	0.455671	0.888868	group_tea	223	223	0.183927	0.17978	-0.000847656	0.000179712	4.28e-06	0.000156866	group_tea	871	871	0.141923	0.163153	-0.000216978	0.000100856	0.0317237	0.23264	group_tea	1.96739e+07	1.19288e+07	3.09631e+07	9.83095e+07	7.88e-05	-0.000313986	-3.98249	6.82e-05	0.00131178	0.00239708	13.1249	0.771427
P164-PWY: purine nucleobases degradation I (anaerobic)	group_tea	205	181	0.16485	0.177703	-7.44e-05	0.000519669	0.886268	0.919763	group_tea	124	120	0.14018	0.162212	0.000137079	0.000278396	0.623382	0.914808	group_tea	223	219	0.183927	0.17978	-0.000657014	0.000181797	0.000375875	0.00117423	group_tea	871	861	0.141923	0.163153	-0.000288995	0.00010272	0.00501389	0.165459	group_tea	3.70293e+06	1.29025e+07	3.0257e+07	9.47748e+07	8.4e-05	-0.000323189	-3.84632	0.000119906	0.00178224	0.00242655	6.44515	0.534533
PWY-5083: NAD/NADH phosphorylation and dephosphorylation	group_tea	205	145	0.16485	0.177703	0.000748095	0.000544522	0.171024	0.610643	group_tea	124	54	0.14018	0.162212	-0.000332215	0.000719336	0.645043	0.924459	group_tea	223	119	0.183927	0.17978	0.00149475	0.000427772	0.000575655	0.00154444	group_tea	871	428	0.141923	0.163153	0.000595708	0.000248977	0.0169406	0.185758	group_tea	3.37264e+06	1.93257e+06	5.46481e+06	1.61318e+07	0.000192801	0.000730782	3.79034	0.000150438	0.00189205	0.00297438	5.66857	0.470766
GLUTORN-PWY: L-ornithine biosynthesis	group_tea	205	205	0.16485	0.177703	-0.000211762	0.00022845	0.355074	0.703955	group_tea	124	124	0.14018	0.162212	1.97e-05	0.000298927	0.947563	0.99658	group_tea	223	223	0.183927	0.17978	-0.000788483	0.000200045	0.000109073	0.000584837	group_tea	871	871	0.141923	0.163153	-0.00027444	0.00011503	0.0172559	0.185758	group_tea	19160960	1.11911e+07	2.49886e+07	75574616	8.74e-05	-0.000338241	-3.87009	0.000108795	0.0016941	0.00297438	7.11361	0.578273
PWY-2941: L-lysine biosynthesis II	group_tea	205	205	0.16485	0.177703	-0.000281022	0.000261795	0.284373	0.687427	group_tea	124	124	0.14018	0.162212	-2.54e-06	0.00029851	0.993233	0.99658	group_tea	223	223	0.183927	0.17978	-0.000775333	0.000209901	0.000279351	0.000970376	group_tea	871	871	0.141923	0.163153	-0.000301825	0.00011894	0.0113354	0.185758	group_tea	1.45907e+07	1.12223e+07	2.2697e+07	7.06877e+07	9.16e-05	-0.000361264	-3.9442	8.01e-05	0.00145454	0.00312073	5.67931	0.471767
ARGSYN-PWY: L-arginine biosynthesis I (via L-ornithine)	group_tea	205	205	0.16485	0.177703	-0.000270623	0.000242918	0.2666	0.687427	group_tea	124	124	0.14018	0.162212	0.000164321	0.000307965	0.594633	0.90873	group_tea	223	223	0.183927	0.17978	-0.000861744	0.000209404	5.49e-05	0.000584837	group_tea	871	871	0.141923	0.163153	-0.000278866	0.000120545	0.0209358	0.192	group_tea	1.69466e+07	1.05438e+07	2.28049e+07	6.88175e+07	9.16e-05	-0.000350058	-3.82049	0.000133185	0.00188543	0.00312073	9.2163	0.67449
PWY-7400: L-arginine biosynthesis IV (archaebacteria)	group_tea	205	205	0.16485	0.177703	-0.000278127	0.00024465	0.256974	0.687427	group_tea	124	124	0.14018	0.162212	0.000179467	0.000310023	0.563762	0.89552	group_tea	223	223	0.183927	0.17978	-0.000866215	0.000210447	5.47e-05	0.000584837	group_tea	871	871	0.141923	0.163153	-0.000277521	0.00012105	0.0221091	0.192	group_tea	1.67074e+07	1.04043e+07	2.25795e+07	6.82449e+07	9.21e-05	-0.00035	-3.80094	0.000144146	0.00188543	0.00312073	9.37843	0.680117
ARGSYNBSUB-PWY: L-arginine biosynthesis II (acetyl cycle)	group_tea	205	205	0.16485	0.177703	-0.000256031	0.000235772	0.278825	0.687427	group_tea	124	123	0.14018	0.162212	0.000110817	0.000303917	0.716041	0.956631	group_tea	223	223	0.183927	0.17978	-0.000816443	0.000203615	8.35e-05	0.000584837	group_tea	871	871	0.141923	0.163153	-0.000270356	0.000117733	0.0218936	0.192	group_tea	1.79894e+07	1.08266e+07	2.41202e+07	7.21448e+07	8.94e-05	-0.000340609	-3.80935	0.000139332	0.00188543	0.00312073	8.15229	0.632005
PRPP-PWY: superpathway of histidine, purine, and pyrimidine biosynthesis	group_tea	205	201	0.16485	0.177703	-0.00020534	0.000217595	0.346495	0.703955	group_tea	124	123	0.14018	0.162212	8.41e-05	0.000275199	0.760336	0.970553	group_tea	223	223	0.183927	0.17978	-0.000737793	0.000174652	3.52e-05	0.000553362	group_tea	871	869	0.141923	0.163153	-0.000183164	0.000105694	0.0834595	0.256844	group_tea	2.11204e+07	1.3204e+07	3.27833e+07	8.95151e+07	7.99e-05	-0.000279711	-3.50056	0.000464288	0.00277299	0.00312073	9.57849	0.686798
PWY-5659: GDP-mannose biosynthesis	group_tea	205	204	0.16485	0.177703	-0.000440998	0.000255252	0.0855945	0.570403	group_tea	124	124	0.14018	0.162212	0.000347808	0.000317225	0.275115	0.837133	group_tea	223	223	0.183927	0.17978	-0.000795589	0.000207058	0.000159828	0.000616979	group_tea	871	871	0.141923	0.163153	-0.00029211	0.000118363	0.0137829	0.185758	group_tea	1.53483e+07	9.9372e+06	2.33248e+07	7.1378e+07	9.13e-05	-0.000356031	-3.89993	9.62e-05	0.00157319	0.00317446	9.83185	0.694869
PWY-7211: superpathway of pyrimidine deoxyribonucleotides de novo biosynthesis	group_tea	205	199	0.16485	0.177703	-0.0002483	0.000259912	0.340609	0.703955	group_tea	124	123	0.14018	0.162212	0.000218016	0.000283857	0.444006	0.888013	group_tea	223	223	0.183927	0.17978	-0.000770078	0.000167091	6.91e-06	0.000228057	group_tea	871	868	0.141923	0.163153	-0.000170833	0.000103534	0.0993026	0.263192	group_tea	1.4803e+07	1.24108e+07	3.58172e+07	9.32905e+07	8e-05	-0.000284599	-3.5583	0.000373259	0.00259412	0.00317446	12.8039	0.765697
TCA-GLYOX-BYPASS: superpathway of glyoxylate bypass and TCA	group_tea	205	126	0.16485	0.177703	0.000496936	0.000571163	0.38532	0.727102	group_tea	124	46	0.14018	0.162212	-0.00101973	0.000705083	0.150736	0.837133	group_tea	223	104	0.183927	0.17978	0.00176781	0.000439921	8.07e-05	0.000584837	group_tea	871	374	0.141923	0.163153	0.000628366	0.000258084	0.0151036	0.185758	group_tea	3.06534e+06	2.0115e+06	5.16716e+06	1.50134e+07	0.000198978	0.000714268	3.58968	0.000331084	0.00259412	0.00317446	12.0389	0.750808
PWY-7196: superpathway of pyrimidine ribonucleosides salvage	group_tea	205	195	0.16485	0.177703	-0.00030061	0.000274971	0.275671	0.687427	group_tea	124	124	0.14018	0.162212	0.000378072	0.000300734	0.211178	0.837133	group_tea	223	223	0.183927	0.17978	-0.000893282	0.000188056	3.69e-06	0.000152047	group_tea	871	869	0.141923	0.163153	-0.000212153	0.000102674	0.0390999	0.245883	group_tea	1.32259e+07	1.10569e+07	2.82764e+07	9.4859e+07	8.24e-05	-0.000306468	-3.72101	0.000198429	0.00218532	0.0039254	15.7625	0.809674
PWY-7357: thiamin formation from pyrithiamine and oxythiamine (yeast)	group_tea	205	205	0.16485	0.177703	-0.000519242	0.000275912	0.0613073	0.570403	group_tea	124	124	0.14018	0.162212	0.000359427	0.000361747	0.32244	0.837133	group_tea	223	223	0.183927	0.17978	-0.000885243	0.000225816	0.000118484	0.000590043	group_tea	871	871	0.141923	0.163153	-0.000261143	0.000128123	0.0418308	0.245883	group_tea	1.31359e+07	7.64172e+06	1.96107e+07	6.0918e+07	9.94e-05	-0.000368611	-3.71011	0.000207171	0.00218532	0.00395695	10.2863	0.708349
GLYOXYLATE-BYPASS: glyoxylate cycle	group_tea	205	133	0.16485	0.177703	0.000528375	0.000554305	0.341629	0.703955	group_tea	124	52	0.14018	0.162212	-0.000698308	0.000705461	0.324251	0.837133	group_tea	223	124	0.183927	0.17978	0.00129758	0.000435202	0.00319369	0.00671285	group_tea	871	429	0.141923	0.163153	0.000664855	0.000255659	0.00946607	0.185758	group_tea	3.25464e+06	2.00934e+06	5.27981e+06	1.52995e+07	0.00019671	0.000670947	3.41084	0.000647621	0.00311429	0.00424488	5.9072	0.492145
PWY-7539: 6-hydroxymethyl-dihydropterin diphosphate biosynthesis III (Chlamydia)	group_tea	205	200	0.16485	0.177703	-0.000575282	0.000270245	0.0345302	0.570403	group_tea	124	119	0.14018	0.162212	-0.000547731	0.0003416	0.111607	0.837133	group_tea	223	219	0.183927	0.17978	-0.000709247	0.000194955	0.000344386	0.00111572	group_tea	871	864	0.141923	0.163153	-7.55e-05	0.000109067	0.488697	0.683347	group_tea	1.36926e+07	8.56969e+06	2.63106e+07	8.40641e+07	8.68e-05	-0.00028335	-3.26329	0.00110128	0.00416676	0.00479198	10.1684	0.704967
BIOTIN-BIOSYNTHESIS-PWY: biotin biosynthesis I	group_tea	205	158	0.16485	0.177703	-0.00012126	0.000561153	0.829138	0.879149	group_tea	124	77	0.14018	0.162212	-7.75e-05	0.00084023	0.926703	0.992048	group_tea	223	152	0.183927	0.17978	0.0012623	0.000501449	0.0125447	0.0203928	group_tea	871	519	0.141923	0.163153	0.000891534	0.000299118	0.00295786	0.149418	group_tea	3.17568e+06	1.41646e+06	3.97691e+06	1.11767e+07	0.000225042	0.000733813	3.26079	0.00111104	0.00416676	0.00483847	4.64295	0.353859
FASYN-ELONG-PWY: fatty acid elongation -- saturated	group_tea	205	162	0.16485	0.177703	-0.000180139	0.000554544	0.74564	0.847061	group_tea	124	79	0.14018	0.162212	0.000121449	0.00086867	0.889046	0.992048	group_tea	223	158	0.183927	0.17978	0.00144451	0.000501591	0.00437528	0.00844353	group_tea	871	532	0.141923	0.163153	0.000808322	0.000302758	0.00773034	0.185758	group_tea	3.25183e+06	1.32523e+06	3.97467e+06	1.09096e+07	0.00022668	0.000726317	3.20415	0.00135464	0.00456666	0.00483847	5.28026	0.431846
PWYG-321: mycolate biosynthesis	group_tea	205	154	0.16485	0.177703	0.000383211	0.000570335	0.50242	0.759313	group_tea	124	78	0.14018	0.162212	-0.000326144	0.000855107	0.703581	0.94862	group_tea	223	157	0.183927	0.17978	0.00128942	0.000500422	0.0106358	0.0181855	group_tea	871	531	0.141923	0.163153	0.000745507	0.000299163	0.0128895	0.185758	group_tea	3.07426e+06	1.3676e+06	3.99325e+06	1.11734e+07	0.000225828	0.000724731	3.20921	0.00133099	0.00456666	0.00483847	3.14704	0.046723
PWY-6519: 8-amino-7-oxononanoate biosynthesis I	group_tea	205	158	0.16485	0.177703	-0.000127777	0.000546073	0.81523	0.87552	group_tea	124	77	0.14018	0.162212	-5.35e-05	0.000812987	0.947647	0.99658	group_tea	223	152	0.183927	0.17978	0.00121485	0.000485539	0.0130815	0.0209557	group_tea	871	519	0.141923	0.163153	0.000847758	0.000288421	0.00337688	0.149418	group_tea	3.3535e+06	1.51298e+06	4.24182e+06	1.20212e+07	0.000217548	0.00070209	3.22728	0.00124972	0.00444194	0.00483847	4.54363	0.339735
PWY0-862: (5Z)-dodec-5-enoate biosynthesis	group_tea	205	167	0.16485	0.177703	0.000329671	0.000522888	0.5291	0.76683	group_tea	124	86	0.14018	0.162212	-0.00034826	0.00083236	0.676409	0.932439	group_tea	223	163	0.183927	0.17978	0.00136977	0.000476152	0.00441711	0.00847469	group_tea	871	555	0.141923	0.163153	0.000654243	0.000289497	0.024073	0.203694	group_tea	3.65748e+06	1.44337e+06	4.41071e+06	1.1932e+07	0.000215949	0.00067858	3.14231	0.00167619	0.00502858	0.00483847	4.08137	0.264952
PWY-7219: adenosine ribonucleotides de novo biosynthesis	group_tea	205	205	0.16485	0.177703	-0.000522024	0.000285699	0.0691708	0.570403	group_tea	124	124	0.14018	0.162212	0.000476693	0.000387183	0.220682	0.837133	group_tea	223	223	0.183927	0.17978	-0.000955612	0.000240456	9.6e-05	0.000584837	group_tea	871	871	0.141923	0.163153	-0.00024609	0.000135019	0.0687047	0.245883	group_tea	1.22513e+07	6.67063e+06	1.72953e+07	5.48542e+07	0.000104787	-0.000365013	-3.48337	0.000495145	0.00277299	0.00483847	11.8365	0.746546
PWY-6151: S-adenosyl-L-methionine cycle I	group_tea	205	205	0.16485	0.177703	-0.000470445	0.000274744	0.0883985	0.570403	group_tea	124	124	0.14018	0.162212	0.000439602	0.00038057	0.250358	0.837133	group_tea	223	223	0.183927	0.17978	-0.000924377	0.000239511	0.000149735	0.000613127	group_tea	871	871	0.141923	0.163153	-0.000263233	0.00013306	0.0482113	0.245883	group_tea	1.32478e+07	6.90447e+06	1.7432e+07	5.64812e+07	0.000103106	-0.000363349	-3.52403	0.000425035	0.00277299	0.00483847	10.6563	0.718478
PANTO-PWY: phosphopantothenate biosynthesis I	group_tea	205	205	0.16485	0.177703	-0.000548815	0.000264512	0.0392829	0.570403	group_tea	124	124	0.14018	0.162212	0.000374631	0.000374486	0.319153	0.837133	group_tea	223	223	0.183927	0.17978	-0.000901602	0.000225653	8.83e-05	0.000584837	group_tea	871	871	0.141923	0.163153	-0.000226249	0.000124326	0.0691348	0.245883	group_tea	1.42926e+07	7.13064e+06	1.96389e+07	6.46958e+07	9.72e-05	-0.000354738	-3.64808	0.000264205	0.00248498	0.00483847	11.273	0.733877
PWY-6386: UDP-N-acetylmuramoyl-pentapeptide biosynthesis II (lysine-containing)	group_tea	205	205	0.16485	0.177703	-0.000457903	0.000275163	0.0976634	0.570403	group_tea	124	124	0.14018	0.162212	0.000439447	0.000380576	0.250531	0.837133	group_tea	223	223	0.183927	0.17978	-0.000930763	0.000235524	0.000104755	0.000584837	group_tea	871	871	0.141923	0.163153	-0.000244876	0.00013196	0.0638374	0.245883	group_tea	1.32074e+07	6.90425e+06	1.80273e+07	5.74273e+07	0.000102293	-0.000354261	-3.46319	0.000533818	0.00281546	0.00483847	11.1699	0.731422
PWY-2942: L-lysine biosynthesis III	group_tea	205	205	0.16485	0.177703	-0.00045374	0.00026484	0.0882216	0.570403	group_tea	124	124	0.14018	0.162212	0.000425018	0.000363102	0.24413	0.837133	group_tea	223	223	0.183927	0.17978	-0.000932594	0.000223889	4.48e-05	0.000584837	group_tea	871	871	0.141923	0.163153	-0.000242392	0.000125086	0.0529729	0.245883	group_tea	1.42572e+07	7.58479e+06	1.99495e+07	6.39118e+07	9.73e-05	-0.000353271	-3.63205	0.000281175	0.00248498	0.00483847	12.2194	0.754489
PWY-6387: UDP-N-acetylmuramoyl-pentapeptide biosynthesis I (meso-diaminopimelate containing)	group_tea	205	205	0.16485	0.177703	-0.000458173	0.000274069	0.0961466	0.570403	group_tea	124	124	0.14018	0.162212	0.000437214	0.000379092	0.251091	0.837133	group_tea	223	223	0.183927	0.17978	-0.000926733	0.00023457	0.000105211	0.000584837	group_tea	871	871	0.141923	0.163153	-0.00024393	0.00013149	0.0639183	0.245883	group_tea	1.33131e+07	6.95841e+06	1.81742e+07	5.78385e+07	0.000101911	-0.00035321	-3.46586	0.000528544	0.00281546	0.00483847	11.1628	0.731251
PEPTIDOGLYCANSYN-PWY: peptidoglycan biosynthesis I (meso-diaminopimelate containing)	group_tea	205	205	0.16485	0.177703	-0.000454325	0.000272074	0.0965195	0.570403	group_tea	124	124	0.14018	0.162212	0.000419314	0.00037655	0.267708	0.837133	group_tea	223	223	0.183927	0.17978	-0.000930127	0.000232958	8.93e-05	0.000584837	group_tea	871	871	0.141923	0.163153	-0.000240442	0.000130661	0.0660808	0.245883	group_tea	1.35091e+07	7.05271e+06	1.84265e+07	5.85747e+07	0.000101241	-0.000352624	-3.48301	0.000495816	0.00277299	0.00483847	11.2249	0.732738
COA-PWY-1: coenzyme A biosynthesis II (mammalian)	group_tea	205	205	0.16485	0.177703	-0.00042456	0.000269089	0.116208	0.575681	group_tea	124	124	0.14018	0.162212	0.000433674	0.000372804	0.247045	0.837133	group_tea	223	223	0.183927	0.17978	-0.000930276	0.000230304	7.43e-05	0.000584837	group_tea	871	871	0.141923	0.163153	-0.000243206	0.000129928	0.0615653	0.245883	group_tea	13810421	7.19513e+06	1.88537e+07	5.92368e+07	0.000100455	-0.000350053	-3.48467	0.000492737	0.00277299	0.00483847	11.5196	0.739575
PWY-7221: guanosine ribonucleotides de novo biosynthesis	group_tea	205	205	0.16485	0.177703	-0.000484075	0.000271238	0.0758352	0.570403	group_tea	124	124	0.14018	0.162212	0.000440898	0.000373269	0.239886	0.837133	group_tea	223	223	0.183927	0.17978	-0.000930612	0.000230398	7.43e-05	0.000584837	group_tea	871	871	0.141923	0.163153	-0.000230367	0.000128978	0.0744334	0.245883	group_tea	1.35925e+07	7.17721e+06	1.88383e+07	6.01133e+07	0.00010014	-0.000348919	-3.48433	0.000493379	0.00277299	0.00483847	11.9447	0.748842
PWY-6936: seleno-amino acid biosynthesis	group_tea	205	205	0.16485	0.177703	-0.000431552	0.000237205	0.0703733	0.570403	group_tea	124	124	0.14018	0.162212	0.000255842	0.000325006	0.432735	0.886553	group_tea	223	223	0.183927	0.17978	-0.000864736	0.000203365	3.14e-05	0.000553362	group_tea	871	871	0.141923	0.163153	-0.000218505	0.000118443	0.0654072	0.245883	group_tea	1.77727e+07	9.46709e+06	2.41796e+07	7.1282e+07	9.03e-05	-0.000340111	-3.76744	0.000164932	0.00199751	0.00483847	11.22	0.732621
PWY-724: superpathway of L-lysine, L-threonine and L-methionine biosynthesis II	group_tea	205	205	0.16485	0.177703	-0.000439992	0.000264082	0.0972632	0.570403	group_tea	124	124	0.14018	0.162212	0.000349063	0.000355194	0.327729	0.837133	group_tea	223	223	0.183927	0.17978	-0.000881052	0.000217663	7.18e-05	0.000584837	group_tea	871	871	0.141923	0.163153	-0.00022738	0.000122892	0.0646194	0.245883	group_tea	1.43391e+07	7.92628e+06	2.11072e+07	6.62142e+07	9.55e-05	-0.000339408	-3.55305	0.000380789	0.00259412	0.00483847	10.9255	0.725412
PWY-5100: pyruvate fermentation to acetate and lactate II	group_tea	205	205	0.16485	0.177703	-0.000550393	0.000261692	0.0367042	0.570403	group_tea	124	124	0.14018	0.162212	0.000246947	0.00033651	0.464485	0.888868	group_tea	223	223	0.183927	0.17978	-0.000790846	0.000205154	0.000152353	0.000613127	group_tea	871	871	0.141923	0.163153	-0.000220772	0.000117081	0.059679	0.245883	group_tea	1.46022e+07	8.83088e+06	23759745	7.29501e+07	9.12e-05	-0.000339195	-3.7179	0.000200882	0.00218532	0.00483847	9.55506	0.68603
PWY-6609: adenine and adenosine salvage III	group_tea	205	205	0.16485	0.177703	-0.000346581	0.000255568	0.176598	0.610643	group_tea	124	124	0.14018	0.162212	0.000383446	0.000338627	0.259761	0.837133	group_tea	223	223	0.183927	0.17978	-0.00087909	0.000212359	4.97e-05	0.000584837	group_tea	871	871	0.141923	0.163153	-0.000247347	0.000121414	0.0419321	0.245883	group_tea	1.53104e+07	8.72083e+06	2.21748e+07	6.78358e+07	9.36e-05	-0.000335271	-3.58038	0.000343101	0.00259412	0.00483847	11.5891	0.741136
PWY-3001: superpathway of L-isoleucine biosynthesis I	group_tea	205	205	0.16485	0.177703	-0.000435945	0.000253581	0.0871412	0.570403	group_tea	124	124	0.14018	0.162212	0.000315357	0.000340015	0.355555	0.837133	group_tea	223	223	0.183927	0.17978	-0.000856541	0.000212048	7.43e-05	0.000584837	group_tea	871	871	0.141923	0.163153	-0.000224135	0.000120262	0.0626992	0.245883	group_tea	1.55513e+07	8.64976e+06	2.22399e+07	6.91421e+07	9.3e-05	-0.000333944	-3.59022	0.000330399	0.00259412	0.00483847	10.7161	0.720046
HISTSYN-PWY: L-histidine biosynthesis	group_tea	205	205	0.16485	0.177703	-0.000342528	0.000267755	0.202295	0.64349	group_tea	124	124	0.14018	0.162212	0.000211289	0.000342486	0.538461	0.888868	group_tea	223	223	0.183927	0.17978	-0.000845462	0.000215805	0.000119633	0.000590043	group_tea	871	871	0.141923	0.163153	-0.00023703	0.000122422	0.0531729	0.245883	group_tea	1.39484e+07	8.52538e+06	2.14722e+07	6.67236e+07	9.51e-05	-0.000333839	-3.51197	0.000444794	0.00277299	0.00483847	8.78036	0.658329
THRESYN-PWY: superpathway of L-threonine biosynthesis	group_tea	205	205	0.16485	0.177703	-0.000395657	0.000244983	0.107887	0.571974	group_tea	124	124	0.14018	0.162212	0.000294698	0.000331606	0.375958	0.837133	group_tea	223	223	0.183927	0.17978	-0.000844407	0.000207655	6.67e-05	0.000584837	group_tea	871	871	0.141923	0.163153	-0.000232084	0.000117962	0.0494509	0.245883	group_tea	1.6662e+07	9.09399e+06	2.31907e+07	7.18648e+07	9.1e-05	-0.00033253	-3.65498	0.000257197	0.00248498	0.00483847	10.4456	0.712797
PWY-7208: superpathway of pyrimidine nucleobases salvage	group_tea	205	205	0.16485	0.177703	-0.000470164	0.000245464	0.0568744	0.570403	group_tea	124	124	0.14018	0.162212	0.000231014	0.000337187	0.494601	0.888868	group_tea	223	223	0.183927	0.17978	-0.000821187	0.000213234	0.000154577	0.000614583	group_tea	871	871	0.141923	0.163153	-0.000211158	0.000121001	0.081325	0.255593	group_tea	1.65967e+07	8.79543e+06	2.19932e+07	6.82999e+07	9.3e-05	-0.000330672	-3.55661	0.00037567	0.00259412	0.00483847	9.36505	0.67966
GLCMANNANAUT-PWY: superpathway of N-acetylglucosamine, N-acetylmannosamine and N-acetylneuraminate degradation	group_tea	205	204	0.16485	0.177703	-0.000484181	0.000247336	0.0516766	0.570403	group_tea	124	124	0.14018	0.162212	0.000465723	0.000334217	0.166074	0.837133	group_tea	223	223	0.183927	0.17978	-0.0007958	0.000209317	0.000186401	0.000690494	group_tea	871	871	0.141923	0.163153	-0.000242457	0.000119093	0.0420691	0.245883	group_tea	1.63466e+07	8.95245e+06	2.28239e+07	7.05059e+07	9.18e-05	-0.000328784	-3.58101	0.000342267	0.00259412	0.00483847	11.5493	0.740244
ANAGLYCOLYSIS-PWY: glycolysis III (from glucose)	group_tea	205	205	0.16485	0.177703	-0.000314048	0.000260891	0.230115	0.662574	group_tea	124	124	0.14018	0.162212	0.000254862	0.000339647	0.454512	0.888868	group_tea	223	223	0.183927	0.17978	-0.000936751	0.000205517	8.6e-06	0.000236558	group_tea	871	871	0.141923	0.163153	-0.000192191	0.000115613	0.0968031	0.261844	group_tea	1.46921e+07	8.66849e+06	2.36757e+07	7.48144e+07	9.06e-05	-0.000319749	-3.52958	0.000416219	0.00277299	0.00483847	13.0931	0.770871
PANTOSYN-PWY: pantothenate and coenzyme A biosynthesis I	group_tea	205	205	0.16485	0.177703	-0.000562565	0.000245536	0.0229954	0.570403	group_tea	124	124	0.14018	0.162212	0.000235165	0.00034744	0.499814	0.888868	group_tea	223	223	0.183927	0.17978	-0.000792686	0.000210272	0.000210378	0.000746503	group_tea	871	871	0.141923	0.163153	-0.000176992	0.000118244	0.134798	0.314044	group_tea	1.65871e+07	8.28401e+06	2.26171e+07	7.15228e+07	9.17e-05	-0.00031905	-3.48058	0.000500326	0.00277299	0.00483847	10.0451	0.701348
PWY-7229: superpathway of adenosine nucleotides de novo biosynthesis I	group_tea	205	205	0.16485	0.177703	-0.000400592	0.00023851	0.0946115	0.570403	group_tea	124	124	0.14018	0.162212	0.000363706	0.000326751	0.26791	0.837133	group_tea	223	223	0.183927	0.17978	-0.000846714	0.000198624	3e-05	0.000553362	group_tea	871	871	0.141923	0.163153	-0.000207649	0.000110573	0.0607254	0.245883	group_tea	1.75787e+07	9.36624e+06	2.53475e+07	8.17907e+07	8.64e-05	-0.000313844	-3.63413	0.000278915	0.00248498	0.00483847	12.5519	0.760993
PWY-6126: superpathway of adenosine nucleotides de novo biosynthesis II	group_tea	205	205	0.16485	0.177703	-0.000399272	0.000234333	0.0899672	0.570403	group_tea	124	124	0.14018	0.162212	0.000371204	0.000319973	0.248326	0.837133	group_tea	223	223	0.183927	0.17978	-0.000815579	0.000192948	3.48e-05	0.000553362	group_tea	871	871	0.141923	0.163153	-0.000205281	0.000108042	0.057764	0.245883	group_tea	1.82109e+07	9.76727e+06	2.6861e+07	8.56671e+07	8.44e-05	-0.000307022	-3.6393	0.000273385	0.00248498	0.00483847	12.4816	0.759647
PWY-7187: pyrimidine deoxyribonucleotides de novo biosynthesis II	group_tea	205	205	0.16485	0.177703	-0.000314801	0.000237474	0.186484	0.610643	group_tea	124	124	0.14018	0.162212	0.000308492	0.000312688	0.325849	0.837133	group_tea	223	223	0.183927	0.17978	-0.000832085	0.00018874	1.63e-05	0.000414547	group_tea	871	871	0.141923	0.163153	-0.000196873	0.000109618	0.0728455	0.245883	group_tea	1.77324e+07	1.02277e+07	2.80719e+07	8.32212e+07	8.47e-05	-0.000302824	-3.57349	0.000352256	0.00259412	0.00483847	12.6223	0.762326
PWY0-162: superpathway of pyrimidine ribonucleotides de novo biosynthesis	group_tea	205	204	0.16485	0.177703	-0.000446651	0.000248983	0.0743474	0.570403	group_tea	124	124	0.14018	0.162212	0.000304078	0.000309828	0.328368	0.837133	group_tea	223	223	0.183927	0.17978	-0.000784183	0.000197472	9.72e-05	0.000584837	group_tea	871	871	0.141923	0.163153	-0.00019153	0.000111264	0.0855354	0.258178	group_tea	1.61309e+07	1.04174e+07	2.56441e+07	8.07778e+07	8.67e-05	-0.000297948	-3.43572	0.000590976	0.00301952	0.00483847	11.11	0.729973
PWY-6608: guanosine nucleotides degradation III	group_tea	205	204	0.16485	0.177703	-0.000461478	0.000230887	0.0470065	0.570403	group_tea	124	124	0.14018	0.162212	0.000290357	0.000316837	0.361313	0.837133	group_tea	223	223	0.183927	0.17978	-0.000747266	0.000181443	5.42e-05	0.000584837	group_tea	871	871	0.141923	0.163153	-0.000167107	0.000101393	0.0996938	0.263192	group_tea	1.87586e+07	9.96157e+06	3.03752e+07	9.72707e+07	8e-05	-0.000285978	-3.57605	0.000348829	0.00259412	0.00483847	11.7245	0.744126
PWY-6353: purine nucleotides degradation II (aerobic)	group_tea	205	203	0.16485	0.177703	-0.000321862	0.000207638	0.122721	0.575681	group_tea	124	123	0.14018	0.162212	0.00038562	0.000248191	0.122952	0.837133	group_tea	223	223	0.183927	0.17978	-0.000801168	0.000183624	1.98e-05	0.000438185	group_tea	871	871	0.141923	0.163153	-0.000230019	0.000102281	0.0247703	0.204355	group_tea	2.31945e+07	1.6234e+07	2.9658e+07	9.5589e+07	7.79e-05	-0.000285128	-3.65893	0.000253269	0.00248498	0.00483847	15.5232	0.806741
PWY-7222: guanosine deoxyribonucleotides de novo biosynthesis II	group_tea	205	205	0.16485	0.177703	-0.000357674	0.000218022	0.102473	0.570403	group_tea	124	124	0.14018	0.162212	0.000344178	0.000297389	0.249454	0.837133	group_tea	223	223	0.183927	0.17978	-0.00074996	0.000176862	3.3e-05	0.000553362	group_tea	871	871	0.141923	0.163153	-0.000186041	9.91e-05	0.0608421	0.245883	group_tea	2.10377e+07	1.13071e+07	3.19693e+07	1.01801e+08	7.76e-05	-0.000280215	-3.61156	0.000304361	0.00259412	0.00483847	12.4917	0.75984
P23-PWY: reductive TCA cycle I	group_tea	205	94	0.16485	0.177703	0.000452788	0.00050365	0.369727	0.713808	group_tea	124	45	0.14018	0.162212	-0.000447371	0.000684655	0.514743	0.888868	group_tea	223	105	0.183927	0.17978	0.00141125	0.000430253	0.0012083	0.00299804	group_tea	871	375	0.141923	0.163153	0.000531041	0.00025989	0.0413221	0.245883	group_tea	3.94223e+06	2.13332e+06	5.40196e+06	1.48054e+07	0.000195058	0.000620798	3.18264	0.00145941	0.00472501	0.00483847	6.03983	0.503297
PWY-7204: pyridoxal 5-phosphate salvage II (plants)	group_tea	205	111	0.16485	0.177703	0.00119736	0.000585286	0.0420873	0.570403	group_tea	124	44	0.14018	0.162212	-0.000362021	0.00074351	0.627219	0.914808	group_tea	223	95	0.183927	0.17978	0.00202187	0.000463565	1.99e-05	0.000438185	group_tea	871	319	0.141923	0.163153	0.000249615	0.000269538	0.354661	0.562683	group_tea	2.91919e+06	1.80895e+06	4.65349e+06	1.37644e+07	0.000207855	0.000677655	3.26022	0.00111325	0.00416676	0.00483847	13.6742	0.780609
PWY-5686: UMP biosynthesis	group_tea	205	205	0.16485	0.177703	-0.000477672	0.000277797	0.087078	0.570403	group_tea	124	124	0.14018	0.162212	0.000464606	0.000381685	0.225918	0.837133	group_tea	223	223	0.183927	0.17978	-0.000939726	0.000235802	9.19e-05	0.000584837	group_tea	871	871	0.141923	0.163153	-0.000238261	0.000131661	0.0706972	0.245883	group_tea	12958207	6.86419e+06	1.79847e+07	5.76878e+07	0.000102332	-0.000352334	-3.44306	0.000575175	0.00298543	0.00492168	11.7406	0.744476
PWY-5097: L-lysine biosynthesis VI	group_tea	205	205	0.16485	0.177703	-0.000464825	0.000275891	0.0935926	0.570403	group_tea	124	124	0.14018	0.162212	0.000449891	0.000372511	0.229548	0.837133	group_tea	223	223	0.183927	0.17978	-0.000916443	0.000229862	9.13e-05	0.000584837	group_tea	871	871	0.141923	0.163153	-0.000230593	0.000129138	0.0745099	0.245883	group_tea	1.31378e+07	7.20646e+06	1.89264e+07	5.99639e+07	0.000100385	-0.000342994	-3.41679	0.000633646	0.00310687	0.00492168	11.7069	0.74374
HOMOSER-METSYN-PWY: L-methionine biosynthesis I	group_tea	205	205	0.16485	0.177703	-0.000255349	0.000254894	0.317658	0.703955	group_tea	124	124	0.14018	0.162212	0.000152776	0.000312608	0.625945	0.914808	group_tea	223	223	0.183927	0.17978	-0.000721452	0.00019839	0.000344859	0.00111572	group_tea	871	871	0.141923	0.163153	-0.000229536	0.000117776	0.0516283	0.245883	group_tea	1.53915e+07	1.02329e+07	2.54074e+07	7.20918e+07	9.01e-05	-0.000302499	-3.35656	0.000789189	0.00344086	0.00492168	6.99859	0.571342
1CMET2-PWY: N10-formyl-tetrahydrofolate biosynthesis	group_tea	205	205	0.16485	0.177703	-0.000369893	0.000255331	0.149001	0.57984	group_tea	124	124	0.14018	0.162212	0.000356681	0.000327862	0.278838	0.837133	group_tea	223	223	0.183927	0.17978	-0.00074057	0.000196373	0.000209476	0.000746503	group_tea	871	871	0.141923	0.163153	-0.000208501	0.000115303	0.0709088	0.245883	group_tea	1.53388e+07	9.30289e+06	2.59321e+07	7.52176e+07	8.92e-05	-0.00029607	-3.32062	0.000898171	0.00371775	0.00492168	9.74787	0.69224
ASPASN-PWY: superpathway of L-aspartate and L-asparagine biosynthesis	group_tea	205	205	0.16485	0.177703	-0.00038652	0.000221021	0.0818682	0.570403	group_tea	124	124	0.14018	0.162212	0.000390127	0.000306605	0.205708	0.837133	group_tea	223	223	0.183927	0.17978	-0.000748462	0.000194535	0.000156757	0.000615831	group_tea	871	871	0.141923	0.163153	-0.000210525	0.000109316	0.0544514	0.245883	group_tea	2.04708e+07	1.06375e+07	2.64244e+07	83682762	8.42e-05	-0.00029145	-3.46342	0.000533345	0.00281546	0.00492168	11.1937	0.731992
PWY-5695: urate biosynthesis/inosine 5-phosphate degradation	group_tea	205	205	0.16485	0.177703	-0.000311331	0.000233862	0.184627	0.610643	group_tea	124	124	0.14018	0.162212	0.000249723	0.000319068	0.43538	0.886553	group_tea	223	223	0.183927	0.17978	-0.000859707	0.000188278	8.3e-06	0.000236558	group_tea	871	871	0.141923	0.163153	-0.000154065	0.00010749	0.152136	0.3347	group_tea	1.82843e+07	9.82273e+06	2.821e+07	8.65489e+07	8.37e-05	-0.000285764	-3.41564	0.000636322	0.00310687	0.00492168	13.6224	0.779775
P122-PWY: heterolactic fermentation	group_tea	205	76	0.16485	0.177703	-0.000158793	0.000532566	0.765886	0.852687	group_tea	124	37	0.14018	0.162212	0.000665397	0.000720016	0.357283	0.837133	group_tea	223	76	0.183927	0.17978	0.000835578	0.000421379	0.0486272	0.0652316	group_tea	871	246	0.141923	0.163153	0.000765581	0.000235998	0.00122372	0.149418	group_tea	3.52576e+06	1.92893e+06	5.63189e+06	1.79549e+07	0.000185563	0.000660278	3.55825	0.000373335	0.00259412	0.00507158	2.73757	0
PWY-5121: superpathway of geranylgeranyl diphosphate biosynthesis II (via MEP)	group_tea	205	193	0.16485	0.177703	-0.000256277	0.000411337	0.533973	0.76683	group_tea	124	121	0.14018	0.162212	-0.000972183	0.000362867	0.00845329	0.837133	group_tea	223	223	0.183927	0.17978	-0.000390759	0.000185728	0.0365305	0.0508652	group_tea	871	864	0.141923	0.163153	-0.000180391	0.000110447	0.102777	0.265356	group_tea	5.91022e+06	7.59461e+06	2.89898e+07	8.19769e+07	8.96e-05	-0.000281301	-3.13838	0.00169884	0.00505018	0.00517879	4.81083	0.376407
PWY-6113: superpathway of mycolate biosynthesis	group_tea	205	129	0.16485	0.177703	0.000505756	0.000618522	0.41451	0.744331	group_tea	124	73	0.14018	0.162212	-0.000549052	0.000869543	0.528973	0.888868	group_tea	223	155	0.183927	0.17978	0.00129429	0.000523647	0.0142138	0.0223124	group_tea	871	524	0.141923	0.163153	0.000771673	0.000312663	0.0137769	0.185758	group_tea	2.61391e+06	1.32257e+06	3.6469e+06	1.02293e+07	0.000236938	0.000741587	3.12987	0.00174883	0.00515194	0.00535161	3.47174	0.13588
NAGLIPASYN-PWY: lipid IVA biosynthesis	group_tea	205	167	0.16485	0.177703	0.000239191	0.000490654	0.626441	0.796451	group_tea	124	90	0.14018	0.162212	0.000540666	0.000769435	0.483628	0.888868	group_tea	223	141	0.183927	0.17978	0.00133001	0.000446073	0.00319341	0.00671285	group_tea	871	479	0.141923	0.163153	0.000577794	0.000262806	0.0281733	0.2113	group_tea	4.15383e+06	1.6891e+06	5.02561e+06	1.44787e+07	0.000198625	0.000668973	3.36801	0.000757125	0.00334567	0.00548337	3.11147	0.0358256
PWY0-1297: superpathway of purine deoxyribonucleosides degradation	group_tea	205	205	0.16485	0.177703	-0.000338862	0.000244397	0.167147	0.610643	group_tea	124	124	0.14018	0.162212	0.000438248	0.00034075	0.200917	0.837133	group_tea	223	223	0.183927	0.17978	-0.000826007	0.000228376	0.000370506	0.00117423	group_tea	871	871	0.141923	0.163153	-0.000339073	0.000128537	0.00849062	0.185758	group_tea	1.6742e+07	8.61247e+06	1.91734e+07	6.05266e+07	9.76e-05	-0.000364184	-3.73275	0.000189403	0.00218532	0.00548337	9.68377	0.690203
PWY-6277: superpathway of 5-aminoimidazole ribonucleotide biosynthesis	group_tea	205	205	0.16485	0.177703	-0.000422294	0.000273986	0.124833	0.575681	group_tea	124	124	0.14018	0.162212	0.000409294	0.000375143	0.277462	0.837133	group_tea	223	223	0.183927	0.17978	-0.000933007	0.000232147	8.05e-05	0.000584837	group_tea	871	871	0.141923	0.163153	-0.000233111	0.000129723	0.072685	0.245883	group_tea	1.33212e+07	7.10568e+06	1.85556e+07	5.9425e+07	0.000100806	-0.000344306	-3.41553	0.000636575	0.00310687	0.00548337	11.282	0.734089
PWY-6121: 5-aminoimidazole ribonucleotide biosynthesis I	group_tea	205	205	0.16485	0.177703	-0.00042174	0.000273206	0.124258	0.575681	group_tea	124	124	0.14018	0.162212	0.000437399	0.000374758	0.245483	0.837133	group_tea	223	223	0.183927	0.17978	-0.000939441	0.000232341	7.31e-05	0.000584837	group_tea	871	871	0.141923	0.163153	-0.000232556	0.000129731	0.0733864	0.245883	group_tea	1.33973e+07	7.1203e+06	1.85246e+07	5.94169e+07	0.000100779	-0.000342846	-3.40195	0.000669081	0.00316278	0.00550568	11.7342	0.744338
BRANCHED-CHAIN-AA-SYN-PWY: superpathway of branched amino acid biosynthesis	group_tea	205	205	0.16485	0.177703	-0.000519498	0.000270044	0.0558121	0.570403	group_tea	124	124	0.14018	0.162212	0.000379315	0.000356496	0.289479	0.837133	group_tea	223	223	0.183927	0.17978	-0.000870523	0.000221197	0.000111651	0.000584837	group_tea	871	871	0.141923	0.163153	-0.000199411	0.000124454	0.109459	0.267566	group_tea	1.3713e+07	7.86848e+06	2.04382e+07	6.45623e+07	9.69e-05	-0.000326561	-3.37137	0.000747945	0.00334567	0.00550568	11.5223	0.739636
PWY-6703: preQ0 biosynthesis	group_tea	205	205	0.16485	0.177703	-0.000396077	0.000250599	0.115576	0.575681	group_tea	124	124	0.14018	0.162212	0.000320179	0.000354985	0.368906	0.837133	group_tea	223	223	0.183927	0.17978	-0.000837675	0.00020173	4.72e-05	0.000584837	group_tea	871	871	0.141923	0.163153	-0.000167675	0.000112116	0.135134	0.314044	group_tea	1.59236e+07	7.93559e+06	2.4573e+07	7.95551e+07	8.84e-05	-0.000294481	-3.3315	0.000863788	0.00362126	0.00550568	11.6922	0.743419
PWY-5103: L-isoleucine biosynthesis III	group_tea	205	205	0.16485	0.177703	-0.000490661	0.000263283	0.0638469	0.570403	group_tea	124	124	0.14018	0.162212	0.000363669	0.000352469	0.304269	0.837133	group_tea	223	223	0.183927	0.17978	-0.000864362	0.000218979	0.000106669	0.000584837	group_tea	871	871	0.141923	0.163153	-0.000197749	0.000123315	0.109166	0.267566	group_tea	1.44263e+07	8.0493e+06	2.08543e+07	6.5761e+07	9.57e-05	-0.000322492	-3.36832	0.000756274	0.00334567	0.0056149	11.3444	0.735551
PWY0-781: aspartate superpathway	group_tea	205	200	0.16485	0.177703	-0.000210744	0.000260199	0.418965	0.744331	group_tea	124	123	0.14018	0.162212	-0.000725699	0.000312417	0.0219001	0.837133	group_tea	223	222	0.183927	0.17978	-0.000607519	0.000210035	0.00421159	0.00827276	group_tea	871	866	0.141923	0.163153	-0.000116743	0.00012382	0.346026	0.557018	group_tea	1.47703e+07	1.02455e+07	2.26682e+07	6.52255e+07	9.41e-05	-0.000282827	-3.00529	0.00265331	0.00685801	0.00564875	6.27521	0.521928
P125-PWY: superpathway of (R,R)-butanediol biosynthesis	fromage_frais_fruits	205	48	0.00628917	0.0155106	0.00409886	0.00420401	0.330749	0.693981	fromage_frais_fruits	124	23	0.00614308	0.0130168	0.00522714	0.00626505	0.405765	0.999995	fromage_frais_fruits	223	58	0.00809247	0.0146517	0.0125515	0.00415834	0.00284528	0.870664	fromage_frais_fruits	871	186	0.00768391	0.0170834	0.00552174	0.00171668	0.00134577	0.443478	fromage_frais_fruits	56581.3	25477.2	57830.9	339328	0.00144455	0.00618641	4.28258	1.85e-05	0.00604105	0.00570972	2.7629	0
FASYN-INITIAL-PWY: superpathway of fatty acid biosynthesis initiation (E. coli)	group_tea	205	162	0.16485	0.177703	-0.000190522	0.000529037	0.719131	0.82824	group_tea	124	79	0.14018	0.162212	0.000252325	0.000822061	0.759424	0.970553	group_tea	223	158	0.183927	0.17978	0.00139085	0.000472676	0.00360784	0.00744116	group_tea	871	531	0.141923	0.163153	0.00068474	0.000282339	0.0155019	0.185758	group_tea	3.57295e+06	1.47976e+06	4.47581e+06	1.25446e+07	0.000212847	0.000657253	3.08791	0.00201571	0.00568222	0.00571589	5.22877	0.426251
HSERMETANA-PWY: L-methionine biosynthesis III	group_tea	205	201	0.16485	0.177703	-0.000475979	0.000289867	0.102189	0.570403	group_tea	124	123	0.14018	0.162212	0.000177935	0.000313642	0.571575	0.900501	group_tea	223	223	0.183927	0.17978	-0.000755379	0.000195916	0.00015193	0.000613127	group_tea	871	871	0.141923	0.163153	-0.000157372	0.000113143	0.164607	0.346079	group_tea	1.19015e+07	1.01656e+07	2.60531e+07	7.81174e+07	8.9e-05	-0.000283826	-3.18895	0.00142793	0.00472501	0.00571589	9.64934	0.689098
PWY-3841: folate transformations II	group_tea	205	205	0.16485	0.177703	-0.000389199	0.000257187	0.131793	0.575681	group_tea	124	124	0.14018	0.162212	0.000402568	0.000329352	0.224009	0.837133	group_tea	223	223	0.183927	0.17978	-0.000730917	0.000199805	0.000318904	0.00105239	group_tea	871	871	0.141923	0.163153	-0.000209068	0.000118395	0.0777734	0.249177	group_tea	1.51182e+07	9.21889e+06	2.50489e+07	7.13397e+07	9.1e-05	-0.000293196	-3.2215	0.00127522	0.00448385	0.00608017	9.90635	0.697164
PWY-6163: chorismate biosynthesis from 3-dehydroquinate	group_tea	205	205	0.16485	0.177703	-0.000351155	0.00027684	0.206115	0.647436	group_tea	124	124	0.14018	0.162212	0.000472415	0.000381956	0.218585	0.837133	group_tea	223	223	0.183927	0.17978	-0.000944472	0.000236319	8.79e-05	0.000584837	group_tea	871	871	0.141923	0.163153	-0.000251672	0.000132885	0.05857	0.245883	group_tea	1.3048e+07	6.85447e+06	1.79062e+07	5.66303e+07	0.000102902	-0.000344221	-3.34513	0.00082243	0.00353861	0.00611552	11.5085	0.739324
ARO-PWY: chorismate biosynthesis I	group_tea	205	205	0.16485	0.177703	-0.000345178	0.000276089	0.212672	0.652011	group_tea	124	124	0.14018	0.162212	0.000467539	0.000380919	0.222095	0.837133	group_tea	223	223	0.183927	0.17978	-0.000940114	0.000235724	9.09e-05	0.000584837	group_tea	871	871	0.141923	0.163153	-0.000250913	0.000132547	0.0586891	0.245883	group_tea	1.3119e+07	6.89184e+06	1.79966e+07	5.69197e+07	0.000102637	-0.000342441	-3.33642	0.000848638	0.00360395	0.00611552	11.4271	0.737466
PWY66-422: D-galactose degradation V (Leloir pathway)	group_tea	205	205	0.16485	0.177703	-0.000475397	0.000271291	0.0812543	0.570403	group_tea	124	124	0.14018	0.162212	0.000456426	0.000367297	0.216435	0.837133	group_tea	223	223	0.183927	0.17978	-0.000897822	0.000232008	0.000143903	0.000602925	group_tea	871	871	0.141923	0.163153	-0.000219468	0.000130826	0.0937943	0.261844	group_tea	1.35871e+07	7.41251e+06	1.85778e+07	5.84268e+07	0.000101013	-0.000332418	-3.29085	0.000998861	0.00408284	0.00611552	11.5748	0.740815
PWY-6606: guanosine nucleotides degradation II	group_tea	205	196	0.16485	0.177703	-0.00020112	0.000288584	0.486705	0.755239	group_tea	124	123	0.14018	0.162212	0.000525461	0.000333878	0.118209	0.837133	group_tea	223	223	0.183927	0.17978	-0.000820585	0.000193301	3.24e-05	0.000553362	group_tea	871	869	0.141923	0.163153	-0.000231666	0.000111049	0.0372572	0.245883	group_tea	1.20076e+07	8.97064e+06	2.67627e+07	8.10901e+07	8.81e-05	-0.000298439	-3.38739	0.000705611	0.00324978	0.00611552	13.8611	0.783567
METSYN-PWY: L-homoserine and L-methionine biosynthesis	group_tea	205	205	0.16485	0.177703	-0.0002437	0.000255909	0.342098	0.703955	group_tea	124	124	0.14018	0.162212	0.00021184	0.000320438	0.509829	0.888868	group_tea	223	223	0.183927	0.17978	-0.00077654	0.000203185	0.000172821	0.000648081	group_tea	871	871	0.141923	0.163153	-0.000213778	0.00011848	0.071525	0.245883	group_tea	1.52697e+07	9.73892e+06	2.42223e+07	7.12381e+07	9.11e-05	-0.000296316	-3.25231	0.0011447	0.00420581	0.00611552	8.62843	0.652312
PWY-6305: putrescine biosynthesis IV	group_tea	205	204	0.16485	0.177703	-0.000477431	0.00025588	0.0635352	0.570403	group_tea	124	123	0.14018	0.162212	0.000298306	0.000309058	0.336414	0.837133	group_tea	223	223	0.183927	0.17978	-0.000772936	0.000188171	5.66e-05	0.000584837	group_tea	871	871	0.141923	0.163153	-0.000175924	0.000103796	0.0904538	0.259563	group_tea	1.52732e+07	1.04694e+07	2.82421e+07	9.28188e+07	8.25e-05	-0.000288326	-3.49343	0.000476866	0.00277299	0.00611552	11.9543	0.749044
REDCITCYC: TCA cycle VIII (helicobacter)	group_tea	205	140	0.16485	0.177703	0.000606253	0.000517967	0.243214	0.687427	group_tea	124	64	0.14018	0.162212	-0.000838186	0.000734498	0.256091	0.837133	group_tea	223	130	0.183927	0.17978	0.00157401	0.000447465	0.000529773	0.00148157	group_tea	871	498	0.141923	0.163153	0.000521989	0.000265188	0.0493435	0.245883	group_tea	3.72732e+06	1.85361e+06	4.99439e+06	1.42198e+07	0.000200825	0.000644879	3.21115	0.00132203	0.00456666	0.00611552	8.60891	0.651524
P105-PWY: TCA cycle IV (2-oxoglutarate decarboxylase)	group_tea	205	116	0.16485	0.177703	0.000563035	0.000599749	0.348974	0.703955	group_tea	124	43	0.14018	0.162212	-0.00120481	0.000745582	0.108756	0.837133	group_tea	223	94	0.183927	0.17978	0.00164148	0.00046504	0.000507333	0.00145583	group_tea	871	313	0.141923	0.163153	0.000585224	0.000275228	0.0337583	0.242179	group_tea	2.7801e+06	1.79891e+06	4.62401e+06	1.32013e+07	0.000211268	0.000656743	3.10857	0.00187993	0.00539244	0.00611552	10.8098	0.722474
PWY-6317: galactose degradation I (Leloir pathway)	group_tea	205	205	0.16485	0.177703	-0.000475436	0.000271265	0.0812	0.570403	group_tea	124	124	0.14018	0.162212	0.000460427	0.000366306	0.211235	0.837133	group_tea	223	223	0.183927	0.17978	-0.00089724	0.000231904	0.000144336	0.000602925	group_tea	871	871	0.141923	0.163153	-0.000217862	0.000130855	0.096292	0.261844	group_tea	1.35898e+07	7.45265e+06	1.85944e+07	5.84013e+07	0.000100996	-0.000330858	-3.27596	0.00105302	0.00416676	0.00614298	11.661	0.742731
PWY-5973: cis-vaccenate biosynthesis	group_tea	205	205	0.16485	0.177703	-0.000405217	0.000263977	0.126361	0.575681	group_tea	124	124	0.14018	0.162212	0.000373966	0.000323138	0.24947	0.837133	group_tea	223	223	0.183927	0.17978	-0.000744169	0.00020207	0.000291312	0.00098469	group_tea	871	871	0.141923	0.163153	-0.000234723	0.000118505	0.0479399	0.245883	group_tea	1.43505e+07	9.57686e+06	2.44905e+07	7.12081e+07	9.14e-05	-0.000310743	-3.39871	0.000677047	0.00316278	0.00614298	9.63021	0.68848
COA-PWY: coenzyme A biosynthesis I	group_tea	205	205	0.16485	0.177703	-0.000533005	0.000239917	0.0274358	0.570403	group_tea	124	124	0.14018	0.162212	0.000155854	0.000334663	0.642278	0.924459	group_tea	223	223	0.183927	0.17978	-0.000745057	0.000207115	0.000397796	0.00122685	group_tea	871	871	0.141923	0.163153	-0.000148526	0.000118384	0.209958	0.402827	group_tea	1.73731e+07	8.92862e+06	2.3312e+07	7.13529e+07	9.09e-05	-0.000296238	-3.25817	0.00112133	0.00416676	0.00614298	9.05157	0.668566
PWY-4242: pantothenate and coenzyme A biosynthesis III	group_tea	205	205	0.16485	0.177703	-0.000388978	0.000213813	0.0703692	0.570403	group_tea	124	124	0.14018	0.162212	0.000137159	0.000303715	0.652376	0.924459	group_tea	223	223	0.183927	0.17978	-0.000653121	0.000186507	0.000560324	0.00154089	group_tea	871	870	0.141923	0.163153	-0.000135808	0.000105102	0.196649	0.38173	group_tea	2.18742e+07	1.0841e+07	2.87483e+07	9.05277e+07	8.11e-05	-0.000250621	-3.08977	0.00200312	0.00568222	0.00625676	7.89968	0.620238
PWY-5971: palmitate biosynthesis II (bacteria and plants)	group_tea	205	135	0.16485	0.177703	2.88e-05	0.000625176	0.963344	0.972075	group_tea	124	74	0.14018	0.162212	-9e-05	0.000872845	0.918004	0.992048	group_tea	223	155	0.183927	0.17978	0.00129064	0.00052246	0.0142664	0.0223124	group_tea	871	524	0.141923	0.163153	0.000758249	0.00031124	0.0150422	0.185758	group_tea	2.55856e+06	1.31258e+06	3.66348e+06	1.03231e+07	0.000236639	0.000700601	2.96063	0.00307014	0.00766363	0.00634226	3.28511	0.0867882
PWY-6282: palmitoleate biosynthesis I (from (5Z)-dodec-5-enoate)	group_tea	205	162	0.16485	0.177703	-0.000176221	0.00054809	0.748153	0.847061	group_tea	124	79	0.14018	0.162212	0.000147	0.00086547	0.865417	0.992048	group_tea	223	157	0.183927	0.17978	0.00129887	0.000507175	0.0111129	0.0188065	group_tea	871	531	0.141923	0.163153	0.000785124	0.000305081	0.0102332	0.185758	group_tea	3.32886e+06	1.33505e+06	3.88762e+06	1.07441e+07	0.000227652	0.00067863	2.981	0.00287308	0.00728292	0.00635502	4.42737	0.322396
FUCCAT-PWY: fucose degradation	group_tea	205	179	0.16485	0.177703	-0.000216127	0.000494641	0.662629	0.804793	group_tea	124	103	0.14018	0.162212	-5.13e-05	0.000764669	0.946624	0.99658	group_tea	223	218	0.183927	0.17978	-0.000618141	0.0001989	0.00214188	0.00487462	group_tea	871	854	0.141923	0.163153	-0.000264042	0.000119564	0.027485	0.2113	group_tea	4.08714e+06	1.71023e+06	2.52773e+07	6.9952e+07	9.95e-05	-0.000347099	-3.48877	0.000485257	0.00277299	0.00635502	2.55929	0
PWY-7111: pyruvate fermentation to isobutanol (engineered)	group_tea	205	205	0.16485	0.177703	-0.000484863	0.000279616	0.0844614	0.570403	group_tea	124	124	0.14018	0.162212	0.000450451	0.00038116	0.239645	0.837133	group_tea	223	223	0.183927	0.17978	-0.000910738	0.000235046	0.000141201	0.000602925	group_tea	871	871	0.141923	0.163153	-0.000215117	0.000133282	0.106892	0.267566	group_tea	1.27902e+07	6.88313e+06	1.81007e+07	5.62932e+07	0.000103105	-0.000336947	-3.26799	0.00108316	0.00416676	0.00635502	11.3423	0.735503
P4-PWY: superpathway of L-lysine, L-threonine and L-methionine biosynthesis I	group_tea	205	201	0.16485	0.177703	-0.000197151	0.000252308	0.435517	0.74925	group_tea	124	123	0.14018	0.162212	-0.000682635	0.000309321	0.0292573	0.837133	group_tea	223	222	0.183927	0.17978	-0.00059641	0.000211899	0.00533296	0.00988696	group_tea	871	867	0.141923	0.163153	-0.000114766	0.000123619	0.353467	0.562683	group_tea	1.57086e+07	1.04516e+07	2.22711e+07	6.54382e+07	9.37e-05	-0.000272456	-2.90737	0.00364487	0.00863674	0.00637957	5.812	0.483826
COMPLETE-ARO-PWY: superpathway of aromatic amino acid biosynthesis	group_tea	205	205	0.16485	0.177703	-0.000331586	0.000275208	0.229682	0.662574	group_tea	124	124	0.14018	0.162212	0.00047497	0.000378432	0.211902	0.837133	group_tea	223	223	0.183927	0.17978	-0.000930914	0.000234413	9.71e-05	0.000584837	group_tea	871	871	0.141923	0.163153	-0.000243807	0.000131937	0.0649587	0.245883	group_tea	1.32032e+07	6.9827e+06	1.81985e+07	5.74465e+07	0.000102152	-0.00033401	-3.26973	0.00107649	0.00416676	0.00637957	11.5213	0.739613
TRPSYN-PWY: L-tryptophan biosynthesis	group_tea	205	205	0.16485	0.177703	-0.000474204	0.000280571	0.0925596	0.570403	group_tea	124	124	0.14018	0.162212	0.000466345	0.000349189	0.184259	0.837133	group_tea	223	223	0.183927	0.17978	-0.000804942	0.000222854	0.000377175	0.00117423	group_tea	871	871	0.141923	0.163153	-0.000218902	0.000126324	0.0834759	0.256844	group_tea	1.27032e+07	8.20121e+06	2.01354e+07	6.26655e+07	9.82e-05	-0.00030977	-3.15457	0.00160737	0.00500421	0.00637957	10.738	0.72062
PYRIDNUCSYN-PWY: NAD biosynthesis I (from aspartate)	group_tea	205	204	0.16485	0.177703	-0.000364412	0.000260632	0.163613	0.610643	group_tea	124	124	0.14018	0.162212	0.000382174	0.000329941	0.249077	0.837133	group_tea	223	223	0.183927	0.17978	-0.000775493	0.00020191	0.000160789	0.000616979	group_tea	871	871	0.141923	0.163153	-0.000196715	0.000115808	0.0897466	0.259563	group_tea	1.47213e+07	9.18603e+06	2.45293e+07	7.45634e+07	9.02e-05	-0.000288976	-3.2049	0.00135111	0.00456666	0.00643782	10.6623	0.718634
VALSYN-PWY: L-valine biosynthesis	group_tea	205	205	0.16485	0.177703	-0.000471051	0.000279967	0.0940361	0.570403	group_tea	124	124	0.14018	0.162212	0.000447119	0.000380321	0.242086	0.837133	group_tea	223	223	0.183927	0.17978	-0.00091145	0.00023541	0.000142819	0.000602925	group_tea	871	871	0.141923	0.163153	-0.000213708	0.000133252	0.109125	0.267566	group_tea	1.27581e+07	6.91354e+06	1.80448e+07	5.6319e+07	0.000103123	-0.00033393	-3.23818	0.00120293	0.00432263	0.00646136	11.2899	0.734275
MET-SAM-PWY: superpathway of S-adenosyl-L-methionine biosynthesis	group_tea	205	205	0.16485	0.177703	-0.000272707	0.000258102	0.291973	0.687427	group_tea	124	124	0.14018	0.162212	0.000201634	0.00032688	0.538515	0.888868	group_tea	223	223	0.183927	0.17978	-0.000765753	0.000206497	0.000264726	0.000929357	group_tea	871	871	0.141923	0.163153	-0.00020377	0.000119213	0.0877544	0.259563	group_tea	1.50113e+07	9.35887e+06	2.34516e+07	7.03648e+07	9.2e-05	-0.000291937	-3.17375	0.00150482	0.00482429	0.00646136	8.09739	0.62951
PWY-6284: superpathway of unsaturated fatty acids biosynthesis (E. coli)	group_tea	205	135	0.16485	0.177703	-4.76e-05	0.000604131	0.937227	0.95147	group_tea	124	74	0.14018	0.162212	-0.000165137	0.000853163	0.846851	0.984885	group_tea	223	155	0.183927	0.17978	0.00127156	0.000518572	0.0149909	0.0232253	group_tea	871	524	0.141923	0.163153	0.000785712	0.000310519	0.0115722	0.185758	group_tea	2.73992e+06	1.37384e+06	3.71862e+06	1.0371e+07	0.000234382	0.000687767	2.93439	0.00334206	0.0080952	0.00654328	3.84805	0.220385
PWY-6897: thiamin salvage II	group_tea	205	205	0.16485	0.177703	-0.000197101	0.00026087	0.450807	0.74925	group_tea	124	124	0.14018	0.162212	-1.69e-06	0.00035487	0.996198	0.99658	group_tea	223	221	0.183927	0.17978	-0.00070835	0.000218107	0.00135062	0.00332358	group_tea	871	868	0.141923	0.163153	-0.000185248	0.000119463	0.121348	0.292298	group_tea	1.46944e+07	7.94074e+06	2.10213e+07	7.007e+07	9.38e-05	-0.000270654	-2.88632	0.00389771	0.00916944	0.00656829	5.19226	0.422216
PWY-6123: inosine-5-phosphate biosynthesis I	group_tea	205	205	0.16485	0.177703	-0.000441466	0.000246658	0.0750076	0.570403	group_tea	124	124	0.14018	0.162212	0.000356166	0.000320241	0.268303	0.837133	group_tea	223	223	0.183927	0.17978	-0.000792792	0.000202379	0.000119797	0.000590043	group_tea	871	871	0.141923	0.163153	-0.000158039	0.00011422	0.166827	0.346245	group_tea	1.64366e+07	9.75091e+06	2.44157e+07	7.66502e+07	8.86e-05	-0.000277034	-3.12513	0.00177728	0.00517049	0.00657975	11.934	0.748618
ARG+POLYAMINE-SYN: superpathway of arginine and polyamine biosynthesis	group_tea	205	202	0.16485	0.177703	-0.000221637	0.00022457	0.324882	0.703955	group_tea	124	115	0.14018	0.162212	0.000649603	0.000648313	0.318382	0.837133	group_tea	223	221	0.183927	0.17978	-0.000593414	0.000173622	0.00075487	0.00193106	group_tea	871	861	0.141923	0.163153	-0.00018635	0.00010249	0.06938	0.245883	group_tea	1.98289e+07	2.3792e+06	3.31733e+07	9.51996e+07	8.15e-05	-0.000267466	-3.28211	0.00103034	0.0041595	0.00657975	6.19338	0.515612
PWY-5173: superpathway of acetyl-CoA biosynthesis	sugar_tea	205	144	0.00286139	0.00598949	0.040589	0.0140161	0.00420139	0.104032	sugar_tea	124	68	0.00179363	0.0044914	0.0296684	0.0242636	0.223839	0.405733	sugar_tea	223	136	0.000816764	0.00386557	0.0276434	0.0180453	0.126999	0.433328	sugar_tea	871	447	0.00086737	0.00291021	0.0207525	0.0118606	0.0805233	0.595775	sugar_tea	5090.32	1698.6	3070.95	7108.66	0.00767676	0.0288428	3.75716	0.000171852	0.0064015	0.00662795	1.17319	0
PWY-7664: oleate biosynthesis IV (anaerobic)	group_tea	205	162	0.16485	0.177703	-0.000187495	0.000546576	0.731932	0.83721	group_tea	124	79	0.14018	0.162212	0.000145065	0.000855006	0.865562	0.992048	group_tea	223	157	0.183927	0.17978	0.00127122	0.000497564	0.0113034	0.0190313	group_tea	871	531	0.141923	0.163153	0.000739751	0.000297211	0.012998	0.185758	group_tea	3.34733e+06	1.36792e+06	4.03927e+06	1.13206e+07	0.000223188	0.000651556	2.91932	0.00350802	0.00837315	0.00704113	4.34654	0.309797
PWY-6527: stachyose degradation	group_tea	205	205	0.16485	0.177703	-0.000367804	0.000273999	0.18101	0.610643	group_tea	124	124	0.14018	0.162212	0.000428568	0.000372995	0.252863	0.837133	group_tea	223	223	0.183927	0.17978	-0.000842626	0.000221791	0.000188317	0.000690494	group_tea	871	871	0.141923	0.163153	-0.000208188	0.000125957	0.098723	0.263192	group_tea	1.332e+07	7.18777e+06	2.03287e+07	6.30312e+07	9.81e-05	-0.000308764	-3.14678	0.00165078	0.00500421	0.00704113	10.3856	0.711138
PWY-7388: octanoyl-[acyl-carrier protein] biosynthesis (mitochondria, yeast)	group_tea	205	162	0.16485	0.177703	-0.000199309	0.000523175	0.703638	0.821012	group_tea	124	79	0.14018	0.162212	0.000225223	0.000810235	0.781516	0.979468	group_tea	223	157	0.183927	0.17978	0.00124702	0.000471429	0.00875857	0.0154563	group_tea	871	531	0.141923	0.163153	0.000672448	0.000278993	0.0161484	0.185758	group_tea	3.65347e+06	1.52327e+06	4.49953e+06	1.28473e+07	0.000210708	0.000615581	2.92149	0.00348367	0.00837315	0.00705212	4.49379	0.332412
PWY-5667: CDP-diacylglycerol biosynthesis I	group_tea	205	205	0.16485	0.177703	-0.000287842	0.000272588	0.292259	0.687427	group_tea	124	124	0.14018	0.162212	0.000495299	0.000385238	0.201045	0.837133	group_tea	223	223	0.183927	0.17978	-0.000956422	0.000237273	7.68e-05	0.000584837	group_tea	871	871	0.141923	0.163153	-0.000236117	0.000131709	0.0733684	0.245883	group_tea	1.34582e+07	6.73818e+06	1.77625e+07	5.76457e+07	0.000102273	-0.000325675	-3.18437	0.0014507	0.00472501	0.00705212	12.0898	0.751857
PWY0-1319: CDP-diacylglycerol biosynthesis II	group_tea	205	205	0.16485	0.177703	-0.000287834	0.000272575	0.292249	0.687427	group_tea	124	124	0.14018	0.162212	0.000495298	0.000385238	0.201046	0.837133	group_tea	223	223	0.183927	0.17978	-0.00095627	0.000237258	7.69e-05	0.000584837	group_tea	871	871	0.141923	0.163153	-0.000236119	0.000131709	0.0733654	0.245883	group_tea	1.34595e+07	6.73816e+06	1.77647e+07	5.76457e+07	0.000102271	-0.000325661	-3.18429	0.00145108	0.00472501	0.00705212	12.0872	0.751804
PWY-6700: queuosine biosynthesis	group_tea	205	205	0.16485	0.177703	-0.000413087	0.00025306	0.104175	0.570403	group_tea	124	124	0.14018	0.162212	0.000479672	0.00035308	0.176864	0.837133	group_tea	223	223	0.183927	0.17978	-0.000862594	0.000212846	7.04e-05	0.000584837	group_tea	871	871	0.141923	0.163153	-0.00017548	0.000116142	0.131176	0.3092	group_tea	15615366	8.02144e+06	2.20734e+07	7.4135e+07	9.13e-05	-0.000289143	-3.16536	0.00154889	0.00491736	0.00705212	13.1977	0.772688
SALVADEHYPOX-PWY: adenosine nucleotides degradation II	group_tea	205	203	0.16485	0.177703	-0.000355476	0.000237568	0.136164	0.575681	group_tea	124	124	0.14018	0.162212	0.000305947	0.000312811	0.330049	0.837133	group_tea	223	223	0.183927	0.17978	-0.000719515	0.000185373	0.00013778	0.000602925	group_tea	871	871	0.141923	0.163153	-0.000166463	0.00010245	0.104564	0.26703	group_tea	1.77184e+07	1.02196e+07	2.91008e+07	9.52751e+07	8.1e-05	-0.000262419	-3.23866	0.00120095	0.00432263	0.00705212	10.4123	0.711878
PWY-5347: superpathway of L-methionine biosynthesis (transsulfuration)	group_tea	205	205	0.16485	0.177703	-0.000216823	0.000248433	0.383839	0.727102	group_tea	124	124	0.14018	0.162212	0.000208349	0.00031445	0.508879	0.888868	group_tea	223	223	0.183927	0.17978	-0.000766721	0.000200225	0.000167986	0.000637188	group_tea	871	871	0.141923	0.163153	-0.000198271	0.000115373	0.0860594	0.258178	group_tea	1.62025e+07	1.01134e+07	2.49438e+07	7.51265e+07	8.9e-05	-0.000280302	-3.1512	0.00162602	0.00500421	0.00717021	8.8875	0.662447
NONMEVIPP-PWY: methylerythritol phosphate pathway I	group_tea	205	205	0.16485	0.177703	-0.000231465	0.000283313	0.414903	0.744331	group_tea	124	124	0.14018	0.162212	0.000396623	0.000385801	0.306012	0.837133	group_tea	223	223	0.183927	0.17978	-0.000912688	0.00023413	0.000129002	0.000602925	group_tea	871	871	0.141923	0.163153	-0.000238694	0.000130938	0.0686548	0.245883	group_tea	1.24585e+07	6.71851e+06	1.82425e+07	5.83271e+07	0.000102197	-0.000321589	-3.14676	0.00165093	0.00500421	0.00726782	10.3415	0.709906
THISYNARA-PWY: superpathway of thiamin diphosphate biosynthesis III (eukaryotes)	group_tea	205	205	0.16485	0.177703	-0.000166667	0.0002539	0.512304	0.76675	group_tea	124	124	0.14018	0.162212	0.000361	0.000333483	0.281213	0.837133	group_tea	223	223	0.183927	0.17978	-0.00085742	0.000216184	9.91e-05	0.000584837	group_tea	871	871	0.141923	0.163153	-0.000226542	0.000124108	0.0682911	0.245883	group_tea	1.55123e+07	8.9919e+06	2.13969e+07	6.49231e+07	9.5e-05	-0.000292294	-3.07707	0.00209046	0.00569651	0.00737776	11.1967	0.732063
PWY-5384: sucrose degradation IV (sucrose phosphorylase)	group_alcohol	205	177	0.0286718	0.0540878	-0.00338802	0.00155245	0.030253	0.0651904	group_alcohol	124	103	0.0340642	0.0505685	-0.00381732	0.00228197	0.09699	0.276877	group_alcohol	223	189	0.0472351	0.0567607	-0.000915612	0.00134645	0.497214	0.956801	group_alcohol	871	715	0.0603056	0.0720092	-0.00186041	0.000560547	0.000941393	0.184749	group_alcohol	414921	192035	551593	3.18255e+06	0.000479954	-0.00197294	-4.11067	3.95e-05	0.0105551	0.00738327	2.14106	0
NAD-BIOSYNTHESIS-II: NAD salvage pathway II	group_alcohol	205	195	0.0286718	0.0540878	-0.00458147	0.00115358	9.96e-05	0.00554468	group_alcohol	124	111	0.0340642	0.0505685	-0.00494923	0.00206178	0.0179241	0.263944	group_alcohol	223	216	0.0472351	0.0567607	-0.000126708	0.000733601	0.863037	0.956801	group_alcohol	871	836	0.0603056	0.0720092	-0.00119811	0.000418299	0.00428121	0.470933	group_alcohol	751454	235242	1.85815e+06	5.71513e+06	0.000341794	-0.00136564	-3.9955	6.46e-05	0.0105551	0.00738327	13.8048	0.782684
PPGPPMET-PWY: ppGpp biosynthesis	group_potatoes	205	198	0.0428596	0.029092	-0.00440122	0.00144511	0.0026485	0.884598	group_potatoes	124	122	0.0470613	0.0372907	-0.00470954	0.00168708	0.0061444	0.0329886	group_potatoes	223	221	0.0367486	0.0241773	-0.00199804	0.00186231	0.284522	0.99921	group_potatoes	871	860	0.0404174	0.0251178	-0.00165692	0.000849635	0.0514837	0.327095	group_potatoes	478847	351340	288333	1.38527e+06	0.000631976	-0.0026494	-4.19225	2.76e-05	0.00903179	0.00763512	4.44751	0.325466
COBALSYN-PWY: adenosylcobalamin salvage from cobinamide I	group_tea	205	196	0.16485	0.177703	-0.000496233	0.000321524	0.124394	0.575681	group_tea	124	123	0.14018	0.162212	0.000446409	0.000359806	0.217181	0.837133	group_tea	223	222	0.183927	0.17978	-0.000829938	0.00022511	0.000286952	0.00098469	group_tea	871	871	0.141923	0.163153	-0.00021056	0.00012881	0.102486	0.265356	group_tea	9.67329e+06	7.72437e+06	1.97339e+07	6.02699e+07	0.000101325	-0.000312319	-3.08234	0.00205381	0.00569506	0.00796666	10.6852	0.719239
ANAEROFRUCAT-PWY: homolactic fermentation	group_tea	205	205	0.16485	0.177703	-0.000194546	0.000208512	0.351947	0.703955	group_tea	124	124	0.14018	0.162212	0.000154626	0.000298072	0.604903	0.90977	group_tea	223	222	0.183927	0.17978	-0.000659642	0.000170112	0.00013978	0.000602925	group_tea	871	870	0.141923	0.163153	-0.00013544	0.000100591	0.178512	0.358774	group_tea	2.30004e+07	1.12553e+07	3.45564e+07	9.88288e+07	7.72e-05	-0.00023213	-3.00553	0.00265114	0.00685801	0.00796666	8.95577	0.66502
PWY-6895: superpathway of thiamin diphosphate biosynthesis II	sugar_tea	205	111	0.00286139	0.00598949	0.0503687	0.0190685	0.00890732	0.108179	sugar_tea	124	36	0.00179363	0.0044914	0.0776155	0.0275114	0.00560765	0.187296	sugar_tea	223	76	0.000816764	0.00386557	0.0443662	0.0246946	0.0737845	0.433328	sugar_tea	871	260	0.00086737	0.00291021	0.0176811	0.0159327	0.267422	0.595775	sugar_tea	2750.23	1321.22	1639.82	3939.31	0.0101794	0.0397361	3.90357	9.48e-05	0.0064015	0.00798599	4.158	0.278499
GLYCOLYSIS-TCA-GLYOX-BYPASS: superpathway of glycolysis, pyruvate dehydrogenase, TCA, and glyoxylate bypass	sugar_tea	205	126	0.00286139	0.00598949	0.0468417	0.0168862	0.00606202	0.10499	sugar_tea	124	45	0.00179363	0.0044914	0.0642996	0.0265319	0.0168783	0.213202	sugar_tea	223	102	0.000816764	0.00386557	0.0402079	0.0223688	0.0736402	0.433328	sugar_tea	871	367	0.00086737	0.00291021	0.0165701	0.0149241	0.26718	0.595775	sugar_tea	3507.02	1420.57	1998.55	4489.77	0.00935933	0.0359472	3.84079	0.000122638	0.0064015	0.00798599	3.28025	0.0854348
TCA-GLYOX-BYPASS: superpathway of glyoxylate bypass and TCA	sugar_tea	205	126	0.00286139	0.00598949	0.0461818	0.0158181	0.00390741	0.104032	sugar_tea	124	46	0.00179363	0.0044914	0.0575934	0.0240078	0.017995	0.213202	sugar_tea	223	104	0.000816764	0.00386557	0.0340691	0.0206267	0.100036	0.433328	sugar_tea	871	374	0.00086737	0.00291021	0.0144887	0.0135942	0.286813	0.595775	sugar_tea	3996.59	1734.98	2350.38	5411.16	0.00860882	0.0328293	3.81344	0.000137043	0.0064015	0.00798599	3.60035	0.166749
PWY-5464: superpathway of cytosolic glycolysis (plants), pyruvate dehydrogenase and TCA cycle	sugar_tea	205	126	0.00286139	0.00598949	0.0349128	0.0162812	0.0332102	0.114134	sugar_tea	124	58	0.00179363	0.0044914	0.0278641	0.0280511	0.322564	0.509318	sugar_tea	223	125	0.000816764	0.00386557	0.0368493	0.0218414	0.0930081	0.433328	sugar_tea	871	411	0.00086737	0.00291021	0.0271058	0.0148245	0.067827	0.595775	sugar_tea	3772.48	1270.87	2096.24	4550.28	0.00924901	0.0314549	3.40089	0.000671661	0.0064015	0.00798599	0.208562	0
AEROBACTINSYN-PWY: aerobactin biosynthesis	sugar_tea	205	42	0.00286139	0.00598949	-0.000108113	0.00918721	0.990623	0.990623	sugar_tea	124	13	0.00179363	0.0044914	0.039287	0.0111451	0.000601908	0.100519	sugar_tea	223	38	0.000816764	0.00386557	0.0388925	0.00993716	0.000122069	0.0402828	sugar_tea	871	138	0.00086737	0.00291021	0.00648477	0.00623659	0.29873	0.595775	sugar_tea	11847.7	8050.74	10126.9	25710.2	0.00423578	0.0157098	3.70883	0.000208222	0.0064015	0.00798599	15.0702	0.800932
METHGLYUT-PWY: superpathway of methylglyoxal degradation	sugar_tea	205	99	0.00286139	0.00598949	0.0453995	0.0135277	0.000946136	0.104032	sugar_tea	124	33	0.00179363	0.0044914	0.0343737	0.0166468	0.0411251	0.213202	sugar_tea	223	68	0.000816764	0.00386557	0.0336705	0.0146642	0.02262	0.433328	sugar_tea	871	199	0.00086737	0.00291021	0.00609172	0.00914741	0.50562	0.704028	sugar_tea	5464.54	3608.59	4650.33	11951	0.00624093	0.0234283	3.75398	0.000174049	0.0064015	0.00798599	7.15003	0.580421
PWY-6124: inosine-5-phosphate biosynthesis II	group_tea	205	205	0.16485	0.177703	-0.00048333	0.000243113	0.048173	0.570403	group_tea	124	124	0.14018	0.162212	0.000357351	0.000318058	0.26347	0.837133	group_tea	223	223	0.183927	0.17978	-0.000780241	0.000200583	0.000133213	0.000602925	group_tea	871	871	0.141923	0.163153	-0.00013566	0.000112496	0.22818	0.427837	group_tea	1.69193e+07	9.88525e+06	2.4855e+07	7.90181e+07	8.75e-05	-0.00026598	-3.04053	0.00236162	0.00627845	0.00826467	12.5553	0.761058
GLUCOSE1PMETAB-PWY: glucose and glucose-1-phosphate degradation	group_tea	205	141	0.16485	0.177703	0.000124553	0.000551191	0.821454	0.879149	group_tea	124	53	0.14018	0.162212	-0.000663265	0.000726097	0.362844	0.837133	group_tea	223	116	0.183927	0.17978	0.00158988	0.000448708	0.000483446	0.00141183	group_tea	871	404	0.141923	0.163153	0.000534922	0.000258388	0.0387269	0.245883	group_tea	3.29152e+06	1.89676e+06	4.96674e+06	1.49781e+07	0.00019947	0.000599231	3.00412	0.00266351	0.00685801	0.0084022	8.70108	0.655215
NONOXIPENT-PWY: pentose phosphate pathway (non-oxidative branch)	group_tea	205	205	0.16485	0.177703	-0.000472708	0.000273449	0.0854158	0.570403	group_tea	124	124	0.14018	0.162212	0.000425469	0.000367809	0.249685	0.837133	group_tea	223	223	0.183927	0.17978	-0.000896181	0.000227678	0.000111362	0.000584837	group_tea	871	871	0.141923	0.163153	-0.000171813	0.000128503	0.181562	0.358774	group_tea	1.33736e+07	7.39187e+06	1.92911e+07	6.05584e+07	9.97e-05	-0.000306812	-3.07754	0.00208719	0.00569651	0.0084131	12.1364	0.752809
PWY-6385: peptidoglycan biosynthesis III (mycobacteria)	group_tea	205	205	0.16485	0.177703	-0.000199787	0.000250966	0.426935	0.74925	group_tea	124	124	0.14018	0.162212	0.000326174	0.00033217	0.328118	0.837133	group_tea	223	223	0.183927	0.17978	-0.000805892	0.000200831	8.25e-05	0.000584837	group_tea	871	871	0.141923	0.163153	-0.000198597	0.000114823	0.0840581	0.256844	group_tea	1.58771e+07	9.06313e+06	2.47934e+07	7.5848e+07	8.92e-05	-0.000280773	-3.14643	0.00165277	0.00500421	0.00846788	10.7918	0.722012
PWY-5154: L-arginine biosynthesis III (via N-acetyl-L-citrulline)	group_tea	205	205	0.16485	0.177703	-6e-05	0.000219783	0.785251	0.863407	group_tea	124	124	0.14018	0.162212	-9.04e-06	0.000336303	0.978606	0.99658	group_tea	223	223	0.183927	0.17978	-0.000627157	0.000175148	0.000422807	0.00128006	group_tea	871	870	0.141923	0.163153	-0.00014794	0.000101893	0.146886	0.325318	group_tea	2.0702e+07	8.84177e+06	3.2598e+07	9.63196e+07	7.94e-05	-0.000227279	-2.86102	0.00422276	0.00979321	0.00846788	6.81944	0.560081
P108-PWY: pyruvate fermentation to propanoate I	plant_protein_g/day	205	110	0.0148277	0.00334303	0.0451347	0.0296687	0.129766	0.222266	plant_protein_g/day	124	63	0.0154055	0.00278504	0.0760109	0.0465601	0.105211	0.610345	plant_protein_g/day	223	168	0.0152884	0.00234256	0.0744032	0.0380323	0.0517053	0.931412	plant_protein_g/day	871	651	0.0156624	0.00281896	0.0529901	0.0165178	0.00138541	0.0415624	plant_protein_g/day	1136.07	461.288	691.343	3665.19	0.0129598	0.0557612	4.30262	1.69e-05	0.00213904	0.00863662	0.585842	0
PWY-1269: CMP-3-deoxy-D-manno-octulosonate biosynthesis I	plant_protein_g/day	205	201	0.0148277	0.00334303	0.00817456	0.0116043	0.482002	0.589702	plant_protein_g/day	124	121	0.0154055	0.00278504	0.0497064	0.0219061	0.0251127	0.60574	plant_protein_g/day	223	212	0.0152884	0.00234256	0.0596955	0.0262294	0.0238233	0.931412	plant_protein_g/day	871	835	0.0156624	0.00281896	0.0366779	0.0105083	0.000506667	0.0252409	plant_protein_g/day	7426.13	2083.87	1453.53	9056.06	0.00706761	0.0291322	4.12193	3.76e-05	0.00213904	0.00863662	6.01722	0.501431
PWY-6891: thiazole biosynthesis II (Bacillus)	sugar_tea	205	111	0.00286139	0.00598949	0.0435947	0.0159474	0.00682537	0.10499	sugar_tea	124	36	0.00179363	0.0044914	0.0603579	0.0213739	0.00556365	0.187296	sugar_tea	223	76	0.000816764	0.00386557	0.0292086	0.0195749	0.137106	0.433328	sugar_tea	871	260	0.00086737	0.00291021	0.0106632	0.0124643	0.39251	0.616802	sugar_tea	3932.05	2188.94	2609.76	6436.71	0.00811977	0.0295633	3.6409	0.000271683	0.0064015	0.00872522	5.14953	0.417423
KETOGLUCONMET-PWY: ketogluconate metabolism	sugar_tea	205	117	0.00286139	0.00598949	0.019268	0.0149219	0.198104	0.292324	sugar_tea	124	38	0.00179363	0.0044914	0.0595619	0.0226187	0.0095786	0.213202	sugar_tea	223	92	0.000816764	0.00386557	0.044494	0.0201471	0.0282542	0.433328	sugar_tea	871	342	0.00086737	0.00291021	0.0208731	0.0130665	0.110529	0.595775	sugar_tea	4491.1	1954.63	2463.62	5857.11	0.00822928	0.029447	3.57833	0.000345803	0.0064015	0.00872522	3.22635	0.070158
REDCITCYC: TCA cycle VIII (helicobacter)	sugar_tea	205	140	0.00286139	0.00598949	0.036326	0.0144431	0.0126864	0.108179	sugar_tea	124	64	0.00179363	0.0044914	0.0348809	0.0253223	0.17095	0.354642	sugar_tea	223	130	0.000816764	0.00386557	0.0292032	0.0208469	0.162682	0.433328	sugar_tea	871	498	0.00086737	0.00291021	0.0201019	0.0139444	0.149784	0.595775	sugar_tea	4793.82	1559.53	2301.01	5142.81	0.00851344	0.0289273	3.39784	0.000679198	0.0064015	0.00872522	0.718433	0
PWY-7254: TCA cycle VII (acetate-producers)	sugar_tea	205	129	0.00286139	0.00598949	0.0401609	0.0148314	0.00735904	0.106866	sugar_tea	124	49	0.00179363	0.0044914	0.0470718	0.0233126	0.0457179	0.213202	sugar_tea	223	106	0.000816764	0.00386557	0.0248369	0.0203104	0.2227	0.462938	sugar_tea	871	407	0.00086737	0.00291021	0.0161227	0.0130008	0.215261	0.595775	sugar_tea	4546.05	1840.01	2424.17	5916.46	0.00824038	0.0288445	3.50039	0.000464586	0.0064015	0.00872522	2.18996	0
GLYOXYLATE-BYPASS: glyoxylate cycle	sugar_tea	205	133	0.00286139	0.00598949	0.043535	0.0153757	0.00510792	0.104032	sugar_tea	124	52	0.00179363	0.0044914	0.0503174	0.024043	0.0384914	0.213202	sugar_tea	223	124	0.000816764	0.00386557	0.0301297	0.0201087	0.135492	0.433328	sugar_tea	871	429	0.00086737	0.00291021	0.00989149	0.0134776	0.463196	0.676349	sugar_tea	4229.88	1729.9	2473.03	5505.2	0.00847031	0.0287099	3.38947	0.000700279	0.0064015	0.00872522	3.69188	0.187406
PWY-5083: NAD/NADH phosphorylation and dephosphorylation	sugar_tea	205	145	0.00286139	0.00598949	0.0335876	0.0152579	0.0288565	0.114086	sugar_tea	124	54	0.00179363	0.0044914	0.0505984	0.024447	0.040643	0.213202	sugar_tea	223	119	0.000816764	0.00386557	0.0200242	0.0199658	0.317008	0.542035	sugar_tea	871	428	0.00086737	0.00291021	0.019267	0.0131053	0.141879	0.595775	sugar_tea	4295.5	1673.2	2508.58	5822.48	0.00836249	0.0273676	3.27267	0.00106538	0.00704726	0.00872522	1.58651	0
PWY-5910: superpathway of geranylgeranyldiphosphate biosynthesis I (via mevalonate)	sugar_tea	205	83	0.00286139	0.00598949	0.029406	0.0136336	0.0322085	0.114134	sugar_tea	124	41	0.00179363	0.0044914	0.00953688	0.0235002	0.685603	0.831084	sugar_tea	223	122	0.000816764	0.00386557	0.0294288	0.0215775	0.174016	0.435208	sugar_tea	871	474	0.00086737	0.00291021	0.0287401	0.0140678	0.0413583	0.595775	sugar_tea	5379.93	1810.74	2147.83	5052.96	0.00833581	0.0266757	3.20013	0.00137367	0.00745776	0.00872522	0.609806	0
PWY-6708: ubiquinol-8 biosynthesis (prokaryotic)	sugar_tea	205	101	0.00286139	0.00598949	0.0398189	0.0141133	0.00526412	0.104032	sugar_tea	124	35	0.00179363	0.0044914	0.0303496	0.0193174	0.118814	0.291792	sugar_tea	223	72	0.000816764	0.00386557	0.0305148	0.0164702	0.0652722	0.433328	sugar_tea	871	251	0.00086737	0.00291021	0.012785	0.0103861	0.218668	0.595775	sugar_tea	5020.45	2679.82	3686.41	9270.31	0.00695771	0.024798	3.5641	0.000365111	0.0064015	0.00872522	2.67364	0
PWY0-1533: methylphosphonate degradation I	sugar_tea	205	98	0.00286139	0.00598949	0.0266743	0.0135806	0.0508981	0.131783	sugar_tea	124	28	0.00179363	0.0044914	0.0344702	0.016491	0.0387252	0.213202	sugar_tea	223	72	0.000816764	0.00386557	0.0234514	0.0154297	0.129989	0.433328	sugar_tea	871	239	0.00086737	0.00291021	0.0191048	0.00943207	0.0431204	0.595775	sugar_tea	5422.06	3677.1	4200.34	11240.5	0.00638355	0.0238236	3.73203	0.000189943	0.0064015	0.00872522	0.711734	0
ARGORNPROST-PWY: arginine, ornithine and proline interconversion	sugar_tea	205	49	0.00286139	0.00598949	0.0203517	0.0115607	0.0798657	0.16883	sugar_tea	124	25	0.00179363	0.0044914	0.011071	0.0192964	0.567229	0.728671	sugar_tea	223	44	0.000816764	0.00386557	0.0445607	0.0160884	0.00609379	0.433328	sugar_tea	871	186	0.00086737	0.00291021	0.0196062	0.0114503	0.0872003	0.595775	sugar_tea	7482.22	2685.64	3863.44	7627.27	0.00679493	0.0232568	3.42266	0.000620107	0.0064015	0.00872522	2.31704	0
GLYCOL-GLYOXDEG-PWY: superpathway of glycol metabolism and degradation	sugar_tea	205	112	0.00286139	0.00598949	0.0251014	0.0134148	0.0627815	0.148716	sugar_tea	124	38	0.00179363	0.0044914	0.0525074	0.0170768	0.00261312	0.145464	sugar_tea	223	85	0.000816764	0.00386557	0.017478	0.0155424	0.262022	0.494976	sugar_tea	871	271	0.00086737	0.00291021	0.0133004	0.0101735	0.191441	0.595775	sugar_tea	5556.91	3429.17	4139.66	9661.74	0.00662448	0.0228371	3.44738	0.000566042	0.0064015	0.00872522	4.04491	0.258327
PWY0-1338: polymyxin resistance	sugar_tea	205	102	0.00286139	0.00598949	0.0293259	0.0122832	0.0178956	0.108675	sugar_tea	124	29	0.00179363	0.0044914	0.0424164	0.0135486	0.00219859	0.145464	sugar_tea	223	79	0.000816764	0.00386557	0.0104804	0.0142329	0.46231	0.638335	sugar_tea	871	242	0.00086737	0.00291021	0.0121479	0.00845605	0.151196	0.595775	sugar_tea	6627.93	5447.7	4936.42	13985.1	0.00567988	0.020875	3.67526	0.000237609	0.0064015	0.00872522	4.59977	0.347794
PWY-6608: guanosine nucleotides degradation III	sugar_tea	205	204	0.00286139	0.00598949	-0.0125611	0.00639361	0.0508561	0.131783	sugar_tea	124	124	0.00179363	0.0044914	-0.0225662	0.0107661	0.0382155	0.213202	sugar_tea	223	223	0.000816764	0.00386557	-0.0142871	0.00852056	0.0950192	0.433328	sugar_tea	871	871	0.00086737	0.00291021	-0.00687825	0.00532929	0.197169	0.595775	sugar_tea	24462.9	8627.47	13774.1	35209.6	0.00349058	-0.0114645	-3.28443	0.00102189	0.00704726	0.00872522	1.94306	0
PWY-5100: pyruvate fermentation to acetate and lactate II	sugar_tea	205	205	0.00286139	0.00598949	-0.0161955	0.0072459	0.0265203	0.114086	sugar_tea	124	124	0.00179363	0.0044914	-0.0173246	0.0115477	0.136192	0.307353	sugar_tea	223	223	0.000816764	0.00386557	-0.015191	0.00959748	0.114913	0.433328	sugar_tea	871	871	0.00086737	0.00291021	-0.00833195	0.00615624	0.176276	0.595775	sugar_tea	19046.5	7499.14	10856.4	26385.7	0.00395942	-0.0129046	-3.2592	0.00111725	0.00704726	0.00872522	0.961243	0
PWY0-162: superpathway of pyrimidine ribonucleotides de novo biosynthesis	sugar_tea	205	204	0.00286139	0.00598949	-0.0202353	0.00680987	0.00332903	0.104032	sugar_tea	124	124	0.00179363	0.0044914	-0.0187716	0.0106126	0.0794876	0.256934	sugar_tea	223	223	0.000816764	0.00386557	-0.0143791	0.0092581	0.12184	0.433328	sugar_tea	871	871	0.00086737	0.00291021	-0.00752407	0.00584948	0.198689	0.595775	sugar_tea	21563.7	8878.87	11666.9	29225.8	0.00374411	-0.0138876	-3.70919	0.000207921	0.0064015	0.00872522	2.26697	0
PWY-5103: L-isoleucine biosynthesis III	sugar_tea	205	205	0.00286139	0.00598949	-0.0199682	0.00722629	0.0062593	0.10499	sugar_tea	124	124	0.00179363	0.0044914	-0.0192528	0.012108	0.114469	0.289642	sugar_tea	223	223	0.000816764	0.00386557	-0.0143025	0.0102733	0.165281	0.433328	sugar_tea	871	871	0.00086737	0.00291021	-0.00811229	0.00648093	0.211011	0.595775	sugar_tea	19150	6821.06	9475.02	23808.1	0.00410809	-0.0142162	-3.46054	0.000539094	0.0064015	0.00872522	1.69373	0
GALACTUROCAT-PWY: D-galacturonate degradation I	sugar_tea	205	204	0.00286139	0.00598949	-0.0204436	0.00827878	0.0143762	0.108179	sugar_tea	124	124	0.00179363	0.0044914	-0.0279679	0.0121898	0.0235224	0.213202	sugar_tea	223	223	0.000816764	0.00386557	-0.00809438	0.00993718	0.416216	0.602418	sugar_tea	871	870	0.00086737	0.00291021	-0.00999075	0.00599244	0.0958322	0.595775	sugar_tea	14590.4	6729.89	10126.8	27847.9	0.00410668	-0.0142793	-3.4771	0.000506871	0.0064015	0.00872522	2.715	0
GLUCUROCAT-PWY: superpathway of &beta,-D-glucuronide and D-glucuronate degradation	sugar_tea	205	204	0.00286139	0.00598949	-0.0214728	0.00761561	0.00529504	0.104032	sugar_tea	124	124	0.00179363	0.0044914	-0.0259578	0.0120641	0.0334447	0.213202	sugar_tea	223	223	0.000816764	0.00386557	-0.00913927	0.00982753	0.353417	0.556228	sugar_tea	871	870	0.00086737	0.00291021	-0.00901635	0.00610395	0.140004	0.595775	sugar_tea	17242.1	6870.87	10354.1	26839.7	0.00403874	-0.0144391	-3.57515	0.000350031	0.0064015	0.00872522	2.84473	0
PWY-7242: D-fructuronate degradation	sugar_tea	205	204	0.00286139	0.00598949	-0.0213673	0.00796081	0.00788628	0.108179	sugar_tea	124	124	0.00179363	0.0044914	-0.0256495	0.0124235	0.0411351	0.213202	sugar_tea	223	223	0.000816764	0.00386557	-0.0101957	0.0101178	0.314715	0.542035	sugar_tea	871	871	0.00086737	0.00291021	-0.0089121	0.00627206	0.1557	0.595775	sugar_tea	15779.2	6479.01	9768.56	25420.3	0.00417221	-0.0144392	-3.46079	0.000538586	0.0064015	0.00872522	2.52406	0
PWY-6527: stachyose degradation	sugar_tea	205	205	0.00286139	0.00598949	-0.0187133	0.00751546	0.0135943	0.108179	sugar_tea	124	124	0.00179363	0.0044914	-0.0302684	0.0126619	0.0183936	0.213202	sugar_tea	223	223	0.000816764	0.00386557	-0.0147665	0.0103776	0.15619	0.433328	sugar_tea	871	871	0.00086737	0.00291021	-0.00715938	0.00662233	0.279955	0.595775	sugar_tea	17704.7	6237.41	9285.45	22802.3	0.00422465	-0.0146435	-3.46621	0.000527849	0.0064015	0.00872522	3.09337	0.0301854
NONOXIPENT-PWY: pentose phosphate pathway (non-oxidative branch)	sugar_tea	205	205	0.00286139	0.00598949	-0.0192355	0.00751611	0.0112329	0.108179	sugar_tea	124	124	0.00179363	0.0044914	-0.0253596	0.0125699	0.0458948	0.213202	sugar_tea	223	223	0.000816764	0.00386557	-0.017118	0.010664	0.109893	0.433328	sugar_tea	871	871	0.00086737	0.00291021	-0.00700236	0.00675287	0.300051	0.595775	sugar_tea	17701.7	6329	8793.53	21929.2	0.00427361	-0.0147038	-3.44062	0.000580388	0.0064015	0.00872522	2.43408	0
PWY-6507: 4-deoxy-L-threo-hex-4-enopyranuronate degradation	sugar_tea	205	204	0.00286139	0.00598949	-0.0239585	0.00873464	0.00664515	0.10499	sugar_tea	124	124	0.00179363	0.0044914	-0.0284784	0.0125649	0.025227	0.213202	sugar_tea	223	223	0.000816764	0.00386557	-0.0085001	0.00981646	0.387495	0.573424	sugar_tea	871	871	0.00086737	0.00291021	-0.00949706	0.00607705	0.118471	0.595775	sugar_tea	13107.2	6334.05	10377.4	27077.8	0.00419235	-0.0147598	-3.52066	0.00043048	0.0064015	0.00872522	3.45774	0.132381
PWY-7357: thiamin formation from pyrithiamine and oxythiamine (yeast)	sugar_tea	205	205	0.00286139	0.00598949	-0.0165057	0.00762893	0.0316891	0.114134	sugar_tea	124	124	0.00179363	0.0044914	-0.0307634	0.0122332	0.0132461	0.213202	sugar_tea	223	223	0.000816764	0.00386557	-0.0169297	0.0105742	0.110816	0.433328	sugar_tea	871	871	0.00086737	0.00291021	-0.00877213	0.00673968	0.193412	0.595775	sugar_tea	17181.9	6682.23	8943.45	22015.1	0.0042709	-0.0152072	-3.56064	0.000369947	0.0064015	0.00872522	2.58423	0
COBALSYN-PWY: adenosylcobalamin salvage from cobinamide I	sugar_tea	205	196	0.00286139	0.00598949	-0.0210172	0.00928976	0.0247984	0.114086	sugar_tea	124	123	0.00179363	0.0044914	-0.032986	0.0121135	0.00744946	0.207343	sugar_tea	223	222	0.000816764	0.00386557	-0.0160303	0.0105073	0.128559	0.433328	sugar_tea	871	871	0.00086737	0.00291021	-0.0090065	0.00676976	0.183736	0.595775	sugar_tea	11587.5	6814.93	9057.65	21820	0.00450468	-0.0164377	-3.64903	0.00026323	0.0064015	0.00872522	3.31572	0.0952195
GLYCOGENSYNTH-PWY: glycogen biosynthesis I (from ADP-D-Glucose)	sugar_tea	205	205	0.00286139	0.00598949	-0.0222815	0.00816378	0.00691552	0.10499	sugar_tea	124	124	0.00179363	0.0044914	-0.033509	0.0133866	0.013664	0.213202	sugar_tea	223	223	0.000816764	0.00386557	-0.0137836	0.011234	0.221165	0.462938	sugar_tea	871	871	0.00086737	0.00291021	-0.00908406	0.00729017	0.213076	0.595775	sugar_tea	15004.3	5580.36	7923.72	18815.9	0.00459682	-0.0169353	-3.68414	0.000229478	0.0064015	0.00872522	3.20026	0.0625764
PWY-7269: NAD/NADP-NADH/NADPH mitochondrial interconversion (yeast)	sugar_tea	205	115	0.00286139	0.00598949	0.044044	0.0152742	0.00436253	0.104032	sugar_tea	124	36	0.00179363	0.0044914	0.0566571	0.0194174	0.00421495	0.187296	sugar_tea	223	85	0.000816764	0.00386557	0.0113869	0.0183742	0.536088	0.699246	sugar_tea	871	276	0.00086737	0.00291021	0.0103204	0.0116313	0.375165	0.608494	sugar_tea	4286.28	2652.27	2962	7391.65	0.00760457	0.0259694	3.41497	0.000637885	0.0064015	0.00872522	6.33805	0.526668
GALACT-GLUCUROCAT-PWY: superpathway of hexuronide and hexuronate degradation	sugar_tea	205	204	0.00286139	0.00598949	-0.0192645	0.00794851	0.0162593	0.108394	sugar_tea	124	124	0.00179363	0.0044914	-0.0272444	0.0119316	0.0241823	0.213202	sugar_tea	223	223	0.000816764	0.00386557	-0.00784156	0.00985618	0.427131	0.61284	sugar_tea	871	869	0.00086737	0.00291021	-0.00953477	0.00604027	0.114809	0.595775	sugar_tea	15828.1	7024.27	10294	27408.7	0.00406373	-0.0138444	-3.40682	0.000657239	0.0064015	0.00875047	2.60626	0
PWY0-845: superpathway of pyridoxal 5-phosphate biosynthesis and salvage	plant_protein_g/day	205	192	0.0148277	0.00334303	0.0448158	0.025832	0.0843003	0.181653	plant_protein_g/day	124	121	0.0154055	0.00278504	0.0377454	0.0249055	0.132355	0.610345	plant_protein_g/day	223	211	0.0152884	0.00234256	0.00581455	0.0297088	0.845013	0.968167	plant_protein_g/day	871	835	0.0156624	0.00281896	0.0418086	0.0117699	0.000402693	0.0252409	plant_protein_g/day	1498.59	1612.16	1133	7218.64	0.00934033	0.0380725	4.07614	4.58e-05	0.00213904	0.00888988	1.34805	0
PWY-7254: TCA cycle VII (acetate-producers)	plant_protein_g/day	205	129	0.0148277	0.00334303	-0.0637964	0.0266728	0.0176916	0.173868	plant_protein_g/day	124	49	0.0154055	0.00278504	-0.0309165	0.03799	0.417381	0.642766	plant_protein_g/day	223	106	0.0152884	0.00234256	2.59e-05	0.0334955	0.999384	0.999384	plant_protein_g/day	871	407	0.0156624	0.00281896	-0.0360217	0.0133847	0.00725544	0.134433	plant_protein_g/day	1405.6	692.887	891.307	5581.92	0.0108011	-0.0364153	-3.37145	0.000747723	0.0174647	0.00888988	2.25925	0
PWY-7456: mannan degradation	plant_protein_g/day	205	128	0.0148277	0.00334303	0.128223	0.0392652	0.0012853	0.0858577	plant_protein_g/day	124	102	0.0154055	0.00278504	0.0427204	0.053283	0.424287	0.642766	plant_protein_g/day	223	197	0.0152884	0.00234256	0.0761694	0.0400517	0.0585189	0.931412	plant_protein_g/day	871	820	0.0156624	0.00281896	0.0303623	0.0133414	0.0231019	0.206044	plant_protein_g/day	648.61	352.227	623.386	5618.19	0.0117506	0.0436703	3.71645	0.000202046	0.00734099	0.00888988	6.29078	0.523112
PWY-1042: glycolysis IV (plant cytosol)	group_tea	205	205	0.16485	0.177703	-0.000415333	0.00028652	0.14875	0.57984	group_tea	124	124	0.14018	0.162212	0.000365855	0.00039339	0.354251	0.837133	group_tea	223	223	0.183927	0.17978	-0.000934615	0.000239886	0.000130067	0.000602925	group_tea	871	871	0.141923	0.163153	-0.000184633	0.000132066	0.162461	0.346079	group_tea	1.21812e+07	6.46179e+06	1.73775e+07	5.73347e+07	0.000103498	-0.000316237	-3.0555	0.00224688	0.00602238	0.00890212	10.764	0.721294
PWY-621: sucrose degradation III (sucrose invertase)	sugar_tea	205	205	0.00286139	0.00598949	-0.0216312	0.00761739	0.00498447	0.104032	sugar_tea	124	124	0.00179363	0.0044914	-0.0281906	0.0134227	0.0378218	0.213202	sugar_tea	223	223	0.000816764	0.00386557	-0.0147469	0.0113063	0.193505	0.461588	sugar_tea	871	871	0.00086737	0.00291021	-0.00701492	0.00706397	0.32096	0.595775	sugar_tea	17234.1	5550.33	7822.74	20040.2	0.00444346	-0.0155033	-3.48901	0.000484806	0.0064015	0.00922306	2.989	0
PWY-7204: pyridoxal 5-phosphate salvage II (plants)	sugar_tea	205	111	0.00286139	0.00598949	0.0224099	0.0166164	0.17897	0.276741	sugar_tea	124	44	0.00179363	0.0044914	0.0371903	0.025495	0.147274	0.319412	sugar_tea	223	95	0.000816764	0.00386557	0.039314	0.0218431	0.0732691	0.433328	sugar_tea	871	319	0.00086737	0.00291021	0.023204	0.0141436	0.101243	0.595775	sugar_tea	3621.82	1538.47	2095.9	4998.98	0.00903317	0.0274803	3.04215	0.00234892	0.00817124	0.00936834	0.623085	0
PWY-7199: pyrimidine deoxyribonucleosides salvage	sugar_tea	205	204	0.00286139	0.00598949	-0.0189659	0.00621225	0.00257538	0.104032	sugar_tea	124	124	0.00179363	0.0044914	-0.0133936	0.0105405	0.206321	0.394988	sugar_tea	223	223	0.000816764	0.00386557	-0.0101704	0.00915012	0.267576	0.498871	sugar_tea	871	871	0.00086737	0.00291021	-0.00738927	0.00584182	0.206251	0.595775	sugar_tea	25912	9000.66	11943.9	29302.4	0.00362359	-0.0124738	-3.44239	0.00057659	0.0064015	0.00936834	1.92066	0
PWY-6385: peptidoglycan biosynthesis III (mycobacteria)	sugar_tea	205	205	0.00286139	0.00598949	-0.0125611	0.00703896	0.0758568	0.166685	sugar_tea	124	124	0.00179363	0.0044914	-0.0239368	0.0113157	0.0364849	0.213202	sugar_tea	223	223	0.000816764	0.00386557	-0.0143842	0.00942405	0.128378	0.433328	sugar_tea	871	871	0.00086737	0.00291021	-0.0102892	0.00603179	0.0883996	0.595775	sugar_tea	20182.9	7809.72	11259.6	27485.8	0.00387091	-0.0132642	-3.42663	0.000611126	0.0064015	0.00936834	1.15693	0
PWY-5659: GDP-mannose biosynthesis	sugar_tea	205	204	0.00286139	0.00598949	-0.0175324	0.00702126	0.0133348	0.108179	sugar_tea	124	124	0.00179363	0.0044914	-0.0187977	0.0108832	0.0867244	0.263617	sugar_tea	223	223	0.000816764	0.00386557	-0.0144858	0.00969049	0.136399	0.433328	sugar_tea	871	871	0.00086737	0.00291021	-0.00881491	0.00623212	0.157595	0.595775	sugar_tea	20284.8	8442.74	10649	25747.1	0.0039186	-0.0137517	-3.50934	0.000449212	0.0064015	0.00936834	1.13815	0
BRANCHED-CHAIN-AA-SYN-PWY: superpathway of branched amino acid biosynthesis	sugar_tea	205	205	0.00286139	0.00598949	-0.0184214	0.00744329	0.0141633	0.108179	sugar_tea	124	124	0.00179363	0.0044914	-0.0203435	0.012238	0.0990801	0.27809	sugar_tea	223	223	0.000816764	0.00386557	-0.0147169	0.0103735	0.157415	0.433328	sugar_tea	871	871	0.00086737	0.00291021	-0.00802851	0.00654103	0.220004	0.595775	sugar_tea	18049.7	6676.97	9292.77	23372.6	0.00417421	-0.0138128	-3.30907	0.000936055	0.00704726	0.00936834	1.45774	0
SER-GLYSYN-PWY: superpathway of L-serine and glycine biosynthesis I	sugar_tea	205	205	0.00286139	0.00598949	-0.015412	0.0075576	0.0427451	0.123538	sugar_tea	124	124	0.00179363	0.0044914	-0.026522	0.0120231	0.0293107	0.213202	sugar_tea	223	223	0.000816764	0.00386557	-0.0167265	0.0103298	0.10684	0.433328	sugar_tea	871	871	0.00086737	0.00291021	-0.00799987	0.00649513	0.218406	0.595775	sugar_tea	17507.8	6917.74	9371.67	23704.1	0.00417024	-0.0139073	-3.33489	0.000853337	0.00664384	0.00936834	2.04217	0
CALVIN-PWY: Calvin-Benson-Bassham cycle	sugar_tea	205	205	0.00286139	0.00598949	-0.018836	0.00763272	0.0144389	0.108179	sugar_tea	124	124	0.00179363	0.0044914	-0.0273551	0.0129697	0.0370279	0.213202	sugar_tea	223	223	0.000816764	0.00386557	-0.0170314	0.0108551	0.118102	0.433328	sugar_tea	871	871	0.00086737	0.00291021	-0.00698831	0.00677287	0.302451	0.595775	sugar_tea	17164.9	5944.81	8486.63	21799.9	0.00432758	-0.0146606	-3.38772	0.000704752	0.0064015	0.00936834	2.58819	0
PWY-1042: glycolysis IV (plant cytosol)	sugar_tea	205	205	0.00286139	0.00598949	-0.019159	0.00787001	0.0157975	0.108394	sugar_tea	124	124	0.00179363	0.0044914	-0.0273457	0.013413	0.0436906	0.213202	sugar_tea	223	223	0.000816764	0.00386557	-0.0172586	0.0112337	0.125909	0.433328	sugar_tea	871	871	0.00086737	0.00291021	-0.00773809	0.00693968	0.265139	0.595775	sugar_tea	16145.4	5558.39	7924.14	20764.5	0.00445469	-0.0150571	-3.38006	0.000724696	0.00640474	0.00936834	2.26174	0
PWY-7237: myo-, chiro- and scillo-inositol degradation	sugar_tea	205	202	0.00286139	0.00598949	-0.024297	0.00823365	0.00355646	0.104032	sugar_tea	124	123	0.00179363	0.0044914	-0.0124969	0.013787	0.366556	0.550311	sugar_tea	223	223	0.000816764	0.00386557	-0.0191669	0.0118364	0.106823	0.433328	sugar_tea	871	871	0.00086737	0.00291021	-0.00730106	0.00714246	0.306969	0.595775	sugar_tea	14750.8	5260.93	7137.79	19602.2	0.00462489	-0.0150598	-3.25625	0.00112894	0.00704726	0.00936834	2.59359	0
CALVIN-PWY: Calvin-Benson-Bassham cycle	group_tea	205	205	0.16485	0.177703	-0.000422162	0.000277849	0.13025	0.575681	group_tea	124	124	0.14018	0.162212	0.000409009	0.000380379	0.28443	0.837133	group_tea	223	223	0.183927	0.17978	-0.000899445	0.000231923	0.000139327	0.000602925	group_tea	871	871	0.141923	0.163153	-0.0001775	0.000128883	0.168799	0.347624	group_tea	1.29534e+07	6.91142e+06	1.85914e+07	6.02021e+07	0.000100678	-0.000304581	-3.02531	0.00248379	0.00655001	0.0093896	11.2495	0.733322
PWY-6737: starch degradation V	group_tea	205	205	0.16485	0.177703	-0.0002302	0.000300627	0.444737	0.74925	group_tea	124	124	0.14018	0.162212	0.000452141	0.000396854	0.25686	0.837133	group_tea	223	223	0.183927	0.17978	-0.000944707	0.000241675	0.000123738	0.000600492	group_tea	871	871	0.141923	0.163153	-0.000237815	0.000134576	0.0775556	0.249177	group_tea	1.10648e+07	6.34949e+06	1.71213e+07	5.52163e+07	0.000105555	-0.000322914	-3.0592	0.00221926	0.0059975	0.00945077	10.9287	0.725494
PWY-7196: superpathway of pyrimidine ribonucleosides salvage	sugar_tea	205	195	0.00286139	0.00598949	-0.020054	0.00813432	0.014575	0.108179	sugar_tea	124	124	0.00179363	0.0044914	-0.013946	0.01237	0.261859	0.441722	sugar_tea	223	223	0.000816764	0.00386557	-0.0132189	0.00894853	0.141062	0.433328	sugar_tea	871	869	0.00086737	0.00291021	-0.00802652	0.00538748	0.136629	0.595775	sugar_tea	15113.3	6535.23	12488.1	34453.2	0.0038183	-0.0121861	-3.19149	0.00141542	0.00745776	0.00951818	1.56525	0
TRNA-CHARGING-PWY: tRNA charging	sugar_tea	205	205	0.00286139	0.00598949	-0.0173149	0.00817656	0.0354424	0.116056	sugar_tea	124	124	0.00179363	0.0044914	-0.024659	0.0125104	0.0510362	0.230164	sugar_tea	223	223	0.000816764	0.00386557	-0.015784	0.0104385	0.131958	0.433328	sugar_tea	871	871	0.00086737	0.00291021	-0.00735896	0.00640214	0.250687	0.595775	sugar_tea	14957.5	6389.35	9177.47	24397.7	0.00426704	-0.0134908	-3.16162	0.00156892	0.00745776	0.00951818	1.98127	0
NONMEVIPP-PWY: methylerythritol phosphate pathway I	sugar_tea	205	205	0.00286139	0.00598949	-0.0173207	0.00791571	0.0298174	0.114086	sugar_tea	124	124	0.00179363	0.0044914	-0.0297667	0.0131118	0.024993	0.213202	sugar_tea	223	223	0.000816764	0.00386557	-0.0162785	0.0109685	0.139223	0.433328	sugar_tea	871	871	0.00086737	0.00291021	-0.00730627	0.00688629	0.288991	0.595775	sugar_tea	15959.5	5816.71	8312.03	21087.7	0.00442045	-0.0144395	-3.26652	0.00108879	0.00704726	0.00951818	2.60009	0
PWY-621: sucrose degradation III (sucrose invertase)	group_tea	205	205	0.16485	0.177703	-0.000461512	0.000278317	0.0988473	0.570403	group_tea	124	124	0.14018	0.162212	0.00055318	0.000392247	0.161065	0.837133	group_tea	223	223	0.183927	0.17978	-0.000862445	0.000242388	0.000458279	0.00136304	group_tea	871	871	0.141923	0.163153	-0.000225507	0.000134344	0.0935958	0.261844	group_tea	1.29098e+07	6.4995e+06	1.70208e+07	5.54065e+07	0.00010435	-0.000321622	-3.08215	0.0020551	0.00569506	0.00953634	10.7168	0.720066
PWY0-1296: purine ribonucleosides degradation	group_tea	205	205	0.16485	0.177703	-0.000267957	0.000268613	0.3197	0.703955	group_tea	124	124	0.14018	0.162212	0.00052326	0.00038229	0.173655	0.837133	group_tea	223	223	0.183927	0.17978	-0.00089913	0.000237461	0.000197607	0.000716598	group_tea	871	871	0.141923	0.163153	-0.000252204	0.000131705	0.0558335	0.245883	group_tea	1.38594e+07	6.84249e+06	1.77344e+07	5.76492e+07	0.000102017	-0.000318656	-3.12357	0.00178674	0.00517049	0.00953634	11.1159	0.730117
PWY-6629: superpathway of L-tryptophan biosynthesis	sugar_tea	205	92	0.00286139	0.00598949	0.0415743	0.0182184	0.023542	0.114086	sugar_tea	124	31	0.00179363	0.0044914	0.0730772	0.0257217	0.00529114	0.187296	sugar_tea	223	66	0.000816764	0.00386557	0.0267148	0.0219486	0.224861	0.462938	sugar_tea	871	221	0.00086737	0.00291021	0.0107987	0.0139427	0.438843	0.655286	sugar_tea	3012.87	1511.47	2075.81	5144.07	0.00922759	0.0295223	3.19935	0.00137737	0.00745776	0.00969085	5.12466	0.414595
P105-PWY: TCA cycle IV (2-oxoglutarate decarboxylase)	sugar_tea	205	116	0.00286139	0.00598949	0.0421578	0.0167013	0.0123728	0.108179	sugar_tea	124	43	0.00179363	0.0044914	0.0387888	0.0258053	0.135454	0.307353	sugar_tea	223	94	0.000816764	0.00386557	0.0383679	0.0216114	0.0772339	0.433328	sugar_tea	871	313	0.00086737	0.00291021	0.0147831	0.0144864	0.307785	0.595775	sugar_tea	3585.07	1501.69	2141.1	4765.2	0.00913135	0.0301826	3.30538	0.000948488	0.00704726	0.00978474	1.89884	0
SALVADEHYPOX-PWY: adenosine nucleotides degradation II	sugar_tea	205	203	0.00286139	0.00598949	-0.012207	0.00656532	0.0644669	0.149527	sugar_tea	124	124	0.00179363	0.0044914	-0.0208891	0.0106586	0.0523726	0.230164	sugar_tea	223	223	0.000816764	0.00386557	-0.0139241	0.00864267	0.108614	0.433328	sugar_tea	871	871	0.00086737	0.00291021	-0.0069538	0.00538457	0.196899	0.595775	sugar_tea	23200	8802.36	13387.6	34490.4	0.00353818	-0.0111833	-3.16075	0.00157366	0.00745776	0.00978474	1.57107	0
PWY-6305: putrescine biosynthesis IV	sugar_tea	205	204	0.00286139	0.00598949	-0.0169108	0.0070556	0.0174645	0.108394	sugar_tea	124	123	0.00179363	0.0044914	-0.01982	0.0105429	0.0625829	0.238377	sugar_tea	223	223	0.000816764	0.00386557	-0.0143705	0.00883816	0.105404	0.433328	sugar_tea	871	871	0.00086737	0.00291021	-0.00451258	0.00545918	0.40869	0.627205	sugar_tea	20087.8	8996.65	12802	33554.1	0.00364081	-0.0113122	-3.10706	0.00188956	0.00788451	0.00978474	2.95194	0
HSERMETANA-PWY: L-methionine biosynthesis III	sugar_tea	205	201	0.00286139	0.00598949	-0.0182657	0.00796317	0.0228691	0.114086	sugar_tea	124	123	0.00179363	0.0044914	-0.0171795	0.0105024	0.104552	0.283906	sugar_tea	223	223	0.000816764	0.00386557	-0.0129867	0.00917589	0.158406	0.433328	sugar_tea	871	871	0.00086737	0.00291021	-0.00834489	0.00594312	0.16064	0.595775	sugar_tea	15769.9	9066.13	11876.9	28312	0.00392157	-0.0128305	-3.27178	0.00106874	0.00704726	0.00978474	1.2073	0
PWY-6317: galactose degradation I (Leloir pathway)	sugar_tea	205	205	0.00286139	0.00598949	-0.0187889	0.00746142	0.0125856	0.108179	sugar_tea	124	124	0.00179363	0.0044914	-0.023723	0.0125567	0.0612889	0.238377	sugar_tea	223	223	0.000816764	0.00386557	-0.0162387	0.0108581	0.136219	0.433328	sugar_tea	871	871	0.00086737	0.00291021	-0.0070475	0.00688003	0.305961	0.595775	sugar_tea	17962.1	6342.33	8481.91	21126.1	0.00430681	-0.0143672	-3.33592	0.000850186	0.00664384	0.00978474	2.06794	0
PWY66-422: D-galactose degradation V (Leloir pathway)	sugar_tea	205	205	0.00286139	0.00598949	-0.0187925	0.00746209	0.0125767	0.108179	sugar_tea	124	124	0.00179363	0.0044914	-0.023649	0.0125909	0.0627934	0.238377	sugar_tea	223	223	0.000816764	0.00386557	-0.0162544	0.010863	0.136021	0.433328	sugar_tea	871	871	0.00086737	0.00291021	-0.00710627	0.00687863	0.301848	0.595775	sugar_tea	17958.9	6307.9	8474.22	21134.7	0.00430828	-0.0143775	-3.33719	0.000846315	0.00664384	0.00978474	2.03954	0
PWY-6803: phosphatidylcholine acyl editing	sugar_tea	205	112	0.00286139	0.00598949	0.044411	0.0153655	0.00427367	0.104032	sugar_tea	124	42	0.00179363	0.0044914	0.0543703	0.0228467	0.0189116	0.213202	sugar_tea	223	84	0.000816764	0.00386557	0.0175041	0.0195249	0.370975	0.561567	sugar_tea	871	303	0.00086737	0.00291021	0.00684615	0.0121288	0.572592	0.754608	sugar_tea	4235.5	1915.82	2623.14	6797.74	0.00801355	0.0247056	3.08298	0.0020494	0.00797803	0.00980105	5.63482	0.467596
PWY-6737: starch degradation V	sugar_tea	205	205	0.00286139	0.00598949	-0.0194614	0.00838551	0.0213034	0.114086	sugar_tea	124	124	0.00179363	0.0044914	-0.0283364	0.0135434	0.0385398	0.213202	sugar_tea	223	223	0.000816764	0.00386557	-0.0160859	0.0113288	0.15706	0.433328	sugar_tea	871	871	0.00086737	0.00291021	-0.00793746	0.00707625	0.2623	0.595775	sugar_tea	14221.4	5451.89	7791.72	19970.7	0.00459142	-0.0150753	-3.28337	0.00102575	0.00704726	0.00989366	2.25778	0
PWY-6270: isoprene biosynthesis I	group_tea	205	200	0.16485	0.177703	-0.000140459	0.000283065	0.620309	0.796451	group_tea	124	124	0.14018	0.162212	-0.00060036	0.000416246	0.151839	0.837133	group_tea	223	223	0.183927	0.17978	-0.000447884	0.000211518	0.0353531	0.0496447	group_tea	871	865	0.141923	0.163153	-0.000249051	0.000130655	0.0569603	0.245883	group_tea	1.24804e+07	5.77163e+06	2.23513e+07	5.858e+07	0.000100411	-0.000300638	-2.99408	0.00275276	0.00703245	0.0101167	1.4792	0
SER-GLYSYN-PWY: superpathway of L-serine and glycine biosynthesis I	group_tea	205	205	0.16485	0.177703	-0.000474194	0.00027334	0.0843222	0.570403	group_tea	124	124	0.14018	0.162212	0.000322657	0.00035369	0.363477	0.837133	group_tea	223	223	0.183927	0.17978	-0.00078172	0.000222045	0.000524272	0.00148141	group_tea	871	871	0.141923	0.163153	-0.000171046	0.000123621	0.166825	0.346245	group_tea	1.33842e+07	7.99383e+06	2.02824e+07	6.54362e+07	9.66e-05	-0.000287733	-2.97768	0.0029044	0.00730569	0.0101167	9.28399	0.676863
PWY-7242: D-fructuronate degradation	group_tea	205	204	0.16485	0.177703	-0.000321435	0.000291369	0.271277	0.687427	group_tea	124	124	0.14018	0.162212	0.000417573	0.000363842	0.253405	0.837133	group_tea	223	223	0.183927	0.17978	-0.000776202	0.000216477	0.000415021	0.00126812	group_tea	871	871	0.141923	0.163153	-0.000198691	0.000119345	0.0963043	0.261844	group_tea	1.17791e+07	7.55395e+06	2.13392e+07	7.02092e+07	9.5e-05	-0.000280889	-2.95777	0.00309875	0.00767646	0.0101167	9.41417	0.681331
GLYCOCAT-PWY: glycogen degradation I (bacterial)	group_tea	205	158	0.16485	0.177703	0.00062689	0.000592654	0.291437	0.687427	group_tea	124	67	0.14018	0.162212	-0.000184051	0.000928098	0.843141	0.984885	group_tea	223	140	0.183927	0.17978	0.00148756	0.000501393	0.00334413	0.00698458	group_tea	871	529	0.141923	0.163153	0.00046765	0.00030861	0.13005	0.308752	group_tea	2.84707e+06	1.16095e+06	3.97781e+06	1.04998e+07	0.000232586	0.000670716	2.88374	0.00392988	0.00917907	0.0101994	3.94081	0.238735
P23-PWY: reductive TCA cycle I	sugar_tea	205	94	0.00286139	0.00598949	0.0221752	0.0141578	0.118861	0.211167	sugar_tea	124	45	0.00179363	0.0044914	0.0428929	0.0233763	0.0690199	0.245241	sugar_tea	223	105	0.000816764	0.00386557	0.0358386	0.019917	0.0733378	0.433328	sugar_tea	871	375	0.00086737	0.00291021	0.0199146	0.0136678	0.145468	0.595775	sugar_tea	4988.97	1829.99	2520.89	5353.04	0.00824986	0.0262762	3.18505	0.00144728	0.00745776	0.0102937	1.03634	0
PWY-841: superpathway of purine nucleotides de novo biosynthesis I	sugar_tea	205	205	0.00286139	0.00598949	-0.0115441	0.00620704	0.0643837	0.149527	sugar_tea	124	124	0.00179363	0.0044914	-0.0130069	0.0100699	0.198976	0.386383	sugar_tea	223	223	0.000816764	0.00386557	-0.0133907	0.00860692	0.121205	0.433328	sugar_tea	871	871	0.00086737	0.00291021	-0.00896783	0.00533923	0.0933936	0.595775	sugar_tea	25955.6	9861.71	13499.1	35078.6	0.00344224	-0.0109396	-3.17804	0.00148275	0.00745776	0.0102937	0.269114	0
PWY-5104: L-isoleucine biosynthesis IV	sugar_tea	205	195	0.00286139	0.00598949	-0.0232631	0.0136307	0.0894348	0.179947	sugar_tea	124	123	0.00179363	0.0044914	-0.0303348	0.0149736	0.0450326	0.213202	sugar_tea	223	222	0.000816764	0.00386557	-0.0106296	0.0108435	0.328045	0.546	sugar_tea	871	871	0.00086737	0.00291021	-0.00698616	0.00665884	0.294399	0.595775	sugar_tea	5382.27	4460.11	8504.79	22553	0.00494467	-0.0124319	-2.5142	0.0119303	0.0243826	0.0102937	2.7574	0
VALSYN-PWY: L-valine biosynthesis	sugar_tea	205	205	0.00286139	0.00598949	-0.017087	0.00772342	0.0280787	0.114086	sugar_tea	124	124	0.00179363	0.0044914	-0.0246277	0.0130261	0.0611048	0.238377	sugar_tea	223	223	0.000816764	0.00386557	-0.0161929	0.0110247	0.143333	0.433328	sugar_tea	871	871	0.00086737	0.00291021	-0.00791931	0.00700434	0.258524	0.595775	sugar_tea	16764.1	5893.45	8227.49	20382.9	0.00441649	-0.0141655	-3.20741	0.00133934	0.00745776	0.0102937	1.61722	0
PWY-6630: superpathway of L-tyrosine biosynthesis	sugar_tea	205	138	0.00286139	0.00598949	0.0351087	0.0187259	0.0622679	0.148553	sugar_tea	124	70	0.00179363	0.0044914	0.0358901	0.0361847	0.32328	0.509318	sugar_tea	223	130	0.000816764	0.00386557	0.0339095	0.0279197	0.225858	0.462938	sugar_tea	871	484	0.00086737	0.00291021	0.0461919	0.0185831	0.0131178	0.595775	sugar_tea	2851.77	763.749	1282.86	2895.75	0.011327	0.0391056	3.45241	0.000555595	0.0064015	0.0103556	0.233503	0
PWY-5838: superpathway of menaquinol-8 biosynthesis I	sugar_tea	205	110	0.00286139	0.00598949	0.0392297	0.0175247	0.0262878	0.114086	sugar_tea	124	38	0.00179363	0.0044914	0.0409148	0.0257268	0.114408	0.289642	sugar_tea	223	83	0.000816764	0.00386557	0.0163835	0.0222204	0.461722	0.638335	sugar_tea	871	260	0.00086737	0.00291021	0.0227428	0.0140467	0.105794	0.595775	sugar_tea	3256.11	1510.87	2025.33	5068.14	0.00918226	0.028498	3.10359	0.00191185	0.00788451	0.0103556	1.07306	0
PWY-4041: &gamma,-glutamyl cycle	sugar_tea	205	132	0.00286139	0.00598949	0.0297883	0.0157329	0.0597584	0.144633	sugar_tea	124	57	0.00179363	0.0044914	0.0563634	0.025442	0.0286381	0.213202	sugar_tea	223	103	0.000816764	0.00386557	0.0321246	0.0203555	0.115974	0.433328	sugar_tea	871	391	0.00086737	0.00291021	0.0155148	0.0132876	0.243285	0.595775	sugar_tea	4040.03	1544.89	2413.44	5663.78	0.00855541	0.0272888	3.18966	0.00142441	0.00745776	0.0103556	2.17277	0
PWY-5861: superpathway of demethylmenaquinol-8 biosynthesis	sugar_tea	205	110	0.00286139	0.00598949	0.0379132	0.0166819	0.0241064	0.114086	sugar_tea	124	38	0.00179363	0.0044914	0.0404181	0.0241165	0.0963735	0.277378	sugar_tea	223	83	0.000816764	0.00386557	0.0149055	0.0208936	0.476363	0.646912	sugar_tea	871	260	0.00086737	0.00291021	0.0206098	0.0131946	0.118655	0.595775	sugar_tea	3593.43	1719.37	2290.72	5743.95	0.00865566	0.0268409	3.10096	0.00192893	0.00788451	0.0103556	1.30683	0
POLYISOPRENSYN-PWY: polyisoprenoid biosynthesis (E. coli)	sugar_tea	205	126	0.00286139	0.00598949	0.0303865	0.0149239	0.0430591	0.123538	sugar_tea	124	52	0.00179363	0.0044914	0.0249422	0.0238457	0.297689	0.480329	sugar_tea	223	115	0.000816764	0.00386557	0.0328806	0.0213281	0.124608	0.433328	sugar_tea	871	422	0.00086737	0.00291021	0.0197254	0.0145118	0.174417	0.595775	sugar_tea	4489.88	1758.65	2198.34	4748.5	0.00870541	0.0262399	3.01421	0.00257653	0.00842524	0.0103556	0.378629	0
PWY0-1241: ADP-L-glycero-&beta,-D-manno-heptose biosynthesis	sugar_tea	205	131	0.00286139	0.00598949	0.0338628	0.0140596	0.0169246	0.108394	sugar_tea	124	54	0.00179363	0.0044914	0.0530511	0.0205939	0.0112268	0.213202	sugar_tea	223	103	0.000816764	0.00386557	0.021099	0.0178253	0.237839	0.475678	sugar_tea	871	378	0.00086737	0.00291021	0.00842812	0.0113889	0.459483	0.673908	sugar_tea	5058.89	2357.9	3147.22	7709.68	0.00739753	0.0234095	3.1645	0.00155348	0.00745776	0.0103556	4.37167	0.313764
PWY-6545: pyrimidine deoxyribonucleotides de novo biosynthesis III	sugar_tea	205	203	0.00286139	0.00598949	-0.00845794	0.0067092	0.208919	0.300956	sugar_tea	124	124	0.00179363	0.0044914	-0.0198308	0.00968116	0.04274	0.213202	sugar_tea	223	223	0.000816764	0.00386557	-0.0130602	0.0080711	0.107077	0.433328	sugar_tea	871	871	0.00086737	0.00291021	-0.00823623	0.00508299	0.105521	0.595775	sugar_tea	22215.6	10669.5	15350.9	38704.5	0.00339148	-0.0105676	-3.11592	0.00183374	0.00788451	0.0103556	1.32015	0
PWY-6588: pyruvate fermentation to acetone	sugar_tea	205	191	0.00286139	0.00598949	-0.0307678	0.012213	0.0125426	0.108179	sugar_tea	124	120	0.00179363	0.0044914	-0.0193952	0.0120642	0.110675	0.289642	sugar_tea	223	222	0.000816764	0.00386557	-0.0109615	0.0101238	0.280124	0.509122	sugar_tea	871	863	0.00086737	0.00291021	-0.00605956	0.00597439	0.310747	0.595775	sugar_tea	6704.31	6870.75	9756.86	28016.5	0.00441303	-0.0120014	-2.71954	0.00653719	0.0153789	0.0103556	3.7364	0.197089
PWY-6124: inosine-5-phosphate biosynthesis II	sugar_tea	205	205	0.00286139	0.00598949	-0.0168836	0.00670152	0.0125429	0.108179	sugar_tea	124	124	0.00179363	0.0044914	-0.0184686	0.01092	0.0934049	0.273497	sugar_tea	223	223	0.000816764	0.00386557	-0.0113779	0.00941139	0.227991	0.464427	sugar_tea	871	871	0.00086737	0.00291021	-0.00715597	0.00590923	0.226233	0.595775	sugar_tea	22266.6	8385.93	11290	28637.7	0.00376408	-0.0122443	-3.25293	0.00114222	0.00704726	0.0103556	1.55407	0
COA-PWY: coenzyme A biosynthesis I	sugar_tea	205	205	0.00286139	0.00598949	-0.0170992	0.00662433	0.0105626	0.108179	sugar_tea	124	124	0.00179363	0.0044914	-0.0181198	0.011457	0.116406	0.290147	sugar_tea	223	223	0.000816764	0.00386557	-0.0136871	0.0096601	0.157948	0.433328	sugar_tea	871	871	0.00086737	0.00291021	-0.00604279	0.00622046	0.331602	0.595775	sugar_tea	22788.5	7618.3	10716.1	25843.7	0.0038643	-0.0124024	-3.20949	0.00132971	0.00745776	0.0103556	1.81468	0
PWY0-1298: superpathway of pyrimidine deoxyribonucleosides degradation	sugar_tea	205	204	0.00286139	0.00598949	-0.0162777	0.00635165	0.0111233	0.108179	sugar_tea	124	124	0.00179363	0.0044914	-0.0227979	0.0125643	0.0721209	0.25092	sugar_tea	223	223	0.000816764	0.00386557	-0.0175806	0.0103487	0.0907776	0.433328	sugar_tea	871	871	0.00086737	0.00291021	-0.00581069	0.00669053	0.385364	0.614343	sugar_tea	24787.2	6334.62	9337.53	22339.8	0.00399046	-0.0134057	-3.35943	0.000781034	0.00664384	0.0103556	2.21467	0
PWY-5686: UMP biosynthesis	sugar_tea	205	205	0.00286139	0.00598949	-0.0164949	0.00767104	0.0327395	0.114134	sugar_tea	124	124	0.00179363	0.0044914	-0.0256324	0.0130636	0.0520826	0.230164	sugar_tea	223	223	0.000816764	0.00386557	-0.0162744	0.011064	0.142753	0.433328	sugar_tea	871	871	0.00086737	0.00291021	-0.00742842	0.00692404	0.28364	0.595775	sugar_tea	16993.8	5859.68	8169.08	20858.4	0.00439032	-0.0138471	-3.154	0.00161046	0.00752317	0.0103556	1.84049	0
PWY-7219: adenosine ribonucleotides de novo biosynthesis	sugar_tea	205	205	0.00286139	0.00598949	-0.0168659	0.00789795	0.0339441	0.114134	sugar_tea	124	124	0.00179363	0.0044914	-0.0238637	0.0132875	0.0750388	0.254738	sugar_tea	223	223	0.000816764	0.00386557	-0.0164334	0.0112813	0.146642	0.433328	sugar_tea	871	871	0.00086737	0.00291021	-0.00801142	0.00710033	0.259499	0.595775	sugar_tea	16031.4	5663.9	7857.39	19835.5	0.00449975	-0.0140434	-3.12094	0.00180276	0.00788451	0.0103556	1.44053	0
PWY-7111: pyruvate fermentation to isobutanol (engineered)	sugar_tea	205	205	0.00286139	0.00598949	-0.0167982	0.00772014	0.0307418	0.114086	sugar_tea	124	124	0.00179363	0.0044914	-0.0246166	0.0130567	0.0618201	0.238377	sugar_tea	223	223	0.000816764	0.00386557	-0.0161862	0.0110081	0.142897	0.433328	sugar_tea	871	871	0.00086737	0.00291021	-0.00789761	0.0070061	0.259951	0.595775	sugar_tea	16778.4	5865.86	8252.35	20372.6	0.00441643	-0.0140574	-3.18298	0.00145768	0.00745776	0.0103556	1.59045	0
RHAMCAT-PWY: L-rhamnose degradation I	sugar_tea	205	205	0.00286139	0.00598949	-0.0120848	0.00632112	0.0573451	0.141409	sugar_tea	124	124	0.00179363	0.0044914	-0.0274262	0.0106909	0.0115591	0.213202	sugar_tea	223	223	0.000816764	0.00386557	-0.0130692	0.00882288	0.139975	0.433328	sugar_tea	871	871	0.00086737	0.00291021	-0.00494623	0.00555322	0.37334	0.608494	sugar_tea	25027.2	8749.33	12846.3	32427.3	0.00355671	-0.0110144	-3.0968	0.00195621	0.00789731	0.0108284	3.63357	0.174366
PWY-6168: flavin biosynthesis III (fungi)	sugar_tea	205	205	0.00286139	0.00598949	-0.00968109	0.00709174	0.173756	0.273748	sugar_tea	124	124	0.00179363	0.0044914	-0.0279368	0.0117578	0.0190964	0.213202	sugar_tea	223	223	0.000816764	0.00386557	-0.0116916	0.00942172	0.21597	0.462938	sugar_tea	871	870	0.00086737	0.00291021	-0.00941434	0.00558116	0.0920015	0.595775	sugar_tea	19883.6	7233.53	11265.2	32103.3	0.0037666	-0.0117544	-3.12069	0.00180427	0.00788451	0.0108284	2.15556	0
PWY0-781: aspartate superpathway	sugar_tea	205	200	0.00286139	0.00598949	-0.0126458	0.00717946	0.0797399	0.16883	sugar_tea	124	123	0.00179363	0.0044914	-0.014425	0.0107219	0.181081	0.364129	sugar_tea	223	222	0.000816764	0.00386557	-0.00901649	0.00970322	0.353804	0.556228	sugar_tea	871	866	0.00086737	0.00291021	-0.0115688	0.00650152	0.0755262	0.595775	sugar_tea	19400.7	8698.82	10621.1	23657.6	0.00400391	-0.0118675	-2.96398	0.00303685	0.00919491	0.0108284	0.157091	0
PANTOSYN-PWY: pantothenate and coenzyme A biosynthesis I	sugar_tea	205	205	0.00286139	0.00598949	-0.0157876	0.00693133	0.023801	0.114086	sugar_tea	124	124	0.00179363	0.0044914	-0.0238604	0.0118304	0.0459598	0.213202	sugar_tea	223	223	0.000816764	0.00386557	-0.0137877	0.00983527	0.162378	0.433328	sugar_tea	871	871	0.00086737	0.00291021	-0.00581715	0.0062157	0.349596	0.595931	sugar_tea	20814.5	7144.96	10337.8	25883.3	0.00394728	-0.0123432	-3.12702	0.0017659	0.00788451	0.0108284	2.31862	0
ANAGLYCOLYSIS-PWY: glycolysis III (from glucose)	sugar_tea	205	205	0.00286139	0.00598949	-0.0137411	0.00719452	0.0575797	0.141409	sugar_tea	124	124	0.00179363	0.0044914	-0.0213097	0.011603	0.0687689	0.245241	sugar_tea	223	223	0.000816764	0.00386557	-0.015927	0.00973202	0.103167	0.433328	sugar_tea	871	871	0.00086737	0.00291021	-0.00777254	0.00607659	0.201206	0.595775	sugar_tea	19319.5	7427.85	10558.3	27082	0.00394093	-0.0124622	-3.16225	0.00156553	0.00745776	0.0108284	1.33539	0
PPGPPMET-PWY: ppGpp biosynthesis	sugar_tea	205	198	0.00286139	0.00598949	-0.0119305	0.00692349	0.0864635	0.17609	sugar_tea	124	122	0.00179363	0.0044914	-0.0184034	0.0133509	0.170744	0.354642	sugar_tea	223	221	0.000816764	0.00386557	-0.0181286	0.0111371	0.105031	0.433328	sugar_tea	871	860	0.00086737	0.00291021	-0.0106606	0.00718989	0.138517	0.595775	sugar_tea	20861.7	5610.21	8062.28	19344.4	0.00430816	-0.013076	-3.03518	0.00240391	0.00818833	0.0108284	0.505277	0
GLCMANNANAUT-PWY: superpathway of N-acetylglucosamine, N-acetylmannosamine and N-acetylneuraminate degradation	sugar_tea	205	204	0.00286139	0.00598949	-0.0166797	0.00682203	0.0153559	0.108394	sugar_tea	124	124	0.00179363	0.0044914	-0.0180417	0.0115266	0.120187	0.293012	sugar_tea	223	223	0.000816764	0.00386557	-0.0133431	0.00979819	0.174669	0.435208	sugar_tea	871	871	0.00086737	0.00291021	-0.0086372	0.00626377	0.168278	0.595775	sugar_tea	21486.9	7526.52	10416.2	25487.6	0.00392483	-0.0131446	-3.3491	0.000810746	0.00664384	0.0108284	0.967257	0
PWY-6277: superpathway of 5-aminoimidazole ribonucleotide biosynthesis	sugar_tea	205	205	0.00286139	0.00598949	-0.0159615	0.00755795	0.0359448	0.116559	sugar_tea	124	124	0.00179363	0.0044914	-0.0224874	0.0128659	0.0830721	0.261756	sugar_tea	223	223	0.000816764	0.00386557	-0.0163704	0.0108965	0.134452	0.433328	sugar_tea	871	871	0.00086737	0.00291021	-0.00702669	0.00682226	0.303315	0.595775	sugar_tea	17506.2	6041.19	8422.21	21485.4	0.0043252	-0.0131722	-3.04546	0.00232322	0.00817124	0.0108284	1.558	0
PWY-6121: 5-aminoimidazole ribonucleotide biosynthesis I	sugar_tea	205	205	0.00286139	0.00598949	-0.0162529	0.00753298	0.0321602	0.114134	sugar_tea	124	124	0.00179363	0.0044914	-0.0227269	0.0128582	0.0797072	0.256934	sugar_tea	223	223	0.000816764	0.00386557	-0.0160725	0.0109123	0.142229	0.433328	sugar_tea	871	871	0.00086737	0.00291021	-0.00697351	0.00682273	0.307019	0.595775	sugar_tea	17622.5	6048.4	8397.77	21482.4	0.00432132	-0.0132333	-3.06233	0.00219619	0.00809907	0.0108284	1.61529	0
PWY-6163: chorismate biosynthesis from 3-dehydroquinate	sugar_tea	205	205	0.00286139	0.00598949	-0.0171466	0.00775097	0.0280856	0.114086	sugar_tea	124	124	0.00179363	0.0044914	-0.0252706	0.0130818	0.0557689	0.238377	sugar_tea	223	223	0.000816764	0.00386557	-0.0163497	0.0110902	0.141855	0.433328	sugar_tea	871	871	0.00086737	0.00291021	-0.00659665	0.0069907	0.345622	0.595931	sugar_tea	16645.2	5843.42	8130.62	20462.5	0.00442453	-0.013723	-3.10156	0.00192503	0.00788451	0.0108284	2.06958	0
ARO-PWY: chorismate biosynthesis I	sugar_tea	205	205	0.00286139	0.00598949	-0.0172797	0.00772706	0.026439	0.114086	sugar_tea	124	124	0.00179363	0.0044914	-0.0247198	0.0130527	0.0606732	0.238377	sugar_tea	223	223	0.000816764	0.00386557	-0.0161159	0.011062	0.146591	0.433328	sugar_tea	871	871	0.00086737	0.00291021	-0.00681201	0.00697264	0.328861	0.595775	sugar_tea	16748.3	5869.47	8172.12	20568.6	0.00441259	-0.0137526	-3.11667	0.00182904	0.00788451	0.0108284	1.95081	0
PWY0-1319: CDP-diacylglycerol biosynthesis II	sugar_tea	205	205	0.00286139	0.00598949	-0.0166386	0.00762465	0.0302594	0.114086	sugar_tea	124	124	0.00179363	0.0044914	-0.027872	0.0131606	0.0362702	0.213202	sugar_tea	223	223	0.000816764	0.00386557	-0.0161716	0.0111424	0.14812	0.433328	sugar_tea	871	871	0.00086737	0.00291021	-0.00688785	0.00692698	0.32033	0.595775	sugar_tea	17201.2	5773.63	8054.54	20840.7	0.00439078	-0.0138987	-3.16544	0.0015485	0.00745776	0.0108284	2.32241	0
PWY-5667: CDP-diacylglycerol biosynthesis I	sugar_tea	205	205	0.00286139	0.00598949	-0.0166389	0.00762502	0.0302638	0.114086	sugar_tea	124	124	0.00179363	0.0044914	-0.0278718	0.0131606	0.0362709	0.213202	sugar_tea	223	223	0.000816764	0.00386557	-0.0161712	0.0111432	0.148158	0.433328	sugar_tea	871	871	0.00086737	0.00291021	-0.00688937	0.00692698	0.320224	0.595775	sugar_tea	17199.6	5773.65	8053.42	20840.7	0.00439089	-0.0138992	-3.16547	0.00154833	0.00745776	0.0108284	2.32195	0
P461-PWY: hexitol fermentation to lactate, formate, ethanol and acetate	sugar_tea	205	204	0.00286139	0.00598949	-0.0160614	0.00718049	0.0264082	0.114086	sugar_tea	124	124	0.00179363	0.0044914	-0.0276601	0.0129155	0.0342633	0.213202	sugar_tea	223	223	0.000816764	0.00386557	-0.0140081	0.0111496	0.210323	0.46271	sugar_tea	871	870	0.00086737	0.00291021	-0.00861232	0.00722153	0.233358	0.595775	sugar_tea	19395.1	5994.81	8044.23	19175.3	0.00435982	-0.014354	-3.29235	0.000993547	0.00704726	0.0108284	1.75104	0
PWY-7409: phospholipid remodeling (phosphatidylethanolamine, yeast)	plant_protein_g/day	205	94	0.0148277	0.00334303	-0.0524501	0.0256716	0.0423529	0.173868	plant_protein_g/day	124	29	0.0154055	0.00278504	-0.0400516	0.0287412	0.166059	0.610345	plant_protein_g/day	223	64	0.0152884	0.00234256	-0.0034876	0.0250299	0.889312	0.973152	plant_protein_g/day	871	206	0.0156624	0.00281896	-0.0256675	0.00995695	0.0101059	0.158807	plant_protein_g/day	1517.37	1210.57	1596.19	10086.7	0.00833021	-0.0272392	-3.26993	0.00107576	0.0206925	0.0108496	2.08853	0
HEXITOLDEGSUPER-PWY: superpathway of hexitol degradation (bacteria)	sugar_tea	205	204	0.00286139	0.00598949	-0.00654888	0.00510016	0.200624	0.293896	sugar_tea	124	124	0.00179363	0.0044914	-0.0131942	0.00850975	0.123751	0.293402	sugar_tea	223	222	0.000816764	0.00386557	-0.0130053	0.00731142	0.0766786	0.433328	sugar_tea	871	869	0.00086737	0.00291021	-0.00830955	0.0048805	0.0890031	0.595775	sugar_tea	38444.3	13809.1	18706.7	41982.9	0.00297557	-0.00908522	-3.05327	0.00226363	0.00813415	0.0110241	0.793181	0
PWY-724: superpathway of L-lysine, L-threonine and L-methionine biosynthesis II	sugar_tea	205	205	0.00286139	0.00598949	-0.0146562	0.00729969	0.0460189	0.124962	sugar_tea	124	124	0.00179363	0.0044914	-0.0224547	0.0121524	0.0671208	0.245241	sugar_tea	223	223	0.000816764	0.00386557	-0.0153468	0.0102218	0.134703	0.433328	sugar_tea	871	871	0.00086737	0.00291021	-0.00715211	0.00646316	0.268776	0.595775	sugar_tea	18766.8	6771.34	9570.76	23939.2	0.00411526	-0.0126201	-3.06667	0.00216457	0.00809907	0.0112131	1.51964	0
PWY-7279: aerobic respiration II (cytochrome c) (yeast)	carb_en%	205	38	0.0277015	0.0120097	0.0109	0.00496296	0.0292221	0.44367	carb_en%	124	10	0.0250272	0.00860456	0.0047616	0.00656505	0.469695	0.956814	carb_en%	223	29	0.0275421	0.0085527	0.0181813	0.00473447	0.000161156	0.0531813	carb_en%	871	80	0.0256518	0.00892546	0.00578668	0.00232319	0.0129305	0.991102	carb_en%	40599.3	23201.9	44612.5	185282	0.00184523	0.00829529	4.49552	6.94e-06	0.00226935	0.011252	6.09128	0.507493
DENOVOPURINE2-PWY: superpathway of purine nucleotides de novo biosynthesis II	sugar_tea	205	205	0.00286139	0.00598949	-0.0118118	0.00621942	0.0589876	0.143809	sugar_tea	124	124	0.00179363	0.0044914	-0.0121647	0.00996793	0.224732	0.405733	sugar_tea	223	223	0.000816764	0.00386557	-0.012735	0.00854511	0.137583	0.433328	sugar_tea	871	871	0.00086737	0.00291021	-0.0081364	0.00530479	0.125448	0.595775	sugar_tea	25852.4	10064.5	13695.1	35535.6	0.003427	-0.0104681	-3.0546	0.00225363	0.00813415	0.0112592	0.339225	0
THISYNARA-PWY: superpathway of thiamin diphosphate biosynthesis III (eukaryotes)	sugar_tea	205	205	0.00286139	0.00598949	-0.0113836	0.00712878	0.111879	0.203085	sugar_tea	124	124	0.00179363	0.0044914	-0.0269914	0.0113147	0.0186334	0.213202	sugar_tea	223	223	0.000816764	0.00386557	-0.0145775	0.0101425	0.152076	0.433328	sugar_tea	871	871	0.00086737	0.00291021	-0.00822824	0.0065258	0.207692	0.595775	sugar_tea	19677.5	7811.13	9720.97	23481.9	0.00405916	-0.0126831	-3.12456	0.00178072	0.00788451	0.0112592	2.13329	0
PWY-7221: guanosine ribonucleotides de novo biosynthesis	sugar_tea	205	205	0.00286139	0.00598949	-0.0160408	0.00749495	0.0335552	0.114134	sugar_tea	124	124	0.00179363	0.0044914	-0.023018	0.0128032	0.0747391	0.254738	sugar_tea	223	223	0.000816764	0.00386557	-0.0153453	0.0108242	0.157713	0.433328	sugar_tea	871	871	0.00086737	0.00291021	-0.00716976	0.00678272	0.290778	0.595775	sugar_tea	17801.7	6100.47	8535.04	21736.6	0.0042964	-0.0131575	-3.06245	0.00219537	0.00809907	0.0112592	1.56131	0
COMPLETE-ARO-PWY: superpathway of aromatic amino acid biosynthesis	sugar_tea	205	205	0.00286139	0.00598949	-0.0170527	0.00770212	0.0279568	0.114086	sugar_tea	124	124	0.00179363	0.0044914	-0.0243679	0.0129743	0.062806	0.238377	sugar_tea	223	223	0.000816764	0.00386557	-0.0160877	0.0109968	0.144924	0.433328	sugar_tea	871	871	0.00086737	0.00291021	-0.00658433	0.00694014	0.343022	0.595775	sugar_tea	16857	5940.59	8269.23	20761.8	0.00439254	-0.0135437	-3.08335	0.00204685	0.00797803	0.0112592	1.96265	0
PWY-5837: 1,4-dihydroxy-2-naphthoate biosynthesis I	group_tea	205	153	0.16485	0.177703	0.00109005	0.000537427	0.0438576	0.570403	group_tea	124	71	0.14018	0.162212	0.000113064	0.000750696	0.880537	0.992048	group_tea	223	142	0.183927	0.17978	0.0010941	0.000438635	0.0133622	0.0213021	group_tea	871	493	0.141923	0.163153	0.000303409	0.000268278	0.25839	0.465949	group_tea	3.46227e+06	1.77448e+06	5.19749e+06	1.38941e+07	0.000202742	0.000570399	2.81342	0.00490177	0.0110543	0.0112821	3.72199	0.193979
PWY-3001: superpathway of L-isoleucine biosynthesis I	sugar_tea	205	205	0.00286139	0.00598949	-0.0149218	0.00700378	0.0343549	0.114134	sugar_tea	124	124	0.00179363	0.0044914	-0.0181089	0.0116762	0.123575	0.293402	sugar_tea	223	223	0.000816764	0.00386557	-0.0139563	0.00996325	0.162702	0.433328	sugar_tea	871	871	0.00086737	0.00291021	-0.00735569	0.00632455	0.245135	0.595775	sugar_tea	20386.1	7334.96	10073.9	25000	0.00399059	-0.012127	-3.03889	0.00237453	0.00817338	0.0113491	1.02455	0
PWY-6609: adenine and adenosine salvage III	sugar_tea	205	205	0.00286139	0.00598949	-0.0144334	0.00704504	0.0418015	0.123538	sugar_tea	124	124	0.00179363	0.0044914	-0.0179119	0.011651	0.126856	0.296292	sugar_tea	223	223	0.000816764	0.00386557	-0.0142615	0.00999362	0.154994	0.433328	sugar_tea	871	871	0.00086737	0.00291021	-0.00980017	0.00638434	0.125141	0.595775	sugar_tea	20148.1	7366.74	10012.8	24534	0.0040141	-0.012987	-3.23533	0.00121501	0.00735757	0.0113491	0.486257	0
P42-PWY: incomplete reductive TCA cycle	plant_protein_g/day	205	201	0.0148277	0.00334303	0.0212596	0.0121806	0.0824901	0.181653	plant_protein_g/day	124	123	0.0154055	0.00278504	0.0264567	0.0180313	0.144964	0.610345	plant_protein_g/day	223	220	0.0152884	0.00234256	0.0161013	0.014467	0.266972	0.931412	plant_protein_g/day	871	866	0.0156624	0.00281896	0.0159849	0.00618885	0.00996252	0.158807	plant_protein_g/day	6739.99	3075.71	4777.94	26108.4	0.00495669	0.0176633	3.56353	0.000365894	0.010877	0.011435	0.410201	0
PWY0-41: allantoin degradation IV (anaerobic)	plant_protein_g/day	205	49	0.0148277	0.00334303	-0.0302282	0.0168306	0.0740007	0.180411	plant_protein_g/day	124	18	0.0154055	0.00278504	-0.024002	0.0204958	0.243911	0.610345	plant_protein_g/day	223	51	0.0152884	0.00234256	-0.00371994	0.0218996	0.865275	0.968205	plant_protein_g/day	871	149	0.0156624	0.00281896	-0.0223064	0.00822058	0.00679031	0.134433	plant_protein_g/day	3530.19	2380.5	2085.1	14797.7	0.0066236	-0.0220101	-3.32298	0.000890601	0.0194151	0.011435	0.946688	0
PWY-7560: methylerythritol phosphate pathway II	group_tea	205	200	0.16485	0.177703	-0.000135781	0.000285408	0.634793	0.798807	group_tea	124	124	0.14018	0.162212	-0.000617525	0.000420905	0.144977	0.837133	group_tea	223	223	0.183927	0.17978	-0.000433458	0.000212516	0.042591	0.0573674	group_tea	871	865	0.141923	0.163153	-0.000249535	0.00013161	0.0582936	0.245883	group_tea	1.22763e+07	5.64457e+06	2.21421e+07	5.77324e+07	0.000101121	-0.000298137	-2.94833	0.003195	0.00785537	0.0115607	1.44123	0
PWY-561: superpathway of glyoxylate cycle and fatty acid degradation	group_tea	205	106	0.16485	0.177703	0.000436282	0.000517845	0.400517	0.735379	group_tea	124	42	0.14018	0.162212	-0.00111004	0.000691332	0.111	0.837133	group_tea	223	94	0.183927	0.17978	0.00150975	0.000440135	0.000721305	0.00190281	group_tea	871	310	0.141923	0.163153	0.00047693	0.000256911	0.0637357	0.245883	group_tea	3.72907e+06	2.09231e+06	5.16213e+06	1.51508e+07	0.000195612	0.000548082	2.80189	0.00508042	0.0113788	0.0116439	10.6498	0.718304
PWY-5861: superpathway of demethylmenaquinol-8 biosynthesis	plant_protein_g/day	205	110	0.0148277	0.00334303	-0.0585662	0.0299826	0.0521746	0.173868	plant_protein_g/day	124	38	0.0154055	0.00278504	-0.0508569	0.0389275	0.193919	0.610345	plant_protein_g/day	223	83	0.0152884	0.00234256	-0.00969555	0.0343736	0.778162	0.953529	plant_protein_g/day	871	260	0.0156624	0.00281896	-0.0344092	0.0135978	0.0115663	0.166175	plant_protein_g/day	1112.4	659.913	846.35	5408.33	0.0111615	-0.0365033	-3.27046	0.00107372	0.0206925	0.0116614	1.30939	0
PPGPPMET-PWY: ppGpp biosynthesis	potato_cooked_mashed	205	198	0.0316993	0.0274985	-0.00506964	0.00153626	0.00115254	0.384947	potato_cooked_mashed	124	122	0.0360352	0.0360692	-0.00458338	0.00179294	0.0118812	0.0381568	potato_cooked_mashed	223	221	0.0250132	0.0223849	-0.00326067	0.00207439	0.117444	0.997221	potato_cooked_mashed	871	860	0.0290464	0.0233432	-0.001395	0.000927527	0.13295	0.560038	potato_cooked_mashed	423715	311076	232391	1.16238e+06	0.00068526	-0.00279548	-4.07944	4.51e-05	0.0147621	0.0116787	5.51584	0.456112
COA-PWY-1: coenzyme A biosynthesis II (mammalian)	sugar_tea	205	205	0.00286139	0.00598949	-0.0151864	0.00743014	0.0422821	0.123538	sugar_tea	124	124	0.00179363	0.0044914	-0.0236026	0.0127756	0.0671608	0.245241	sugar_tea	223	223	0.000816764	0.00386557	-0.0153303	0.0108199	0.15795	0.433328	sugar_tea	871	871	0.00086737	0.00291021	-0.00718844	0.00683399	0.293155	0.595775	sugar_tea	18113.7	6126.89	8541.86	21411.7	0.0042956	-0.0130006	-3.0265	0.00247404	0.00825522	0.0116966	1.54489	0
PRPP-PWY: superpathway of histidine, purine, and pyrimidine biosynthesis	sugar_tea	205	201	0.00286139	0.00598949	-0.0137633	0.00629494	0.0299706	0.114086	sugar_tea	124	123	0.00179363	0.0044914	-0.0127927	0.00942996	0.177499	0.360251	sugar_tea	223	223	0.000816764	0.00386557	-0.00810693	0.00825162	0.326959	0.546	sugar_tea	871	869	0.00086737	0.00291021	-0.00697206	0.00555628	0.209888	0.595775	sugar_tea	25235.8	11245.5	14686.6	32391.6	0.00345941	-0.0100059	-2.89237	0.00382352	0.0105066	0.0117822	0.794707	0
GLUCOSE1PMETAB-PWY: glucose and glucose-1-phosphate degradation	sugar_tea	205	141	0.00286139	0.00598949	0.029979	0.0154144	0.0531924	0.133211	sugar_tea	124	53	0.00179363	0.0044914	0.0562122	0.0246495	0.0243603	0.213202	sugar_tea	223	116	0.000816764	0.00386557	0.0264331	0.0209305	0.207975	0.46271	sugar_tea	871	404	0.00086737	0.00291021	0.0102491	0.0136019	0.451352	0.665727	sugar_tea	4208.7	1645.83	2282.66	5405.07	0.00859319	0.0246948	2.87376	0.00405618	0.0108719	0.0119794	2.88721	0
PWY-6123: inosine-5-phosphate biosynthesis I	sugar_tea	205	205	0.00286139	0.00598949	-0.0154658	0.00680631	0.0241393	0.114086	sugar_tea	124	124	0.00179363	0.0044914	-0.017439	0.0110097	0.115857	0.290147	sugar_tea	223	223	0.000816764	0.00386557	-0.0121761	0.00949611	0.201127	0.46271	sugar_tea	871	871	0.00086737	0.00291021	-0.00666546	0.00600221	0.267091	0.595775	sugar_tea	21586.2	8249.85	11089.4	27757.3	0.00381572	-0.0116151	-3.04402	0.00233443	0.00817124	0.0119794	1.2834	0
PWY-6151: S-adenosyl-L-methionine cycle I	sugar_tea	205	205	0.00286139	0.00598949	-0.0164366	0.00758493	0.0314217	0.114134	sugar_tea	124	124	0.00179363	0.0044914	-0.0239943	0.0130422	0.0682975	0.245241	sugar_tea	223	223	0.000816764	0.00386557	-0.0154546	0.0112211	0.169838	0.435208	sugar_tea	871	871	0.00086737	0.00291021	-0.00664578	0.0070012	0.342766	0.595775	sugar_tea	17381.9	5878.94	7941.95	20401.2	0.00440209	-0.0132758	-3.01579	0.00256307	0.00842524	0.0119794	1.78356	0
PWY-5097: L-lysine biosynthesis VI	sugar_tea	205	205	0.00286139	0.00598949	-0.015514	0.00762527	0.0432232	0.123538	sugar_tea	124	124	0.00179363	0.0044914	-0.0259178	0.0127332	0.0440264	0.213202	sugar_tea	223	223	0.000816764	0.00386557	-0.015966	0.0107849	0.140211	0.433328	sugar_tea	871	871	0.00086737	0.00291021	-0.00633439	0.00679213	0.351283	0.595931	sugar_tea	17198.5	6167.72	8597.39	21676.4	0.00431773	-0.0130731	-3.02778	0.00246359	0.00825522	0.01198	2.17634	0
GLYCOGENSYNTH-PWY: glycogen biosynthesis I (from ADP-D-Glucose)	group_tea	205	205	0.16485	0.177703	-0.000465687	0.000298066	0.119791	0.575681	group_tea	124	124	0.14018	0.162212	0.000482196	0.000394933	0.224517	0.837133	group_tea	223	223	0.183927	0.17978	-0.00076779	0.000242101	0.00173562	0.00412055	group_tea	871	871	0.141923	0.163153	-0.000233897	0.000138681	0.0920437	0.261844	group_tea	1.12558e+07	6.41139e+06	1.70611e+07	5.19955e+07	0.000107382	-0.000316073	-2.94345	0.00324571	0.00792051	0.0123292	8.16993	0.6328
PWY-5840: superpathway of menaquinol-7 biosynthesis	group_tea	205	126	0.16485	0.177703	0.000385667	0.000620489	0.534944	0.76683	group_tea	124	58	0.14018	0.162212	-0.000106701	0.000875591	0.903214	0.992048	group_tea	223	131	0.183927	0.17978	0.00177046	0.000517674	0.000747343	0.00192674	group_tea	871	431	0.141923	0.163153	0.000445916	0.000319178	0.162748	0.346079	group_tea	2.59736e+06	1.30436e+06	3.73154e+06	9.81602e+06	0.000239393	0.000678894	2.8359	0.00456971	0.0104496	0.0123292	6.00733	0.50061
MET-SAM-PWY: superpathway of S-adenosyl-L-methionine biosynthesis	sugar_tea	205	205	0.00286139	0.00598949	-0.0147484	0.00723045	0.0426888	0.123538	sugar_tea	124	124	0.00179363	0.0044914	-0.0184872	0.0111877	0.101076	0.279003	sugar_tea	223	223	0.000816764	0.00386557	-0.0132178	0.00965108	0.172233	0.435208	sugar_tea	871	871	0.00086737	0.00291021	-0.00686109	0.00626793	0.273981	0.595775	sugar_tea	19128	7989.53	10736.1	25453.8	0.00397441	-0.0117895	-2.96634	0.00301366	0.00919491	0.0126255	1.16603	0
PEPTIDOGLYCANSYN-PWY: peptidoglycan biosynthesis I (meso-diaminopimelate containing)	sugar_tea	205	205	0.00286139	0.00598949	-0.0152922	0.00751888	0.0432946	0.123538	sugar_tea	124	124	0.00179363	0.0044914	-0.0239959	0.0128952	0.0652358	0.244817	sugar_tea	223	223	0.000816764	0.00386557	-0.0160989	0.0109319	0.142286	0.433328	sugar_tea	871	871	0.00086737	0.00291021	-0.0064601	0.00687293	0.347514	0.595931	sugar_tea	17688.6	6013.7	8367.81	21169.8	0.00433392	-0.0128902	-2.97426	0.00293697	0.00919491	0.0126255	1.80521	0
PWY-6387: UDP-N-acetylmuramoyl-pentapeptide biosynthesis I (meso-diaminopimelate containing)	sugar_tea	205	205	0.00286139	0.00598949	-0.015426	0.00757391	0.0430015	0.123538	sugar_tea	124	124	0.00179363	0.0044914	-0.0247611	0.0129778	0.0588061	0.238377	sugar_tea	223	223	0.000816764	0.00386557	-0.015868	0.0110019	0.150652	0.433328	sugar_tea	871	871	0.00086737	0.00291021	-0.00667641	0.00691656	0.334675	0.595775	sugar_tea	17432.5	5937.45	8261.67	20903.5	0.0043629	-0.0130691	-2.99551	0.00273982	0.00886181	0.0126255	1.82747	0
PWY0-1296: purine ribonucleosides degradation	sugar_tea	205	205	0.00286139	0.00598949	-0.0164614	0.00751085	0.0295567	0.114086	sugar_tea	124	124	0.00179363	0.0044914	-0.0219092	0.0131635	0.0986665	0.27809	sugar_tea	223	223	0.000816764	0.00386557	-0.0165461	0.0111036	0.137628	0.433328	sugar_tea	871	871	0.00086737	0.00291021	-0.00717045	0.00692825	0.300977	0.595775	sugar_tea	17726.5	5771.06	8111.03	20833.1	0.00436679	-0.0133831	-3.06474	0.00217857	0.00809907	0.0126255	1.47274	0
P42-PWY: incomplete reductive TCA cycle	sugar_tea	205	201	0.00286139	0.00598949	-0.00913187	0.00683176	0.182877	0.279713	sugar_tea	124	123	0.00179363	0.0044914	-0.00628104	0.011308	0.579638	0.733329	sugar_tea	223	220	0.000816764	0.00386557	-0.0101224	0.00876892	0.249643	0.485892	sugar_tea	871	866	0.00086737	0.00291021	-0.00870541	0.0059812	0.145906	0.595775	sugar_tea	21425.7	7820.39	13004.9	27952.6	0.00377416	-0.008828	-2.33906	0.0193321	0.0355146	0.0128042	0.07492	0
P125-PWY: superpathway of (R,R)-butanediol biosynthesis	buttermilk	205	48	0.00818573	0.0303373	0.00206714	0.00217514	0.343089	0.9863	buttermilk	124	23	0.011503	0.0300637	0.000416172	0.00277179	0.880904	0.922326	buttermilk	223	58	0.0169444	0.0373683	0.00302092	0.00168178	0.073844	0.944394	buttermilk	871	186	0.0200954	0.0432649	0.002716	0.00069844	0.000108521	0.017906	buttermilk	211361	130161	353557	2.04994e+06	0.000603569	0.00259626	4.30151	1.7e-05	0.00554722	0.0128251	0.770949	0
PWY-7234: inosine-5-phosphate biosynthesis III	group_tea	205	205	0.16485	0.177703	-0.00014081	0.000255116	0.581605	0.775625	group_tea	124	124	0.14018	0.162212	-3.12e-05	0.000299878	0.917317	0.992048	group_tea	223	223	0.183927	0.17978	-0.000655837	0.00019131	0.000726525	0.00190281	group_tea	871	871	0.141923	0.163153	-0.000132102	0.000115958	0.254923	0.464777	group_tea	1.53647e+07	1.11202e+07	2.73226e+07	7.43707e+07	8.83e-05	-0.000236032	-2.67226	0.00753433	0.0162087	0.0128266	6.22443	0.518028
PWY-5838: superpathway of menaquinol-8 biosynthesis I	plant_protein_g/day	205	110	0.0148277	0.00334303	-0.0591323	0.0315082	0.062012	0.173868	plant_protein_g/day	124	38	0.0154055	0.00278504	-0.0530885	0.041491	0.203204	0.610345	plant_protein_g/day	223	83	0.0152884	0.00234256	-0.0100846	0.0365596	0.782932	0.953529	plant_protein_g/day	871	260	0.0156624	0.00281896	-0.0364118	0.0144782	0.0120854	0.166175	plant_protein_g/day	1007.28	580.886	748.165	4770.58	0.011862	-0.0382236	-3.22234	0.00127147	0.0209291	0.0129262	1.17678	0
PWY0-1261: anhydromuropeptides recycling	group_alcohol	205	182	0.0286718	0.0540878	-0.00390448	0.00161521	0.0165323	0.055544	group_alcohol	124	99	0.0340642	0.0505685	-0.00195207	0.00285477	0.495435	0.603924	group_alcohol	223	160	0.0472351	0.0567607	-0.00312991	0.00187476	0.0964539	0.956801	group_alcohol	871	600	0.0603056	0.0720092	-0.00170933	0.000787747	0.0302856	0.711716	group_alcohol	383303	122704	284518	1.61149e+06	0.000645227	-0.00224029	-3.4721	0.000516405	0.0409414	0.0130303	1.75124	0
PWY-561: superpathway of glyoxylate cycle and fatty acid degradation	sugar_tea	205	106	0.00286139	0.00598949	0.0282333	0.0145055	0.0530082	0.133211	sugar_tea	124	42	0.00179363	0.0044914	0.0360957	0.0239227	0.133989	0.307353	sugar_tea	223	94	0.000816764	0.00386557	0.034996	0.0204333	0.0881897	0.433328	sugar_tea	871	310	0.00086737	0.00291021	0.0131284	0.0135147	0.331611	0.595775	sugar_tea	4752.67	1747.35	2395.11	5475.06	0.00834198	0.0245615	2.94433	0.00323656	0.00953473	0.0130588	1.27299	0
PWY-5347: superpathway of L-methionine biosynthesis (transsulfuration)	sugar_tea	205	205	0.00286139	0.00598949	-0.0147875	0.00694716	0.0345135	0.114134	sugar_tea	124	124	0.00179363	0.0044914	-0.0169327	0.0107765	0.118776	0.291792	sugar_tea	223	223	0.000816764	0.00386557	-0.0131088	0.00937466	0.163438	0.433328	sugar_tea	871	871	0.00086737	0.00291021	-0.00634264	0.00606652	0.296077	0.595775	sugar_tea	20719.8	8610.86	11378.6	27171.9	0.00383818	-0.0113979	-2.9696	0.00298185	0.00919491	0.0130588	1.22955	0
METSYN-PWY: L-homoserine and L-methionine biosynthesis	sugar_tea	205	205	0.00286139	0.00598949	-0.0148407	0.00716297	0.039561	0.123538	sugar_tea	124	124	0.00179363	0.0044914	-0.0175723	0.0109774	0.112078	0.289642	sugar_tea	223	223	0.000816764	0.00386557	-0.0132997	0.00951209	0.163476	0.433328	sugar_tea	871	871	0.00086737	0.00291021	-0.00666561	0.00623117	0.285043	0.595775	sugar_tea	19490.1	8298.55	11052.2	25755	0.00393458	-0.0116685	-2.96563	0.00302066	0.00919491	0.0130588	1.1594	0
PWY-6386: UDP-N-acetylmuramoyl-pentapeptide biosynthesis II (lysine-containing)	sugar_tea	205	205	0.00286139	0.00598949	-0.0154396	0.00760416	0.0436452	0.123538	sugar_tea	124	124	0.00179363	0.0044914	-0.024645	0.0130322	0.0610432	0.238377	sugar_tea	223	223	0.000816764	0.00386557	-0.0159777	0.0110465	0.149501	0.433328	sugar_tea	871	871	0.00086737	0.00291021	-0.00646221	0.00694155	0.352141	0.595931	sugar_tea	17294.1	5888	8195.04	20753.3	0.0043798	-0.01299	-2.96588	0.00301815	0.00919491	0.0130714	1.86108	0
ASPASN-PWY: superpathway of L-aspartate and L-asparagine biosynthesis	sugar_tea	205	205	0.00286139	0.00598949	-0.0111542	0.00612445	0.0700703	0.15707	sugar_tea	124	124	0.00179363	0.0044914	-0.0124835	0.0106068	0.241572	0.422435	sugar_tea	223	223	0.000816764	0.00386557	-0.00810938	0.00913523	0.375679	0.563518	sugar_tea	871	871	0.00086737	0.00291021	-0.00986364	0.00574437	0.0863195	0.595775	sugar_tea	26660.4	8888.51	11982.9	30305.1	0.00358433	-0.0103348	-2.88332	0.00393504	0.0107201	0.0135046	0.125009	0
NAD-BIOSYNTHESIS-II: NAD salvage pathway II	group_dairy	205	195	0.118197	0.0996813	0.000730794	0.000640067	0.254925	0.991112	group_dairy	124	111	0.132773	0.0985231	0.00217792	0.00109265	0.0485211	0.893429	group_dairy	223	216	0.145015	0.0954049	0.000464199	0.000417191	0.267114	0.571991	group_dairy	871	836	0.150163	0.0950992	0.000983435	0.000317686	0.00202718	0.167242	group_dairy	2.4409e+06	837607	5.74553e+06	9.90843e+06	0.000229825	0.000846134	3.68165	0.000231727	0.0378873	0.0135283	2.54303	0
PWY-5899: superpathway of menaquinol-13 biosynthesis	group_tea	205	153	0.16485	0.177703	0.00126004	0.000602746	0.0378363	0.570403	group_tea	124	71	0.14018	0.162212	1.74e-05	0.000897254	0.984596	0.99658	group_tea	223	142	0.183927	0.17978	0.00126936	0.000522565	0.0159462	0.0244259	group_tea	871	493	0.141923	0.163153	0.00034702	0.000320674	0.279483	0.480375	group_tea	2.75253e+06	1.24214e+06	3.66201e+06	9.72463e+06	0.000239861	0.000662375	2.7615	0.00575368	0.0126272	0.0138596	3.81632	0.213903
THRESYN-PWY: superpathway of L-threonine biosynthesis	sugar_tea	205	205	0.00286139	0.00598949	-0.0134858	0.00677001	0.0477395	0.127968	sugar_tea	124	124	0.00179363	0.0044914	-0.0170195	0.0113922	0.137834	0.308969	sugar_tea	223	223	0.000816764	0.00386557	-0.0135713	0.00976208	0.165883	0.433328	sugar_tea	871	871	0.00086737	0.00291021	-0.00707833	0.00620519	0.254306	0.595775	sugar_tea	21818.3	7705.17	10493.4	25971.1	0.00389285	-0.0113902	-2.92593	0.00343427	0.00993812	0.0139564	0.872763	0
TRPSYN-PWY: L-tryptophan biosynthesis	sugar_tea	205	205	0.00286139	0.00598949	-0.0154554	0.00790031	0.0518212	0.132124	sugar_tea	124	124	0.00179363	0.0044914	-0.0293176	0.0118576	0.0148316	0.213202	sugar_tea	223	223	0.000816764	0.00386557	-0.0145716	0.0103976	0.162504	0.433328	sugar_tea	871	871	0.00086737	0.00291021	-0.00588699	0.00664413	0.37584	0.608494	sugar_tea	16021.8	7112.2	9249.83	22652.9	0.00426259	-0.0131599	-3.08731	0.00201979	0.00797803	0.0139564	3.15788	0.049997
PWY0-1586: peptidoglycan maturation (meso-diaminopimelate containing)	sugar_tea	205	205	0.00286139	0.00598949	-0.00698144	0.00635229	0.273071	0.375332	sugar_tea	124	124	0.00179363	0.0044914	-0.00301894	0.0109838	0.783904	0.890558	sugar_tea	223	223	0.000816764	0.00386557	-0.0228009	0.00870091	0.00939724	0.433328	sugar_tea	871	871	0.00086737	0.00291021	-0.0114047	0.00602883	0.0588652	0.595775	sugar_tea	24782.2	8288.92	13209	27512.7	0.00368123	-0.0110172	-2.99281	0.00276423	0.00886181	0.0140097	2.77217	0
PWY-6700: queuosine biosynthesis	sugar_tea	205	205	0.00286139	0.00598949	-0.0157823	0.00710297	0.0274093	0.114086	sugar_tea	124	124	0.00179363	0.0044914	-0.0217572	0.0121342	0.0755062	0.254738	sugar_tea	223	223	0.000816764	0.00386557	-0.0116564	0.0100169	0.245829	0.482879	sugar_tea	871	871	0.00086737	0.00291021	-0.00605214	0.00610498	0.321795	0.595775	sugar_tea	19820.8	6791.68	9966.28	26830.7	0.00397121	-0.0116566	-2.93527	0.00333254	0.00972983	0.0140097	1.87301	0
DTDPRHAMSYN-PWY: dTDP-L-rhamnose biosynthesis I	sugar_tea	205	205	0.00286139	0.00598949	-0.0188136	0.00813436	0.0217477	0.114086	sugar_tea	124	124	0.00179363	0.0044914	-0.0143716	0.0153888	0.352261	0.534796	sugar_tea	223	223	0.000816764	0.00386557	-0.0170145	0.0107066	0.113476	0.433328	sugar_tea	871	871	0.00086737	0.00291021	-0.00767014	0.00682145	0.261148	0.595775	sugar_tea	15113.1	4222.71	8723.54	21490.5	0.0044924	-0.0132852	-2.95726	0.00310385	0.00931155	0.0140097	1.26578	0
PWY-4242: pantothenate and coenzyme A biosynthesis III	sugar_tea	205	205	0.00286139	0.00598949	-0.0122049	0.00602312	0.0440577	0.123658	sugar_tea	124	124	0.00179363	0.0044914	-0.00923342	0.0104715	0.37968	0.557444	sugar_tea	223	223	0.000816764	0.00386557	-0.0114313	0.00869164	0.189822	0.458163	sugar_tea	871	870	0.00086737	0.00291021	-0.0068215	0.00551483	0.216446	0.595775	sugar_tea	27564.9	9119.76	13237.2	32880.4	0.00347519	-0.00961623	-2.76711	0.0056556	0.0138014	0.0140638	0.486478	0
PWY-5138: unsaturated, even numbered fatty acid &beta,-oxidation	sugar_tea	205	69	0.00286139	0.00598949	0.00853844	0.00996619	0.392613	0.504357	sugar_tea	124	19	0.00179363	0.0044914	0.0305858	0.0112227	0.00739316	0.207343	sugar_tea	223	53	0.000816764	0.00386557	0.00431666	0.0108353	0.69074	0.808313	sugar_tea	871	173	0.00086737	0.00291021	0.0136928	0.00737128	0.0635684	0.595775	sugar_tea	10068	7939.71	8517.67	18404.1	0.00471775	0.0137455	2.91358	0.00357313	0.0101601	0.0140869	3.28193	0.0859048
PWY-2942: L-lysine biosynthesis III	sugar_tea	205	205	0.00286139	0.00598949	-0.0142376	0.00732816	0.0534439	0.133211	sugar_tea	124	124	0.00179363	0.0044914	-0.0238094	0.012431	0.0578504	0.238377	sugar_tea	223	223	0.000816764	0.00386557	-0.015164	0.0105403	0.151678	0.433328	sugar_tea	871	871	0.00086737	0.00291021	-0.0060235	0.00658127	0.360316	0.603576	sugar_tea	18621.3	6471.26	9001.15	23087.7	0.00418189	-0.0121501	-2.90541	0.00366767	0.010339	0.0141524	1.90921	0
GLUCUROCAT-PWY: superpathway of &beta,-D-glucuronide and D-glucuronate degradation	group_tea	205	204	0.16485	0.177703	-0.000378263	0.000278804	0.176403	0.610643	group_tea	124	124	0.14018	0.162212	0.000421627	0.000353687	0.235598	0.837133	group_tea	223	223	0.183927	0.17978	-0.000685531	0.000211262	0.00135965	0.00332358	group_tea	871	870	0.141923	0.163153	-0.000169824	0.000116238	0.144377	0.325318	group_tea	1.28647e+07	7.99394e+06	2.24057e+07	7.40123e+07	9.23e-05	-0.0002509	-2.7171	0.00658568	0.0143568	0.0144318	8.54331	0.648848
PWY-5723: Rubisco shunt	sugar_tea	205	117	0.00286139	0.00598949	0.0295024	0.0175213	0.0937806	0.184251	sugar_tea	124	43	0.00179363	0.0044914	0.0433933	0.0251311	0.0868198	0.263617	sugar_tea	223	91	0.000816764	0.00386557	0.0312658	0.0219246	0.155282	0.433328	sugar_tea	871	328	0.00086737	0.00291021	0.0161783	0.0142581	0.256828	0.595775	sugar_tea	3257.36	1583.36	2080.35	4918.98	0.00919017	0.0261343	2.84373	0.00445894	0.011572	0.0148002	1.05095	0
ORNDEG-PWY: superpathway of ornithine degradation	sugar_tea	205	53	0.00286139	0.00598949	0.0180293	0.0120888	0.137431	0.233005	sugar_tea	124	16	0.00179363	0.0044914	0.0304594	0.0132289	0.0230458	0.213202	sugar_tea	223	39	0.000816764	0.00386557	0.00720618	0.0131909	0.58542	0.737671	sugar_tea	871	99	0.00086737	0.00291021	0.0110701	0.00661967	0.0948313	0.595775	sugar_tea	6842.79	5714.13	5747.16	22820.6	0.00493115	0.0143821	2.91659	0.00353886	0.0101509	0.0148002	2.11427	0
PWY-7208: superpathway of pyrimidine nucleobases salvage	sugar_tea	205	205	0.00286139	0.00598949	-0.0134723	0.00680187	0.0490045	0.129901	sugar_tea	124	124	0.00179363	0.0044914	-0.0197015	0.0115359	0.0902734	0.271634	sugar_tea	223	223	0.000816764	0.00386557	-0.0140009	0.0099871	0.162369	0.433328	sugar_tea	871	871	0.00086737	0.00291021	-0.00672655	0.00636272	0.290724	0.595775	sugar_tea	21614.4	7514.41	10025.9	24701	0.00395731	-0.0116789	-2.95122	0.00316517	0.00940918	0.0148002	1.21303	0
PWY-7383: anaerobic energy metabolism (invertebrates, cytosol)	sugar_tea	205	187	0.00286139	0.00598949	-0.0112532	0.0157716	0.476362	0.566209	sugar_tea	124	120	0.00179363	0.0044914	-0.0181162	0.0129856	0.1657	0.350277	sugar_tea	223	223	0.000816764	0.00386557	-0.0167275	0.00975344	0.0877594	0.433328	sugar_tea	871	871	0.00086737	0.00291021	-0.00801297	0.00554347	0.148686	0.595775	sugar_tea	4020.22	5930.26	10512	32541.4	0.00434357	-0.0111174	-2.55952	0.0104818	0.0222568	0.0151789	0.935019	0
PWY-7456: mannan degradation	milk_whole	205	128	0.00363829	0.0178548	-0.00278301	0.00752778	0.711999	0.798012	milk_whole	124	102	0.00445388	0.0197138	0.00172304	0.0076828	0.82293	0.997795	milk_whole	223	197	0.00317914	0.0152709	-0.0193754	0.00607966	0.00164895	0.272077	milk_whole	871	820	0.00404944	0.0196135	-0.00547768	0.00191217	0.00427577	0.150702	milk_whole	17646.8	16941.8	27054.6	273494	0.00172738	-0.0060937	-3.5277	0.000419181	0.0342681	0.0153053	6.10487	0.508589
PWY-5920: superpathway of heme biosynthesis from glycine	applesauce	205	69	0.00265546	0.00646773	0.0184002	0.0117993	0.120476	0.999604	applesauce	124	20	0.00335604	0.00725717	0.0204314	0.0102193	0.047875	0.988636	applesauce	223	46	0.00242806	0.00545769	0.0267135	0.0101053	0.00880058	0.548678	applesauce	871	166	0.00215505	0.00472714	0.0117464	0.00578365	0.042564	0.992493	applesauce	7182.7	9575.36	9792.77	29894.8	0.00420906	0.016663	3.95885	7.53e-05	0.0246267	0.0155193	1.86951	0
PANTO-PWY: phosphopantothenate biosynthesis I	sugar_tea	205	205	0.00286139	0.00598949	-0.0130527	0.00748916	0.0828922	0.171963	sugar_tea	124	124	0.00179363	0.0044914	-0.0266829	0.0127646	0.0387129	0.213202	sugar_tea	223	223	0.000816764	0.00386557	-0.0154054	0.0105908	0.14722	0.433328	sugar_tea	871	871	0.00086737	0.00291021	-0.0059876	0.00653961	0.360137	0.603576	sugar_tea	17829.3	6137.39	8915.36	23382.8	0.00421581	-0.0119761	-2.84076	0.00450061	0.0115882	0.0155254	2.29152	0
PWY-821: superpathway of sulfur amino acid biosynthesis (Saccharomyces cerevisiae)	alcohol_en%	205	129	0.00090638	0.00165854	-0.104839	0.0592596	0.0783923	0.131573	alcohol_en%	124	74	0.00101426	0.00166211	-0.0830096	0.0790796	0.295985	0.447049	alcohol_en%	223	167	0.00166571	0.00220108	-0.0449708	0.0384376	0.243291	0.995902	alcohol_en%	871	648	0.00176534	0.00233333	-0.0673602	0.0193563	0.000526441	0.0579085	alcohol_en%	284.763	159.908	676.843	2669.03	0.0162424	-0.0668381	-4.11505	3.87e-05	0.0103213	0.0156805	0.777421	0
NAD-BIOSYNTHESIS-II: NAD salvage pathway II	alcohol_en%	205	195	0.00090638	0.00165854	-0.102737	0.0382013	0.00776342	0.0853362	alcohol_en%	124	111	0.00101426	0.00166211	-0.125794	0.0625774	0.0466691	0.197448	alcohol_en%	223	216	0.00166571	0.00220108	-0.0116227	0.018788	0.536831	0.995902	alcohol_en%	871	836	0.00176534	0.00233333	-0.0369409	0.0126549	0.00360136	0.297112	alcohol_en%	685.243	255.367	2832.96	6244.31	0.00999107	-0.0365467	-3.65793	0.000254256	0.0277139	0.0156805	6.79701	0.558629
PWY-6708: ubiquinol-8 biosynthesis (prokaryotic)	plant_protein_g/day	205	101	0.0148277	0.00334303	-0.0540813	0.0254955	0.0351355	0.173868	plant_protein_g/day	124	35	0.0154055	0.00278504	-0.0481407	0.0310478	0.123669	0.610345	plant_protein_g/day	223	72	0.0152884	0.00234256	0.00932396	0.0272746	0.732789	0.953529	plant_protein_g/day	871	251	0.0156624	0.00281896	-0.0249162	0.0107039	0.0201534	0.204782	plant_protein_g/day	1538.41	1037.38	1344.26	8728.09	0.00889174	-0.0267294	-3.00609	0.00264631	0.0393338	0.0160099	3.40253	0.118304
PWY-5188: tetrapyrrole biosynthesis I (from glutamate)	sugar_tea	205	204	0.00286139	0.00598949	-0.0144943	0.00721762	0.0459762	0.124962	sugar_tea	124	124	0.00179363	0.0044914	-0.0236971	0.0129948	0.0707254	0.248656	sugar_tea	223	223	0.000816764	0.00386557	-0.0184211	0.0105194	0.0813257	0.433328	sugar_tea	871	871	0.00086737	0.00291021	-0.00469346	0.00655018	0.473851	0.679874	sugar_tea	19196	5921.89	9036.88	23307.4	0.00417166	-0.0120849	-2.89691	0.0037686	0.0104435	0.0162595	2.54612	0
HISTSYN-PWY: L-histidine biosynthesis	sugar_tea	205	205	0.00286139	0.00598949	-0.0119307	0.00740653	0.108802	0.20007	sugar_tea	124	124	0.00179363	0.0044914	-0.0197754	0.0117161	0.0940531	0.273497	sugar_tea	223	223	0.000816764	0.00386557	-0.0144886	0.0101168	0.153537	0.433328	sugar_tea	871	871	0.00086737	0.00291021	-0.0074112	0.00643928	0.250076	0.595775	sugar_tea	18229.3	7285.05	9770.47	24117.1	0.00410298	-0.0114786	-2.79762	0.00514807	0.0128505	0.0162956	0.992718	0
ORNARGDEG-PWY: superpathway of L-arginine and L-ornithine degradation	yoghurt_lf_fruits	205	49	0.00167625	0.00544738	-0.0069659	0.0126018	0.581039	0.761468	yoghurt_lf_fruits	124	15	0.00177991	0.00590859	0.00340152	0.0100847	0.736488	0.996859	yoghurt_lf_fruits	223	40	0.00319249	0.00768052	-0.00294308	0.00629719	0.640711	0.816349	yoghurt_lf_fruits	871	94	0.00320162	0.00975729	0.00914864	0.00202366	7.02e-06	0.000974347	yoghurt_lf_fruits	6296.97	9832.77	25217.7	244189	0.00187141	0.00752745	4.02234	5.76e-05	0.0188426	0.0165539	4.89658	0.387327
PWY0-166: superpathway of pyrimidine deoxyribonucleotides de novo biosynthesis (E. coli)	sugar_tea	205	205	0.00286139	0.00598949	-0.00956333	0.00622578	0.126106	0.221681	sugar_tea	124	124	0.00179363	0.0044914	-0.0117006	0.0100946	0.248737	0.42594	sugar_tea	223	223	0.000816764	0.00386557	-0.0128666	0.00844346	0.128994	0.433328	sugar_tea	871	871	0.00086737	0.00291021	-0.00824931	0.00533734	0.122571	0.595775	sugar_tea	25799.5	9813.44	14026.8	35103.4	0.00343516	-0.00981329	-2.85672	0.00428049	0.0112614	0.0166057	0.253202	0
PWY-6507: 4-deoxy-L-threo-hex-4-enopyranuronate degradation	group_tea	205	204	0.16485	0.177703	-0.000385289	0.000319751	0.229648	0.662574	group_tea	124	124	0.14018	0.162212	0.000414425	0.000369375	0.264136	0.837133	group_tea	223	223	0.183927	0.17978	-0.00072535	0.000210343	0.000676698	0.00180089	group_tea	871	871	0.141923	0.163153	-0.00017104	0.000115707	0.139713	0.320175	group_tea	9.78081e+06	7.32935e+06	2.26019e+07	7.4693e+07	9.35e-05	-0.000261359	-2.7955	0.00518191	0.0115271	0.0167024	8.97263	0.66565
ARGININE-SYN4-PWY: L-ornithine de novo biosynthesis	plant_protein_g/day	205	185	0.0148277	0.00334303	0.0575674	0.0281997	0.0425223	0.173868	plant_protein_g/day	124	119	0.0154055	0.00278504	0.0312321	0.0264836	0.240734	0.610345	plant_protein_g/day	223	211	0.0152884	0.00234256	0.0220707	0.0298181	0.459989	0.93953	plant_protein_g/day	871	842	0.0156624	0.00281896	0.0294285	0.0109493	0.0073327	0.134433	plant_protein_g/day	1257.51	1425.76	1124.71	8341.14	0.00907251	0.0318715	3.51298	0.000443113	0.0120748	0.0171618	0.988708	0
PYRIDOXSYN-PWY: pyridoxal 5-phosphate biosynthesis I	plant_protein_g/day	205	204	0.0148277	0.00334303	0.0195069	0.014636	0.184128	0.285861	plant_protein_g/day	124	122	0.0154055	0.00278504	0.0344277	0.0246399	0.164986	0.610345	plant_protein_g/day	223	214	0.0152884	0.00234256	0.00254859	0.0185033	0.890581	0.973152	plant_protein_g/day	871	841	0.0156624	0.00281896	0.0388631	0.0109053	0.000385684	0.0252409	plant_protein_g/day	4668.28	1647.11	2920.81	8408.58	0.00752821	0.0273167	3.62858	0.00028499	0.00931917	0.0171618	3.28084	0.0856003
PWY-7282: 4-amino-2-methyl-5-phosphomethylpyrimidine biosynthesis (yeast)	plant_protein_g/day	205	193	0.0148277	0.00334303	0.0439808	0.0258635	0.0905926	0.185632	plant_protein_g/day	124	121	0.0154055	0.00278504	0.0344386	0.0223184	0.125541	0.610345	plant_protein_g/day	223	213	0.0152884	0.00234256	-0.00377441	0.017024	0.824757	0.962876	plant_protein_g/day	871	839	0.0156624	0.00281896	0.0229743	0.00748997	0.00222949	0.0613109	plant_protein_g/day	1494.94	2007.58	3450.47	17825.4	0.00635277	0.0214457	3.3758	0.000736018	0.0174647	0.0171618	3.33442	0.100293
PWY-6897: thiamin salvage II	plant_protein_g/day	205	205	0.0148277	0.00334303	0.0225313	0.0131126	0.0872914	0.184866	plant_protein_g/day	124	124	0.0154055	0.00278504	0.0357184	0.0194332	0.0685547	0.610345	plant_protein_g/day	223	221	0.0152884	0.00234256	-0.00427275	0.0166315	0.797497	0.953529	plant_protein_g/day	871	868	0.0156624	0.00281896	0.0167615	0.00646716	0.00970964	0.158807	plant_protein_g/day	5815.96	2647.96	3615.25	23909.6	0.00527128	0.0169757	3.22041	0.00128007	0.0209291	0.0171618	2.74308	0
ANAEROFRUCAT-PWY: homolactic fermentation	plant_protein_g/day	205	205	0.0148277	0.00334303	0.0207398	0.0103091	0.0455962	0.173868	plant_protein_g/day	124	124	0.0154055	0.00278504	0.00224107	0.0165917	0.892785	0.97495	plant_protein_g/day	223	222	0.0152884	0.00234256	0.00734265	0.013115	0.576149	0.93953	plant_protein_g/day	871	870	0.0156624	0.00281896	0.0126838	0.00544617	0.0200924	0.204782	plant_protein_g/day	9409.37	3632.6	5813.82	33714.5	0.00436144	0.0128134	2.93789	0.0033045	0.0440849	0.0171618	1.17177	0
HEXITOLDEGSUPER-PWY: superpathway of hexitol degradation (bacteria)	plant_protein_g/day	205	204	0.0148277	0.00334303	0.0184096	0.00911231	0.0446998	0.173868	plant_protein_g/day	124	124	0.0154055	0.00278504	-0.00123789	0.0138759	0.929067	0.994579	plant_protein_g/day	223	222	0.0152884	0.00234256	0.00692349	0.0120928	0.567556	0.93953	plant_protein_g/day	871	869	0.0156624	0.00281896	0.0121123	0.00505032	0.0166819	0.20389	plant_protein_g/day	12043.2	5193.71	6838.26	39206.8	0.00397521	0.0116544	2.93177	0.00337041	0.0440849	0.0171618	1.57409	0
PWY0-1338: polymyxin resistance	plant_protein_g/day	205	102	0.0148277	0.00334303	-0.0420742	0.0221162	0.0585535	0.173868	plant_protein_g/day	124	29	0.0154055	0.00278504	-0.0274137	0.0225221	0.225961	0.610345	plant_protein_g/day	223	79	0.0152884	0.00234256	-0.00340962	0.0234205	0.884385	0.973152	plant_protein_g/day	871	242	0.0156624	0.00281896	-0.0192212	0.00872031	0.0277739	0.23501	plant_protein_g/day	2044.47	1971.43	1823.09	13150.3	0.00725681	-0.0210141	-2.89578	0.00378215	0.0457192	0.0171618	1.5948	0
P4-PWY: superpathway of L-lysine, L-threonine and L-methionine biosynthesis I	sugar_tea	205	201	0.00286139	0.00598949	-0.0110358	0.00697213	0.115068	0.206581	sugar_tea	124	123	0.00179363	0.0044914	-0.00962426	0.0106371	0.367423	0.550311	sugar_tea	223	222	0.000816764	0.00386557	-0.00899362	0.00978007	0.35881	0.556228	sugar_tea	871	867	0.00086737	0.00291021	-0.0113947	0.00649018	0.0794986	0.595775	sugar_tea	20571.6	8838.03	10454.8	23740.3	0.00396511	-0.010638	-2.68289	0.00729887	0.016808	0.0172458	0.0542012	0
P108-PWY: pyruvate fermentation to propanoate I	alcohol_en%	205	110	0.00090638	0.00165854	-0.0817206	0.0602856	0.176769	0.240983	alcohol_en%	124	63	0.00101426	0.00166211	0.0213822	0.0787999	0.786593	0.834038	alcohol_en%	223	168	0.00166571	0.00220108	-0.0700056	0.040603	0.0860984	0.995902	alcohol_en%	871	651	0.00176534	0.00233333	-0.0704064	0.019934	0.000434249	0.0579085	alcohol_en%	275.152	161.046	606.575	2516.59	0.0167615	-0.0670597	-4.00081	6.31e-05	0.0103213	0.0175406	1.35229	0
FASYN-INITIAL-PWY: superpathway of fatty acid biosynthesis initiation (E. coli)	sugar_tea	205	162	0.00286139	0.00598949	0.0225897	0.0148514	0.129827	0.224674	sugar_tea	124	79	0.00179363	0.0044914	0.041386	0.028168	0.144402	0.317305	sugar_tea	223	158	0.000816764	0.00386557	0.0315922	0.0218367	0.149403	0.433328	sugar_tea	871	531	0.00086737	0.00291021	0.0225752	0.0148614	0.129117	0.595775	sugar_tea	4533.84	1260.34	2097.14	4527.7	0.00897339	0.0260121	2.89881	0.00374581	0.0104435	0.0175544	0.46978	0
PWY-5705: allantoin degradation to glyoxylate III	sugar_tea	205	98	0.00286139	0.00598949	0.0266186	0.0128975	0.0403226	0.123538	sugar_tea	124	36	0.00179363	0.0044914	0.0262029	0.0173941	0.134608	0.307353	sugar_tea	223	76	0.000816764	0.00386557	0.00498022	0.0161269	0.757758	0.840655	sugar_tea	871	257	0.00086737	0.00291021	0.0130657	0.0101249	0.197239	0.595775	sugar_tea	6011.57	3305.19	3845.01	9754.76	0.0066058	0.0171591	2.59758	0.00938839	0.0206041	0.0176457	1.54202	0
PWY-6969: TCA cycle V (2-oxoglutarate:ferredoxin oxidoreductase)	sugar_tea	205	194	0.00286139	0.00598949	-0.00497399	0.00646905	0.442918	0.539908	sugar_tea	124	117	0.00179363	0.0044914	-0.00627045	0.0108146	0.563226	0.726322	sugar_tea	223	215	0.000816764	0.00386557	-0.00447708	0.00753156	0.552863	0.709902	sugar_tea	871	857	0.00086737	0.00291021	-0.0115813	0.0052355	0.0272273	0.595775	sugar_tea	23895.6	8550.27	17629.1	36482.4	0.00339897	-0.0077857	-2.2906	0.0219865	0.0390738	0.0176757	0.927102	0
PWY-7199: pyrimidine deoxyribonucleosides salvage	group_tea	205	204	0.16485	0.177703	-0.000330106	0.000228035	0.1493	0.57984	group_tea	124	124	0.14018	0.162212	0.000365091	0.000305218	0.23401	0.837133	group_tea	223	223	0.183927	0.17978	-0.000690173	0.000196069	0.000525228	0.00148141	group_tea	871	871	0.141923	0.163153	-0.000158388	0.000111184	0.154645	0.337967	group_tea	1.92307e+07	1.07345e+07	2.60124e+07	8.08935e+07	8.55e-05	-0.000242526	-2.83735	0.0045489	0.0104496	0.0181441	9.89588	0.696843
HOMOSER-METSYN-PWY: L-methionine biosynthesis I	sugar_tea	205	205	0.00286139	0.00598949	-0.0143379	0.00714084	0.0460032	0.124962	sugar_tea	124	124	0.00179363	0.0044914	-0.0152269	0.0107244	0.15827	0.336702	sugar_tea	223	223	0.000816764	0.00386557	-0.0131069	0.00925893	0.15832	0.433328	sugar_tea	871	871	0.00086737	0.00291021	-0.00604647	0.00618478	0.328528	0.595775	sugar_tea	19611	8694.71	11664.8	26142.7	0.00388916	-0.010959	-2.81783	0.00483494	0.012256	0.0183278	1.06698	0
DTDPRHAMSYN-PWY: dTDP-L-rhamnose biosynthesis I	group_tea	205	205	0.16485	0.177703	-0.000296282	0.000291271	0.310285	0.703955	group_tea	124	124	0.14018	0.162212	0.000655992	0.000371112	0.079706	0.837133	group_tea	223	223	0.183927	0.17978	-0.000900177	0.000228554	0.000110326	0.000584837	group_tea	871	871	0.141923	0.163153	-0.000200345	0.000129777	0.123012	0.294159	group_tea	1.1787e+07	7.2609e+06	1.91436e+07	5.93748e+07	0.00010124	-0.000285522	-2.82026	0.0047985	0.0108966	0.0184668	14.101	0.787249
PWY-6168: flavin biosynthesis III (fungi)	plant_protein_g/day	205	205	0.0148277	0.00334303	0.0258402	0.012626	0.0420129	0.173868	plant_protein_g/day	124	124	0.0154055	0.00278504	0.0414184	0.0189592	0.0308779	0.610345	plant_protein_g/day	223	223	0.0152884	0.00234256	-0.00375544	0.0155376	0.80924	0.959323	plant_protein_g/day	871	870	0.0156624	0.00281896	0.011409	0.00576217	0.0480227	0.273232	plant_protein_g/day	6272.93	2782.02	4142.2	30118.1	0.00480485	0.0139762	2.90876	0.0036286	0.0456367	0.0186029	4.47886	0.330187
PWY-7388: octanoyl-[acyl-carrier protein] biosynthesis (mitochondria, yeast)	sugar_tea	205	162	0.00286139	0.00598949	0.0220939	0.0146892	0.134137	0.230691	sugar_tea	124	79	0.00179363	0.0044914	0.0384175	0.0277892	0.16942	0.354642	sugar_tea	223	157	0.000816764	0.00386557	0.0314312	0.0216988	0.148909	0.433328	sugar_tea	871	531	0.00086737	0.00291021	0.0222496	0.0146848	0.1301	0.595775	sugar_tea	4634.49	1294.93	2123.87	4637.28	0.00887686	0.0253791	2.85902	0.00424956	0.0112614	0.019168	0.393364	0
PWY-6703: preQ0 biosynthesis	sugar_tea	205	205	0.00286139	0.00598949	-0.0123169	0.00693725	0.0773486	0.168168	sugar_tea	124	124	0.00179363	0.0044914	-0.023855	0.0121147	0.0512663	0.230164	sugar_tea	223	223	0.000816764	0.00386557	-0.0139245	0.0094931	0.143871	0.433328	sugar_tea	871	871	0.00086737	0.00291021	-0.00560445	0.00589346	0.341889	0.595775	sugar_tea	20779	6813.59	11096.4	28791.2	0.00384957	-0.0108823	-2.8269	0.00470015	0.0120074	0.0197461	2.09412	0
PWY-6859: all-trans-farnesol biosynthesis	sugar_tea	205	134	0.00286139	0.00598949	0.0476942	0.0154597	0.00232296	0.104032	sugar_tea	124	66	0.00179363	0.0044914	0.0176501	0.029088	0.545151	0.711252	sugar_tea	223	158	0.000816764	0.00386557	0.0180559	0.0254866	0.479424	0.648402	sugar_tea	871	638	0.00086737	0.00291021	0.0182749	0.0168367	0.278037	0.595775	sugar_tea	4184.09	1181.88	1539.49	3527.67	0.00979023	0.0299701	3.06123	0.00220433	0.00809907	0.0197469	2.19483	0
FASYN-ELONG-PWY: fatty acid elongation -- saturated	sugar_tea	205	162	0.00286139	0.00598949	0.0229174	0.0155722	0.142676	0.238268	sugar_tea	124	79	0.00179363	0.0044914	0.0360031	0.0298425	0.230042	0.413086	sugar_tea	223	158	0.000816764	0.00386557	0.033882	0.0231512	0.144769	0.433328	sugar_tea	871	532	0.00086737	0.00291021	0.0241367	0.0159477	0.13052	0.595775	sugar_tea	4123.85	1122.87	1865.74	3931.89	0.00951546	0.0265342	2.78853	0.00529473	0.0131165	0.0197469	0.277952	0
PWY-6282: palmitoleate biosynthesis I (from (5Z)-dodec-5-enoate)	sugar_tea	205	162	0.00286139	0.00598949	0.0218154	0.0153969	0.158076	0.256299	sugar_tea	124	79	0.00179363	0.0044914	0.0369292	0.0297228	0.216513	0.401594	sugar_tea	223	157	0.000816764	0.00386557	0.0339927	0.02332	0.146372	0.433328	sugar_tea	871	531	0.00086737	0.00291021	0.0246526	0.0160649	0.125256	0.595775	sugar_tea	4218.28	1131.93	1838.84	3874.76	0.00950709	0.0263792	2.77469	0.00552547	0.0135852	0.0197469	0.331987	0
PWY-7664: oleate biosynthesis IV (anaerobic)	sugar_tea	205	162	0.00286139	0.00598949	0.0226675	0.0153483	0.141283	0.237128	sugar_tea	124	79	0.00179363	0.0044914	0.036181	0.0293666	0.220361	0.404399	sugar_tea	223	157	0.000816764	0.00386557	0.0332907	0.0228768	0.147048	0.433328	sugar_tea	871	531	0.00086737	0.00291021	0.0240082	0.0156466	0.125296	0.595775	sugar_tea	4245.02	1159.56	1910.77	4084.68	0.00936585	0.026303	2.80839	0.00497896	0.012524	0.0197469	0.284061	0
NAGLIPASYN-PWY: lipid IVA biosynthesis	sugar_tea	205	167	0.00286139	0.00598949	0.0293886	0.0137003	0.0331503	0.114134	sugar_tea	124	90	0.00179363	0.0044914	0.0032474	0.0266458	0.903205	0.963629	sugar_tea	223	141	0.000816764	0.00386557	0.0201112	0.0206721	0.331698	0.546	sugar_tea	871	479	0.00086737	0.00291021	0.0205791	0.0138257	0.136991	0.595775	sugar_tea	5327.68	1408.45	2340.09	5231.5	0.00836016	0.0220768	2.64071	0.00827316	0.0184036	0.0197469	0.804972	0
TCA: TCA cycle I (prokaryotic)	sugar_tea	205	197	0.00286139	0.00598949	-0.00409347	0.0063363	0.519033	0.607825	sugar_tea	124	118	0.00179363	0.0044914	-0.00876963	0.0105814	0.409009	0.581343	sugar_tea	223	218	0.000816764	0.00386557	-0.00419518	0.00725904	0.563931	0.718522	sugar_tea	871	859	0.00086737	0.00291021	-0.0123805	0.00527819	0.0192251	0.595775	sugar_tea	24907.4	8931.28	18977.6	35894.6	0.00335747	-0.00793914	-2.36462	0.0180485	0.0335332	0.0197469	1.34857	0
PWY-6125: superpathway of guanosine nucleotides de novo biosynthesis II	sugar_tea	205	205	0.00286139	0.00598949	-0.00928095	0.00624392	0.138756	0.234063	sugar_tea	124	124	0.00179363	0.0044914	-0.0119807	0.0102487	0.244744	0.425752	sugar_tea	223	223	0.000816764	0.00386557	-0.0127247	0.00835697	0.129296	0.433328	sugar_tea	871	871	0.00086737	0.00291021	-0.00750806	0.00524915	0.15298	0.595775	sugar_tea	25649.9	9520.49	14318.6	36293	0.0034143	-0.00940533	-2.75469	0.00587484	0.0141255	0.0197469	0.35195	0
1CMET2-PWY: N10-formyl-tetrahydrofolate biosynthesis	sugar_tea	205	205	0.00286139	0.00598949	-0.0117274	0.00706823	0.0986563	0.188293	sugar_tea	124	124	0.00179363	0.0044914	-0.0188192	0.011256	0.0971653	0.277378	sugar_tea	223	223	0.000816764	0.00386557	-0.0122236	0.00917195	0.184022	0.449831	sugar_tea	871	871	0.00086737	0.00291021	-0.00797967	0.00606209	0.188414	0.595775	sugar_tea	20016.1	7892.86	11887.1	27211.7	0.00386311	-0.0111288	-2.88079	0.00396675	0.0107201	0.0197469	0.758082	0
PWY-6628: superpathway of L-phenylalanine biosynthesis	sugar_tea	205	180	0.00286139	0.00598949	0.0136181	0.0147993	0.358583	0.475265	sugar_tea	124	100	0.00179363	0.0044914	0.0122793	0.0303766	0.686764	0.831084	sugar_tea	223	191	0.000816764	0.00386557	0.0241794	0.0223288	0.280057	0.509122	sugar_tea	871	689	0.00086737	0.00291021	0.0332763	0.016395	0.0426956	0.595775	sugar_tea	4565.84	1083.73	2005.72	3720.31	0.0093759	0.0217818	2.32317	0.0201701	0.0366424	0.019923	0.905228	0
PWY-5695: urate biosynthesis/inosine 5-phosphate degradation	sugar_tea	205	205	0.00286139	0.00598949	-0.00880479	0.00648327	0.175977	0.274655	sugar_tea	124	124	0.00179363	0.0044914	-0.018517	0.0109245	0.0926916	0.273497	sugar_tea	223	223	0.000816764	0.00386557	-0.013204	0.00892698	0.140553	0.433328	sugar_tea	871	871	0.00086737	0.00291021	-0.00701387	0.005648	0.214635	0.595775	sugar_tea	23790.9	8379.03	12548.5	31348	0.0036258	-0.00986231	-2.72004	0.00652743	0.0153789	0.019923	1.04871	0
UBISYN-PWY: superpathway of ubiquinol-8 biosynthesis (prokaryotic)	sugar_tea	205	88	0.00286139	0.00598949	0.0315062	0.0137219	0.0227095	0.114086	sugar_tea	124	24	0.00179363	0.0044914	0.0254984	0.0159109	0.111704	0.289642	sugar_tea	223	57	0.000816764	0.00386557	0.00987724	0.0154428	0.523104	0.690497	sugar_tea	871	178	0.00086737	0.00291021	0.0076933	0.00938194	0.412435	0.627205	sugar_tea	5310.92	3950.1	4193.21	11361	0.00634806	0.015993	2.51935	0.0117573	0.0242311	0.020008	2.57446	0
PWY-7228: superpathway of guanosine nucleotides de novo biosynthesis I	sugar_tea	205	205	0.00286139	0.00598949	-0.00882391	0.00637336	0.167757	0.266813	sugar_tea	124	124	0.00179363	0.0044914	-0.0119916	0.0103662	0.249671	0.42594	sugar_tea	223	223	0.000816764	0.00386557	-0.0127925	0.00853009	0.135141	0.433328	sugar_tea	871	871	0.00086737	0.00291021	-0.00822487	0.00538809	0.127253	0.595775	sugar_tea	24618.6	9306.02	13743.3	34445.4	0.00348974	-0.00959584	-2.74973	0.00596445	0.0142363	0.0200305	0.273263	0
POLYAMSYN-PWY: superpathway of polyamine biosynthesis I	sugar_tea	205	203	0.00286139	0.00598949	-0.012536	0.00685537	0.0689589	0.156574	sugar_tea	124	123	0.00179363	0.0044914	-0.015646	0.0102025	0.127817	0.296466	sugar_tea	223	223	0.000816764	0.00386557	-0.00790366	0.00885524	0.373088	0.562187	sugar_tea	871	866	0.00086737	0.00291021	-0.00686733	0.00549702	0.211902	0.595775	sugar_tea	21278.4	9606.97	12752.6	33093.7	0.00361005	-0.00971064	-2.68989	0.00714747	0.0166131	0.0201209	0.81748	0
PWY-3841: folate transformations II	sugar_tea	205	205	0.00286139	0.00598949	-0.0122739	0.00711912	0.0862473	0.17609	sugar_tea	124	124	0.00179363	0.0044914	-0.0187517	0.0113242	0.100377	0.279003	sugar_tea	223	223	0.000816764	0.00386557	-0.0117301	0.00931937	0.209498	0.46271	sugar_tea	871	871	0.00086737	0.00291021	-0.00788758	0.00622458	0.205436	0.595775	sugar_tea	19730.9	7798.02	11514	25809.5	0.00392678	-0.0112106	-2.85492	0.00430483	0.0112614	0.0201209	0.75388	0
PWY-7211: superpathway of pyrimidine deoxyribonucleotides de novo biosynthesis	sugar_tea	205	199	0.00286139	0.00598949	-0.0149601	0.00723575	0.0400183	0.123538	sugar_tea	124	123	0.00179363	0.0044914	0.000778386	0.0116629	0.946902	0.982591	sugar_tea	223	223	0.000816764	0.00386557	-0.00912156	0.00793802	0.251781	0.485892	sugar_tea	871	868	0.00086737	0.00291021	-0.00827145	0.0054276	0.127885	0.595775	sugar_tea	19100	7351.68	15870	33945.7	0.00362102	-0.00925107	-2.55483	0.0106241	0.0224134	0.020343	1.39488	0
PWY-7209: superpathway of pyrimidine ribonucleosides degradation	animal_protein_g/day	205	120	0.0209187	0.00683394	-0.0101307	0.0182605	0.57966	0.997731	animal_protein_g/day	124	104	0.0209888	0.00656151	-0.0118423	0.0203725	0.562147	0.997223	animal_protein_g/day	223	190	0.0233634	0.00641486	-0.0436225	0.0147261	0.00339253	0.559768	animal_protein_g/day	871	752	0.0229914	0.00689005	-0.0191076	0.0068285	0.0052528	0.656552	animal_protein_g/day	2998.98	2409.41	4611.32	21446.2	0.00563742	-0.0212883	-3.77626	0.000159204	0.0462707	0.0207079	2.99053	0
PWY-5188: tetrapyrrole biosynthesis I (from glutamate)	group_tea	205	204	0.16485	0.177703	-0.000391747	0.000261458	0.135637	0.575681	group_tea	124	124	0.14018	0.162212	0.000468983	0.000378783	0.218105	0.837133	group_tea	223	223	0.183927	0.17978	-0.000831196	0.000225781	0.000292423	0.00098469	group_tea	871	871	0.141923	0.163153	-0.000141434	0.000124649	0.256833	0.465687	group_tea	1.46283e+07	6.96977e+06	1.96167e+07	6.4361e+07	9.73e-05	-0.000263981	-2.71241	0.00667964	0.0144652	0.0208137	11.2611	0.733596
PWY-5484: glycolysis II (from fructose 6-phosphate)	group_tea	205	205	0.16485	0.177703	-0.000191406	0.000199988	0.339702	0.703955	group_tea	124	124	0.14018	0.162212	0.000134866	0.000299763	0.653616	0.924459	group_tea	223	222	0.183927	0.17978	-0.000527605	0.000173687	0.00267633	0.00587078	group_tea	871	870	0.141923	0.163153	-0.00013743	0.000108782	0.206805	0.399097	group_tea	2.5003e+07	1.11287e+07	3.31486e+07	8.45053e+07	8.06e-05	-0.000210604	-2.6117	0.00900931	0.0188797	0.0208907	5.12099	0.414175
PWY-6859: all-trans-farnesol biosynthesis	carb_g/day	205	134	0.116504	0.0171115	0.00953886	0.00548947	0.0838092	0.199945	carb_g/day	124	66	0.113654	0.0131447	0.00166243	0.00999047	0.868123	0.963935	carb_g/day	223	158	0.115367	0.0148788	0.0172684	0.00665907	0.0101523	0.0855901	carb_g/day	871	638	0.115514	0.0152108	0.0106731	0.00322614	0.000977303	0.0806275	carb_g/day	33184.8	10019.1	22551.4	96080.4	0.00248578	0.0108017	4.34539	1.39e-05	0.000688587	0.0210334	1.83442	0
PWY-6630: superpathway of L-tyrosine biosynthesis	carb_g/day	205	138	0.116504	0.0171115	0.0157512	0.00650799	0.0164017	0.163296	carb_g/day	124	70	0.113654	0.0131447	0.0175719	0.0123568	0.15763	0.871218	carb_g/day	223	130	0.115367	0.0148788	0.0093767	0.00739572	0.206203	0.31358	carb_g/day	871	484	0.115514	0.0152108	0.00807773	0.00358303	0.0244177	0.182381	carb_g/day	23610.6	6549.22	18282.6	77893	0.00281344	0.010192	3.6226	0.000291653	0.00278551	0.0210334	1.44672	0
PWY-7392: taxadiene biosynthesis (engineered)	carb_g/day	205	96	0.116504	0.0171115	0.000551349	0.00626231	0.929931	0.948257	carb_g/day	124	62	0.113654	0.0131447	-0.000128038	0.0108204	0.990579	0.993553	carb_g/day	223	156	0.115367	0.0148788	0.014243	0.00708954	0.0457694	0.112716	carb_g/day	871	630	0.115514	0.0152108	0.0121472	0.0033984	0.000370444	0.0806275	carb_g/day	25499.4	8541.14	19895.9	86586.5	0.00266763	0.00959366	3.59632	0.000322755	0.00278551	0.0210334	3.88684	0.228164
PWY-821: superpathway of sulfur amino acid biosynthesis (Saccharomyces cerevisiae)	carb_g/day	205	129	0.116504	0.0171115	0.00443515	0.00573293	0.440064	0.542367	carb_g/day	124	74	0.113654	0.0131447	0.00187829	0.0101263	0.853163	0.959246	carb_g/day	223	167	0.115367	0.0148788	0.00992368	0.00579514	0.0882422	0.171294	carb_g/day	871	648	0.115514	0.0152108	0.00831229	0.00299592	0.00564712	0.112702	carb_g/day	30426.1	9752.15	29776.4	111414	0.00234812	0.00758046	3.22832	0.0012452	0.00581687	0.0210334	0.841255	0
PWY-6353: purine nucleotides degradation II (aerobic)	carb_g/day	205	203	0.116504	0.0171115	-0.00325091	0.00201476	0.108226	0.212632	carb_g/day	124	123	0.113654	0.0131447	-0.00146751	0.00296332	0.621372	0.904126	carb_g/day	223	223	0.115367	0.0148788	-0.00698018	0.00226076	0.00228029	0.0855901	carb_g/day	871	871	0.115514	0.0152108	-0.00262108	0.00103446	0.0114594	0.126053	carb_g/day	246351	113879	195655	934490	0.000819129	-0.0032093	-3.91795	8.93e-05	0.0013272	0.0210334	3.45136	0.130779
FOLSYN-PWY: superpathway of tetrahydrofolate biosynthesis and salvage	carb_g/day	205	189	0.116504	0.0171115	-0.00381019	0.00465741	0.414278	0.520191	carb_g/day	124	109	0.113654	0.0131447	-0.00761225	0.00919043	0.40917	0.871218	carb_g/day	223	219	0.115367	0.0148788	-0.00481749	0.00226977	0.0349485	0.094533	carb_g/day	871	852	0.115514	0.0152108	-0.00292572	0.00114018	0.0104591	0.123268	carb_g/day	46101.1	11839.4	194105	769219	0.000989535	-0.00337953	-3.41527	0.000637179	0.00377082	0.0210334	0.780439	0
POLYAMSYN-PWY: superpathway of polyamine biosynthesis I	carb_g/day	205	203	0.116504	0.0171115	-0.00533327	0.00238628	0.0265364	0.163296	carb_g/day	124	123	0.113654	0.0131447	-0.00574649	0.00349909	0.103194	0.871218	carb_g/day	223	223	0.115367	0.0148788	-0.00627064	0.00231199	0.00721662	0.0855901	carb_g/day	871	866	0.115514	0.0152108	-0.00220046	0.00106105	0.0383905	0.209745	carb_g/day	175613	81675.2	187080	888240	0.000866261	-0.00340204	-3.92727	8.59e-05	0.0013272	0.0210334	3.9258	0.235825
PWY-5030: L-histidine degradation III	carb_g/day	205	192	0.116504	0.0171115	-0.00230721	0.00414181	0.578113	0.657902	carb_g/day	124	121	0.113654	0.0131447	-0.00259073	0.0036605	0.480544	0.88894	carb_g/day	223	220	0.115367	0.0148788	-0.00427224	0.00270363	0.115534	0.206638	carb_g/day	871	854	0.115514	0.0152108	-0.00345036	0.00119033	0.00384419	0.107292	carb_g/day	58293.4	74631	136806	705778	0.00101248	-0.00343154	-3.38926	0.000700817	0.00402048	0.0210334	0.223393	0
ARG+POLYAMINE-SYN: superpathway of arginine and polyamine biosynthesis	carb_g/day	205	202	0.116504	0.0171115	-0.00367372	0.0021847	0.0942378	0.204073	carb_g/day	124	115	0.113654	0.0131447	-0.0118138	0.00764057	0.124713	0.871218	carb_g/day	223	221	0.115367	0.0148788	-0.00614046	0.00211104	0.00400996	0.0855901	carb_g/day	871	861	0.115514	0.0152108	-0.00276152	0.00103562	0.00780868	0.11713	carb_g/day	209515	17129.6	224392	932392	0.000850201	-0.00355982	-4.18703	2.83e-05	0.000688587	0.0210334	3.25831	0.0792778
PWY-6612: superpathway of tetrahydrofolate biosynthesis	carb_g/day	205	189	0.116504	0.0171115	-0.0037221	0.00450141	0.409294	0.519879	carb_g/day	124	109	0.113654	0.0131447	-0.00713692	0.00881311	0.419668	0.871218	carb_g/day	223	219	0.115367	0.0148788	-0.00513813	0.00237569	0.0316656	0.0900832	carb_g/day	871	852	0.115514	0.0152108	-0.00310096	0.00117489	0.00845917	0.121371	carb_g/day	49351.8	12874.8	177182	724448	0.00101858	-0.00356116	-3.49621	0.000471915	0.00308633	0.0210334	0.759947	0
RHAMCAT-PWY: L-rhamnose degradation I	carb_g/day	205	205	0.116504	0.0171115	-0.00323998	0.0022199	0.146009	0.258026	carb_g/day	124	124	0.113654	0.0131447	-0.00224056	0.0037672	0.553145	0.892905	carb_g/day	223	223	0.115367	0.0148788	-0.00733121	0.00229649	0.00161957	0.0855901	carb_g/day	871	871	0.115514	0.0152108	-0.00308366	0.0010656	0.00390152	0.107292	carb_g/day	202923	70463.4	189614	880662	0.00086269	-0.00366246	-4.24539	2.18e-05	0.000688587	0.0210334	3.02587	0.00855014
PWY-6305: putrescine biosynthesis IV	carb_g/day	205	204	0.116504	0.0171115	-0.00581096	0.0024685	0.0195449	0.163296	carb_g/day	124	123	0.113654	0.0131447	-0.00599134	0.00363321	0.101798	0.871218	carb_g/day	223	223	0.115367	0.0148788	-0.00616763	0.0023187	0.00839572	0.0855901	carb_g/day	871	871	0.115514	0.0152108	-0.00266787	0.00104843	0.0111117	0.126053	carb_g/day	164110	75756.2	186000	909747	0.000865286	-0.00372996	-4.31067	1.63e-05	0.000688587	0.0210334	3.22956	0.0710815
PWY-7242: D-fructuronate degradation	carb_g/day	205	204	0.116504	0.0171115	-0.00668444	0.00279386	0.0176619	0.163296	carb_g/day	124	124	0.113654	0.0131447	-0.00516463	0.00431058	0.233247	0.871218	carb_g/day	223	223	0.115367	0.0148788	-0.00538905	0.00266226	0.0441657	0.111257	carb_g/day	871	871	0.115514	0.0152108	-0.00311332	0.00120843	0.0101501	0.123268	carb_g/day	128112	53818.2	141091	684790	0.000996117	-0.00399542	-4.01099	6.05e-05	0.00109842	0.0210334	1.80679	0
GLUCUROCAT-PWY: superpathway of &beta,-D-glucuronide and D-glucuronate degradation	carb_g/day	205	204	0.116504	0.0171115	-0.0065217	0.00267614	0.0156896	0.163296	carb_g/day	124	124	0.113654	0.0131447	-0.00602863	0.00418092	0.151947	0.871218	carb_g/day	223	223	0.115367	0.0148788	-0.00437247	0.00259232	0.0930917	0.177742	carb_g/day	871	870	0.115514	0.0152108	-0.003335	0.00117245	0.00455341	0.112702	carb_g/day	139631	57207.8	148807	727464	0.000965335	-0.00403711	-4.18209	2.89e-05	0.000688587	0.0210334	1.4642	0
GALACT-GLUCUROCAT-PWY: superpathway of hexuronide and hexuronate degradation	carb_g/day	205	204	0.116504	0.0171115	-0.00629683	0.00278469	0.0248267	0.163296	carb_g/day	124	124	0.113654	0.0131447	-0.00621399	0.00414184	0.136186	0.871218	carb_g/day	223	223	0.115367	0.0148788	-0.0038012	0.0026027	0.145598	0.245139	carb_g/day	871	869	0.115514	0.0152108	-0.003544	0.00116061	0.00233085	0.0928226	carb_g/day	128957	58292.5	147622	742379	0.000963477	-0.00405326	-4.20691	2.59e-05	0.000688587	0.0210334	1.12319	0
PWY-5659: GDP-mannose biosynthesis	carb_g/day	205	204	0.116504	0.0171115	-0.00280418	0.0024855	0.260586	0.378718	carb_g/day	124	124	0.113654	0.0131447	-0.00332968	0.00376674	0.378495	0.871218	carb_g/day	223	223	0.115367	0.0148788	-0.00613449	0.00254717	0.0168565	0.0855901	carb_g/day	871	871	0.115514	0.0152108	-0.00399156	0.00119458	0.000869237	0.0806275	carb_g/day	161873	70480.6	154128	700765	0.000959038	-0.00407566	-4.24973	2.14e-05	0.000688587	0.0210334	0.959185	0
GLCMANNANAUT-PWY: superpathway of N-acetylglucosamine, N-acetylmannosamine and N-acetylneuraminate degradation	carb_g/day	205	204	0.116504	0.0171115	-0.00527645	0.00239209	0.0285437	0.163296	carb_g/day	124	124	0.113654	0.0131447	-0.00516596	0.00396556	0.19519	0.871218	carb_g/day	223	223	0.115367	0.0148788	-0.00621942	0.00257302	0.0164642	0.0855901	carb_g/day	871	871	0.115514	0.0152108	-0.00323243	0.00120401	0.0073979	0.11713	carb_g/day	174760	63590.2	151048	689828	0.000962595	-0.0040954	-4.25455	2.09e-05	0.000688587	0.0210334	1.51183	0
PWY-6507: 4-deoxy-L-threo-hex-4-enopyranuronate degradation	carb_g/day	205	204	0.116504	0.0171115	-0.00819481	0.00305691	0.0079619	0.163296	carb_g/day	124	124	0.113654	0.0131447	-0.00641894	0.00436186	0.143767	0.871218	carb_g/day	223	223	0.115367	0.0148788	-0.00485487	0.00258473	0.061676	0.133902	carb_g/day	871	871	0.115514	0.0152108	-0.00321244	0.00116754	0.00605715	0.112702	carb_g/day	107012	52560.1	149682	733591	0.000979242	-0.00412106	-4.20842	2.57e-05	0.000688587	0.0210334	2.7397	0
GALACTUROCAT-PWY: D-galacturonate degradation I	carb_g/day	205	204	0.116504	0.0171115	-0.00708323	0.00289582	0.015313	0.163296	carb_g/day	124	124	0.113654	0.0131447	-0.00613508	0.00423497	0.15006	0.871218	carb_g/day	223	223	0.115367	0.0148788	-0.00408893	0.0026225	0.120405	0.213623	carb_g/day	871	870	0.115514	0.0152108	-0.00352667	0.00115132	0.00225809	0.0928226	carb_g/day	119250	55756.9	145402	754412	0.000964566	-0.00413264	-4.28445	1.83e-05	0.000688587	0.0210334	1.53906	0
SER-GLYSYN-PWY: superpathway of L-serine and glycine biosynthesis I	carb_g/day	205	205	0.116504	0.0171115	-0.00600418	0.00263615	0.0238112	0.163296	carb_g/day	124	124	0.113654	0.0131447	-0.00630496	0.0041671	0.132923	0.871218	carb_g/day	223	223	0.115367	0.0148788	-0.00673863	0.00271543	0.0138348	0.0855901	carb_g/day	871	871	0.115514	0.0152108	-0.00302092	0.00124843	0.0157347	0.142101	carb_g/day	143900	57587.9	135620	641614	0.00101081	-0.00416794	-4.12335	3.73e-05	0.000814004	0.0210334	2.48856	0
THISYNARA-PWY: superpathway of thiamin diphosphate biosynthesis III (eukaryotes)	carb_g/day	205	205	0.116504	0.0171115	-0.00396446	0.00249186	0.113197	0.219813	carb_g/day	124	124	0.113654	0.0131447	-0.00378551	0.00395708	0.340687	0.871218	carb_g/day	223	223	0.115367	0.0148788	-0.00622082	0.00266711	0.0205905	0.0855901	carb_g/day	871	871	0.115514	0.0152108	-0.0038087	0.00125194	0.002419	0.0928226	carb_g/day	161046	63863.2	140578	638023	0.000998249	-0.00417013	-4.17744	2.95e-05	0.000688587	0.0210334	0.690785	0
CALVIN-PWY: Calvin-Benson-Bassham cycle	carb_g/day	205	205	0.116504	0.0171115	-0.00568216	0.00267951	0.0351944	0.167934	carb_g/day	124	124	0.113654	0.0131447	-0.00556273	0.00450177	0.219013	0.871218	carb_g/day	223	223	0.115367	0.0148788	-0.00753579	0.0028471	0.00871779	0.0855901	carb_g/day	871	871	0.115514	0.0152108	-0.00304463	0.00130201	0.0195933	0.157702	carb_g/day	139280	49343.8	123366	589887	0.00105299	-0.00420406	-3.99248	6.54e-05	0.00111558	0.0210334	2.55777	0
PWY66-422: D-galactose degradation V (Leloir pathway)	carb_g/day	205	205	0.116504	0.0171115	-0.0055469	0.00262135	0.0355838	0.167934	carb_g/day	124	124	0.113654	0.0131447	-0.00582128	0.00434919	0.183293	0.871218	carb_g/day	223	223	0.115367	0.0148788	-0.00721156	0.00285161	0.0121481	0.0855901	carb_g/day	871	871	0.115514	0.0152108	-0.00319797	0.00132205	0.0157713	0.142101	carb_g/day	145530	52866.8	122976	572139	0.00105791	-0.00428816	-4.05341	5.05e-05	0.00103159	0.0210334	2.08582	0
PWY-7357: thiamin formation from pyrithiamine and oxythiamine (yeast)	carb_g/day	205	205	0.116504	0.0171115	-0.00610798	0.002664	0.0229057	0.163296	carb_g/day	124	124	0.113654	0.0131447	-0.00584101	0.00427219	0.174134	0.871218	carb_g/day	223	223	0.115367	0.0148788	-0.00662118	0.00278239	0.0181898	0.0855901	carb_g/day	871	871	0.115514	0.0152108	-0.00334063	0.00129497	0.0100526	0.123268	carb_g/day	140907	54789.8	129171	596321	0.0010419	-0.00437265	-4.19681	2.71e-05	0.000688587	0.0210334	1.83065	0
NONOXIPENT-PWY: pentose phosphate pathway (non-oxidative branch)	carb_g/day	205	205	0.116504	0.0171115	-0.00580361	0.00263934	0.0290384	0.163296	carb_g/day	124	124	0.113654	0.0131447	-0.00535771	0.00435657	0.221198	0.871218	carb_g/day	223	223	0.115367	0.0148788	-0.00702591	0.00280219	0.0128952	0.0855901	carb_g/day	871	871	0.115514	0.0152108	-0.00358796	0.0012963	0.00576309	0.112702	carb_g/day	143552	52687.9	127352	595103	0.00104331	-0.00451224	-4.32492	1.53e-05	0.000688587	0.0210334	1.59013	0
GLYCOGENSYNTH-PWY: glycogen biosynthesis I (from ADP-D-Glucose)	carb_g/day	205	205	0.116504	0.0171115	-0.00649331	0.00287107	0.0248012	0.163296	carb_g/day	124	124	0.113654	0.0131447	-0.00713147	0.00466487	0.128978	0.871218	carb_g/day	223	223	0.115367	0.0148788	-0.00617062	0.00295758	0.0381079	0.100605	carb_g/day	871	871	0.115514	0.0152108	-0.00378338	0.00140011	0.00702295	0.11713	carb_g/day	121314	45953.7	114321	510125	0.00112387	-0.00473767	-4.21549	2.49e-05	0.000688587	0.0210334	1.33655	0
PWY-5177: glutaryl-CoA degradation	carb_g/day	205	193	0.116504	0.0171115	-0.0167683	0.0051819	0.00141895	0.163296	carb_g/day	124	122	0.113654	0.0131447	-0.00632315	0.0039745	0.114324	0.871218	carb_g/day	223	223	0.115367	0.0148788	-0.00372484	0.0025385	0.143731	0.244492	carb_g/day	871	871	0.115514	0.0152108	-0.00309005	0.00115598	0.00765688	0.11713	carb_g/day	37241.1	63304.4	155184	748345	0.000997969	-0.00389932	-3.90726	9.34e-05	0.0013272	0.0210334	7.03426	0.573516
PWY-7209: superpathway of pyrimidine ribonucleosides degradation	carb_g/day	205	120	0.116504	0.0171115	-0.0124113	0.00700458	0.0779364	0.191936	carb_g/day	124	104	0.113654	0.0131447	0.00599362	0.0101468	0.555849	0.892905	carb_g/day	223	190	0.115367	0.0148788	0.0146509	0.00632472	0.0214624	0.0855901	carb_g/day	871	752	0.115514	0.0152108	0.0101611	0.00301611	0.000787911	0.0806275	carb_g/day	20381.5	9712.68	24998.7	109928	0.00246168	0.00780805	3.17184	0.00151475	0.00609072	0.0210334	10.1436	0.704246
PWY-6317: galactose degradation I (Leloir pathway)	carb_g/day	205	205	0.116504	0.0171115	-0.00551202	0.00262147	0.0367539	0.167934	carb_g/day	124	124	0.113654	0.0131447	-0.00576619	0.00433855	0.186372	0.871218	carb_g/day	223	223	0.115367	0.0148788	-0.00720097	0.00285039	0.0122367	0.0855901	carb_g/day	871	871	0.115514	0.0152108	-0.00318796	0.00132234	0.016123	0.142101	carb_g/day	145516	53126.3	123081	571891	0.00105785	-0.00427242	-4.03877	5.37e-05	0.00103355	0.021348	2.07031	0
PWY-7187: pyrimidine deoxyribonucleotides de novo biosynthesis II	sugar_tea	205	205	0.00286139	0.00598949	-0.0128434	0.00655062	0.0513169	0.131845	sugar_tea	124	124	0.00179363	0.0044914	-0.0136059	0.0107789	0.20932	0.394988	sugar_tea	223	223	0.000816764	0.00386557	-0.0128618	0.00892463	0.150974	0.433328	sugar_tea	871	871	0.00086737	0.00291021	-0.00509856	0.00576623	0.376828	0.608494	sugar_tea	23304.2	8606.93	12555.1	30075.7	0.00366269	-0.0098097	-2.67828	0.00740008	0.0169219	0.0213627	1.12299	0
PWY-7229: superpathway of adenosine nucleotides de novo biosynthesis I	sugar_tea	205	205	0.00286139	0.00598949	-0.0117246	0.00660794	0.0775385	0.168168	sugar_tea	124	124	0.00179363	0.0044914	-0.0163255	0.0112524	0.149453	0.322046	sugar_tea	223	223	0.000816764	0.00386557	-0.0122027	0.00937513	0.194426	0.461588	sugar_tea	871	871	0.00086737	0.00291021	-0.00609535	0.00581602	0.294919	0.595775	sugar_tea	22901.7	7897.93	11377.5	29563	0.00373353	-0.00998722	-2.67501	0.0074727	0.0169693	0.0218097	0.890042	0
PWY-5177: glutaryl-CoA degradation	sugar_tea	205	193	0.00286139	0.00598949	-0.0252939	0.0151028	0.09554	0.186169	sugar_tea	124	122	0.00179363	0.0044914	-0.0124111	0.0141242	0.381358	0.557444	sugar_tea	223	223	0.000816764	0.00386557	-0.0128469	0.00955142	0.180022	0.443339	sugar_tea	871	871	0.00086737	0.00291021	-0.00898815	0.00601586	0.135521	0.595775	sugar_tea	4384.16	5012.72	10961.3	27631.5	0.00456484	-0.0117167	-2.56672	0.0102665	0.0219421	0.0218097	1.03031	0
P124-PWY: Bifidobacterium shunt	sugar_tea	205	120	0.00286139	0.00598949	-0.0252803	0.017762	0.156212	0.254512	sugar_tea	124	88	0.00179363	0.0044914	-0.0223283	0.0306093	0.467152	0.639463	sugar_tea	223	152	0.000816764	0.00386557	-0.0594791	0.0247724	0.0171886	0.433328	sugar_tea	871	629	0.00086737	0.00291021	-0.0108728	0.0164843	0.509692	0.706716	sugar_tea	3169.69	1067.32	1629.54	3680.11	0.0102347	-0.0252339	-2.46553	0.0136813	0.0269504	0.0218097	2.67902	0
POLYAMSYN-PWY: superpathway of polyamine biosynthesis I	group_tea	205	203	0.16485	0.177703	-0.000424318	0.000248033	0.088697	0.570403	group_tea	124	123	0.14018	0.162212	0.000405109	0.000296457	0.174381	0.837133	group_tea	223	223	0.183927	0.17978	-0.000597435	0.000190626	0.0019611	0.00452562	group_tea	871	866	0.141923	0.163153	-0.00014384	0.000104638	0.169599	0.347624	group_tea	1.62547e+07	1.13782e+07	2.75191e+07	9.13322e+07	8.26e-05	-0.000217538	-2.63288	0.00846652	0.0179776	0.021943	9.57392	0.686649
TRNA-CHARGING-PWY: tRNA charging	group_tea	205	205	0.16485	0.177703	-0.0001357	0.000292763	0.643498	0.802492	group_tea	124	124	0.14018	0.162212	0.000389888	0.000366103	0.289047	0.837133	group_tea	223	223	0.183927	0.17978	-0.000879302	0.00022267	0.000105982	0.000584837	group_tea	871	871	0.141923	0.163153	-0.000180569	0.000121817	0.138625	0.319904	group_tea	1.16673e+07	7.46093e+06	2.01686e+07	6.7388e+07	9.68e-05	-0.000267862	-2.76671	0.00566259	0.0125113	0.0219865	11.4854	0.738798
PWY-7315: dTDP-N-acetylthomosamine biosynthesis	sugar_tea	205	118	0.00286139	0.00598949	0.0310922	0.01579	0.0503219	0.131783	sugar_tea	124	48	0.00179363	0.0044914	0.039163	0.0225036	0.0843916	0.263428	sugar_tea	223	96	0.000816764	0.00386557	0.00839943	0.0190227	0.659254	0.791104	sugar_tea	871	344	0.00086737	0.00291021	0.0178686	0.0125776	0.155773	0.595775	sugar_tea	4010.85	1974.68	2763.49	6321.25	0.00814591	0.0224418	2.75498	0.00586957	0.0141255	0.0222805	1.52937	0
HSERMETANA-PWY: L-methionine biosynthesis III	carb_g/day	205	201	0.116504	0.0171115	-0.00507834	0.00280233	0.0714951	0.189519	carb_g/day	124	123	0.113654	0.0131447	-0.00416081	0.00362047	0.252779	0.871218	carb_g/day	223	223	0.115367	0.0148788	-0.00536862	0.00241529	0.0272584	0.0855901	carb_g/day	871	871	0.115514	0.0152108	-0.00273772	0.0011427	0.0167938	0.142101	carb_g/day	127339	76290.5	171421	765836	0.000936222	-0.00348943	-3.72714	0.000193666	0.00211095	0.0232295	1.39397	0
PWY-2723: trehalose degradation V	sugar_tea	205	107	0.00286139	0.00598949	0.0232945	0.0144803	0.109259	0.20007	sugar_tea	124	30	0.00179363	0.0044914	0.0413105	0.0182375	0.0253286	0.213202	sugar_tea	223	75	0.000816764	0.00386557	0.036411	0.0177446	0.04137	0.433328	sugar_tea	871	260	0.00086737	0.00291021	0.00133108	0.0114181	0.907222	0.944587	sugar_tea	4769.18	3006.55	3175.9	7670.31	0.00732804	0.0193935	2.64649	0.0081333	0.0183284	0.0232983	4.93896	0.392585
PWY-7383: anaerobic energy metabolism (invertebrates, cytosol)	group_tea	205	187	0.16485	0.177703	0.000273856	0.000559152	0.624833	0.796451	group_tea	124	120	0.14018	0.162212	9.31e-05	0.000369487	0.801524	0.984885	group_tea	223	223	0.183927	0.17978	-0.000667216	0.000210902	0.00178034	0.00413741	group_tea	871	871	0.141923	0.163153	-0.000172457	0.000105636	0.102926	0.265356	group_tea	3.19846e+06	7.3249e+06	2.24822e+07	8.96144e+07	9.03e-05	-0.000235665	-2.60961	0.00906457	0.0188797	0.0237964	6.16709	0.513547
GLYCOLYSIS: glycolysis I (from glucose 6-phosphate)	group_tea	205	205	0.16485	0.177703	-0.000223068	0.00020785	0.284487	0.687427	group_tea	124	124	0.14018	0.162212	0.000127522	0.000306758	0.678391	0.932439	group_tea	223	222	0.183927	0.17978	-0.000511859	0.000181204	0.00517242	0.00974341	group_tea	871	870	0.141923	0.163153	-0.000140612	0.000113851	0.217146	0.409475	group_tea	2.31474e+07	1.06269e+07	3.04555e+07	7.71484e+07	8.41e-05	-0.000213931	-2.5437	0.0109687	0.0220046	0.023968	4.35892	0.311756
COBALSYN-PWY: adenosylcobalamin salvage from cobinamide I	carb_g/day	205	196	0.116504	0.0171115	-0.00508754	0.00310392	0.102845	0.206928	carb_g/day	124	123	0.113654	0.0131447	-0.00544606	0.00425977	0.203587	0.871218	carb_g/day	223	222	0.115367	0.0148788	-0.00587559	0.00278074	0.0357466	0.0959056	carb_g/day	871	871	0.115514	0.0152108	-0.00362939	0.00129996	0.00535481	0.112702	carb_g/day	103796	55109.6	129324	591755	0.00106601	-0.00424526	-3.98237	6.82e-05	0.00111558	0.023981	0.721291	0
PWY-7184: pyrimidine deoxyribonucleotides de novo biosynthesis I	sugar_tea	205	205	0.00286139	0.00598949	-0.0077242	0.00611436	0.207964	0.300956	sugar_tea	124	124	0.00179363	0.0044914	-0.010511	0.00995026	0.292948	0.47729	sugar_tea	223	223	0.000816764	0.00386557	-0.0125737	0.00807933	0.121091	0.433328	sugar_tea	871	871	0.00086737	0.00291021	-0.00795668	0.00513483	0.121614	0.595775	sugar_tea	26748.4	10100.2	15319.7	37927	0.00333157	-0.00895909	-2.68915	0.00716345	0.0166131	0.0240575	0.303386	0
PWY-6126: superpathway of adenosine nucleotides de novo biosynthesis II	sugar_tea	205	205	0.00286139	0.00598949	-0.0117766	0.00649125	0.0711492	0.158426	sugar_tea	124	124	0.00179363	0.0044914	-0.0151552	0.0110338	0.172171	0.354971	sugar_tea	223	223	0.000816764	0.00386557	-0.011478	0.00910346	0.208713	0.46271	sugar_tea	871	871	0.00086737	0.00291021	-0.00586574	0.00568365	0.302343	0.595775	sugar_tea	23732.5	8213.93	12066.6	30956.1	0.00365224	-0.00965801	-2.64441	0.00818331	0.0183284	0.0240961	0.839897	0
FUCCAT-PWY: fucose degradation	carb_g/day	205	179	0.116504	0.0171115	-0.00493835	0.00486979	0.31177	0.425026	carb_g/day	124	103	0.113654	0.0131447	0.00314424	0.00905937	0.729151	0.907955	carb_g/day	223	218	0.115367	0.0148788	-0.00340141	0.00243119	0.163246	0.264074	carb_g/day	871	854	0.115514	0.0152108	-0.00366751	0.00121097	0.00253152	0.0928226	carb_g/day	42167.7	12184.4	169185	681924	0.00105091	-0.00358531	-3.41163	0.000645767	0.00377082	0.0241948	0.639319	0
P441-PWY: superpathway of N-acetylneuraminate degradation	yoghurt_drink_added_sugar	205	202	0.00794593	0.0228686	-0.000787559	0.00125385	0.530661	0.999044	yoghurt_drink_added_sugar	124	122	0.00650356	0.0176755	-0.00538188	0.00175084	0.00263439	0.439943	yoghurt_drink_added_sugar	223	220	0.00807188	0.0233859	-0.00167566	0.00105232	0.112776	0.996823	yoghurt_drink_added_sugar	871	868	0.00904678	0.0221364	-0.00142959	0.000534419	0.00761399	0.11931	yoghurt_drink_added_sugar	636077	326218	903036	3.50136e+06	0.000431665	-0.00163514	-3.78798	0.000151874	0.0248314	0.024463	5.18583	0.421501
PWY-5723: Rubisco shunt	plant_protein_g/day	205	117	0.0148277	0.00334303	-0.0559984	0.0313603	0.0756717	0.180753	plant_protein_g/day	124	43	0.0154055	0.00278504	-0.0519198	0.040606	0.203517	0.610345	plant_protein_g/day	223	91	0.0152884	0.00234256	0.0250012	0.0361623	0.490075	0.93953	plant_protein_g/day	871	328	0.0156624	0.00281896	-0.0360895	0.0146872	0.0141971	0.180194	plant_protein_g/day	1016.81	606.486	764.694	4635.77	0.0119321	-0.0336875	-2.82328	0.00475351	0.047856	0.0249664	3.36838	0.109364
PWY-5484: glycolysis II (from fructose 6-phosphate)	plant_protein_g/day	205	205	0.0148277	0.00334303	0.0169253	0.00991827	0.0895023	0.185139	plant_protein_g/day	124	124	0.0154055	0.00278504	-0.00665564	0.0166549	0.69017	0.838586	plant_protein_g/day	223	222	0.0152884	0.00234256	0.0163554	0.0131848	0.21614	0.931412	plant_protein_g/day	871	870	0.0156624	0.00281896	0.012809	0.00590745	0.0304107	0.24637	plant_protein_g/day	10165.5	3605.1	5752.43	28655	0.00455592	0.0126445	2.77539	0.00551351	0.053027	0.0249664	1.60916	0
PWY-7269: NAD/NADP-NADH/NADPH mitochondrial interconversion (yeast)	plant_protein_g/day	205	115	0.0148277	0.00334303	-0.0581365	0.0276209	0.0365576	0.173868	plant_protein_g/day	124	36	0.0154055	0.00278504	-0.02141	0.0322375	0.507889	0.706813	plant_protein_g/day	223	85	0.0152884	0.00234256	0.0141242	0.0302104	0.640589	0.93953	plant_protein_g/day	871	276	0.0156624	0.00281896	-0.0276851	0.0119827	0.0210988	0.204782	plant_protein_g/day	1310.76	962.225	1095.69	6964.51	0.00983746	-0.0265303	-2.69686	0.00699964	0.0602338	0.0249664	3.15485	0.0490822
METHGLYUT-PWY: superpathway of methylglyoxal degradation	plant_protein_g/day	205	99	0.0148277	0.00334303	-0.0589631	0.0245549	0.0172536	0.173868	plant_protein_g/day	124	33	0.0154055	0.00278504	-0.0270843	0.0271104	0.319821	0.610345	plant_protein_g/day	223	68	0.0152884	0.00234256	-0.00440993	0.0243892	0.856681	0.968167	plant_protein_g/day	871	199	0.0156624	0.00281896	-0.0163939	0.00943444	0.0826246	0.389516	plant_protein_g/day	1658.52	1360.59	1681.14	11234.9	0.00792177	-0.020473	-2.5844	0.00975494	0.0707678	0.0249664	3.13726	0.0437519
TCA: TCA cycle I (prokaryotic)	plant_protein_g/day	205	197	0.0148277	0.00334303	-0.00556657	0.0114008	0.625923	0.708673	plant_protein_g/day	124	118	0.0154055	0.00278504	0.0188004	0.0171079	0.274176	0.610345	plant_protein_g/day	223	218	0.0152884	0.00234256	0.0199383	0.0119107	0.0956157	0.931412	plant_protein_g/day	871	859	0.0156624	0.00281896	0.0127335	0.00548025	0.020385	0.204782	plant_protein_g/day	7693.66	3416.7	7048.99	33296.6	0.00440841	0.0113871	2.58304	0.00979341	0.0707678	0.0249664	2.97493	0
P42-PWY: incomplete reductive TCA cycle	group_tea	205	201	0.16485	0.177703	-0.000255412	0.000246741	0.301879	0.695363	group_tea	124	123	0.14018	0.162212	-2.29e-06	0.000327473	0.99444	0.99658	group_tea	223	220	0.183927	0.17978	-0.000563289	0.000190347	0.00343075	0.00712043	group_tea	871	866	0.141923	0.163153	-7.75e-05	0.000114333	0.498098	0.690639	group_tea	1.64254e+07	9.32502e+06	2.76e+07	7.64988e+07	8.78e-05	-0.000197856	-2.25459	0.0241589	0.0438887	0.0252255	5.20509	0.423641
PWY0-1241: ADP-L-glycero-&beta,-D-manno-heptose biosynthesis	group_tea	205	131	0.16485	0.177703	0.000394469	0.000504524	0.435218	0.74925	group_tea	124	54	0.14018	0.162212	-0.000437911	0.000612005	0.475692	0.888868	group_tea	223	103	0.183927	0.17978	0.00133701	0.000382235	0.000568322	0.00154117	group_tea	871	378	0.141923	0.163153	0.000232563	0.000216737	0.283562	0.484846	group_tea	3.92859e+06	2.66987e+06	6.84446e+06	2.1288e+07	0.000169684	0.000416991	2.45745	0.0139929	0.0275643	0.0252255	8.47077	0.645841
PWY-6471: peptidoglycan biosynthesis IV (Enterococcus faecium)	yoghurt_drink_other	205	163	0.00422941	0.0174883	0.00100157	0.00650726	0.877832	0.945793	yoghurt_drink_other	124	89	0.0105824	0.0335578	0.00641613	0.00467272	0.172301	0.819515	yoghurt_drink_other	223	190	0.00915487	0.0264873	0.012119	0.00373069	0.00134364	0.443402	yoghurt_drink_other	871	703	0.00592906	0.024977	0.00676325	0.00211663	0.00144746	0.238831	yoghurt_drink_other	23615.8	45799.6	71849.3	223208	0.00165641	0.0074021	4.46877	7.87e-06	0.00257258	0.0253666	2.70169	0
PWY-7219: adenosine ribonucleotides de novo biosynthesis	group_sauces	205	205	0.0077403	0.00666457	0.0162385	0.00719746	0.0251494	0.112037	group_sauces	124	124	0.00818513	0.00747608	-0.000355595	0.00844404	0.96648	0.998315	group_sauces	223	223	0.0085603	0.00611167	0.00993385	0.00734623	0.1777	0.538344	group_sauces	871	871	0.00806531	0.00681226	0.00801984	0.00318609	0.0120107	0.0889305	group_sauces	19303.7	14024.9	18529.8	98511	0.00257881	0.0085296	3.30757	0.000941104	0.00900832	0.0256226	2.31652	0
VALSYN-PWY: L-valine biosynthesis	group_sauces	205	205	0.0077403	0.00666457	0.0177757	0.00702154	0.0121274	0.112037	group_sauces	124	124	0.00818513	0.00747608	-0.00141418	0.00828882	0.864818	0.998315	group_sauces	223	223	0.0085603	0.00611167	0.00975386	0.0071794	0.175681	0.538344	group_sauces	871	871	0.00806531	0.00681226	0.00777362	0.00314342	0.0135903	0.0889305	group_sauces	20283.1	14555.1	19401	101203	0.00253638	0.0084656	3.33766	0.000844857	0.00900832	0.0256226	3.25949	0.0796094
PWY-5686: UMP biosynthesis	group_sauces	205	205	0.0077403	0.00666457	0.0166174	0.00698195	0.0182548	0.112037	group_sauces	124	124	0.00818513	0.00747608	2.84e-05	0.00832301	0.997281	0.998315	group_sauces	223	223	0.0085603	0.00611167	0.00926022	0.00720832	0.200276	0.538344	group_sauces	871	871	0.00806531	0.00681226	0.0077634	0.00310693	0.0126482	0.0889305	group_sauces	20513.8	14435.7	19245.6	103595	0.00251745	0.0083894	3.3325	0.000860695	0.00900832	0.0256226	2.45312	0
PWY-7111: pyruvate fermentation to isobutanol (engineered)	group_sauces	205	205	0.0077403	0.00666457	0.0173001	0.00702159	0.0145943	0.112037	group_sauces	124	124	0.00818513	0.00747608	-0.00117912	0.00830792	0.887378	0.998315	group_sauces	223	223	0.0085603	0.00611167	0.00962204	0.00716938	0.180959	0.538344	group_sauces	871	871	0.00806531	0.00681226	0.00773213	0.00314432	0.0141243	0.0889305	group_sauces	20282.9	14488.2	19455.3	101145	0.00253696	0.00838686	3.30587	0.000946836	0.00900832	0.0256226	3.01021	0.00339193
NONMEVIPP-PWY: methylerythritol phosphate pathway I	group_sauces	205	205	0.0077403	0.00666457	0.0142202	0.00721476	0.0501048	0.11626	group_sauces	124	124	0.00818513	0.00747608	0.000453425	0.00839782	0.957031	0.998315	group_sauces	223	223	0.0085603	0.00611167	0.0101222	0.00714087	0.157765	0.538344	group_sauces	871	871	0.00806531	0.00681226	0.00805911	0.00308894	0.00923701	0.0889305	group_sauces	19211.3	14179.7	19610.9	104804	0.00251732	0.00838213	3.32979	0.00086912	0.00900832	0.0256226	1.61649	0
PWY-5097: L-lysine biosynthesis VI	group_sauces	205	205	0.0077403	0.00666457	0.0158697	0.0069394	0.0232544	0.112037	group_sauces	124	124	0.00818513	0.00747608	-0.000710581	0.00812193	0.93043	0.998315	group_sauces	223	223	0.0085603	0.00611167	0.00985886	0.0070218	0.161731	0.538344	group_sauces	871	871	0.00806531	0.00681226	0.00789499	0.00304642	0.00971507	0.0889305	group_sauces	20766.1	15159.4	20281.7	107751	0.00246964	0.00835229	3.38199	0.00071963	0.00900832	0.0256226	2.48721	0
PWY-6163: chorismate biosynthesis from 3-dehydroquinate	group_sauces	205	205	0.0077403	0.00666457	0.0149473	0.00705601	0.0353769	0.112037	group_sauces	124	124	0.00818513	0.00747608	0.000709538	0.00833032	0.932265	0.998315	group_sauces	223	223	0.0085603	0.00611167	0.0101018	0.00722047	0.16322	0.538344	group_sauces	871	871	0.00806531	0.00681226	0.00779991	0.00313648	0.013076	0.0889305	group_sauces	20085.5	14410.4	19180.9	101652	0.00253731	0.00835059	3.29112	0.000997911	0.00900832	0.0256226	1.80507	0
PWY-6386: UDP-N-acetylmuramoyl-pentapeptide biosynthesis II (lysine-containing)	group_sauces	205	205	0.0077403	0.00666457	0.015937	0.00691861	0.0222836	0.112037	group_sauces	124	124	0.00818513	0.00747608	0.000135207	0.00829372	0.98702	0.998315	group_sauces	223	223	0.0085603	0.00611167	0.00964556	0.00719331	0.181346	0.538344	group_sauces	871	871	0.00806531	0.00681226	0.00764677	0.00311466	0.0142809	0.0889305	group_sauces	20891.1	14537.9	19326	103081	0.00251708	0.00829693	3.29625	0.000979835	0.00900832	0.0256226	2.26659	0
PWY-6387: UDP-N-acetylmuramoyl-pentapeptide biosynthesis I (meso-diaminopimelate containing)	group_sauces	205	205	0.0077403	0.00666457	0.0159261	0.00689093	0.0218477	0.112037	group_sauces	124	124	0.00818513	0.00747608	8.53e-05	0.00826127	0.991783	0.998315	group_sauces	223	223	0.0085603	0.00611167	0.00960837	0.00716404	0.181253	0.538344	group_sauces	871	871	0.00806531	0.00681226	0.00762752	0.00310354	0.0141789	0.0889305	group_sauces	21059.3	14652.3	19484.3	103821	0.00250772	0.00827428	3.29953	0.000968475	0.00900832	0.0256226	2.29372	0
COA-PWY-1: coenzyme A biosynthesis II (mammalian)	group_sauces	205	205	0.0077403	0.00666457	0.0153528	0.00676374	0.0242873	0.112037	group_sauces	124	124	0.00818513	0.00747608	7.07e-05	0.00812501	0.993071	0.998315	group_sauces	223	223	0.0085603	0.00611167	0.00925408	0.00704558	0.190409	0.538344	group_sauces	871	871	0.00806531	0.00681226	0.00774566	0.0030662	0.0117097	0.0889305	group_sauces	21858.8	15147.9	20145	106365	0.00247297	0.00823742	3.33098	0.000865405	0.00900832	0.0256226	2.16352	0
ARO-PWY: chorismate biosynthesis I	group_sauces	205	205	0.0077403	0.00666457	0.015034	0.00703471	0.0338031	0.112037	group_sauces	124	124	0.00818513	0.00747608	0.000449399	0.00830706	0.956947	0.998315	group_sauces	223	223	0.0085603	0.00611167	0.00991184	0.00720232	0.170171	0.538344	group_sauces	871	871	0.00806531	0.00681226	0.00767396	0.00312879	0.0143756	0.0889305	group_sauces	20207.3	14491.2	19277.7	102152	0.00253081	0.00823231	3.25284	0.00114258	0.00900832	0.0256226	1.89886	0
COMPLETE-ARO-PWY: superpathway of aromatic amino acid biosynthesis	group_sauces	205	205	0.0077403	0.00666457	0.0149282	0.00701089	0.0344529	0.112037	group_sauces	124	124	0.00818513	0.00747608	0.000568864	0.00825513	0.945177	0.998315	group_sauces	223	223	0.0085603	0.00611167	0.00970371	0.00716113	0.176803	0.538344	group_sauces	871	871	0.00806531	0.00681226	0.00771646	0.00311388	0.0133989	0.0889305	group_sauces	20344.8	14674.1	19500.1	103132	0.00251855	0.00822764	3.26681	0.00108765	0.00900832	0.0256226	1.84361	0
PWY-5973: cis-vaccenate biosynthesis	group_sauces	205	205	0.0077403	0.00666457	0.0121477	0.00666296	0.0697778	0.136291	group_sauces	124	124	0.00818513	0.00747608	0.00548858	0.00702418	0.436129	0.998315	group_sauces	223	223	0.0085603	0.00611167	0.00108832	0.00615816	0.859887	0.937758	group_sauces	871	871	0.00806531	0.00681226	0.00942999	0.00278924	0.000754954	0.0889305	group_sauces	22525.1	20267.9	26369.3	128537	0.00224904	0.00822295	3.65621	0.000255975	0.00900832	0.0256226	2.02806	0
TRPSYN-PWY: L-tryptophan biosynthesis	group_sauces	205	205	0.0077403	0.00666457	0.0180897	0.00713956	0.0120523	0.112037	group_sauces	124	124	0.00818513	0.00747608	0.00111428	0.00762326	0.884036	0.998315	group_sauces	223	223	0.0085603	0.00611167	0.0110273	0.00675549	0.104049	0.538344	group_sauces	871	871	0.00806531	0.00681226	0.00703718	0.00298168	0.0184889	0.0900721	group_sauces	19618.1	17207.5	21912.2	112481	0.00241671	0.00821897	3.40089	0.000671664	0.00900832	0.0256226	3.10991	0.0353419
PWY-6151: S-adenosyl-L-methionine cycle I	group_sauces	205	205	0.0077403	0.00666457	0.0158806	0.0069113	0.0226141	0.112037	group_sauces	124	124	0.00818513	0.00747608	0.000968974	0.00829315	0.907184	0.998315	group_sauces	223	223	0.0085603	0.00611167	0.0096791	0.00730449	0.186529	0.538344	group_sauces	871	871	0.00806531	0.00681226	0.00740031	0.00314235	0.0187442	0.0900721	group_sauces	20935.4	14539.9	18742.2	101272	0.002536	0.0082154	3.23951	0.00119736	0.00900832	0.0256226	2.101	0
PEPTIDOGLYCANSYN-PWY: peptidoglycan biosynthesis I (meso-diaminopimelate containing)	group_sauces	205	205	0.0077403	0.00666457	0.0158934	0.00683969	0.0211511	0.112037	group_sauces	124	124	0.00818513	0.00747608	5.38e-05	0.00820279	0.994776	0.998315	group_sauces	223	223	0.0085603	0.00611167	0.00980445	0.0071183	0.169814	0.538344	group_sauces	871	871	0.00806531	0.00681226	0.00749508	0.00308412	0.0152921	0.0889305	group_sauces	21376	14862	19735.5	105133	0.0024914	0.00820584	3.29366	0.000988905	0.00900832	0.0256226	2.3545	0
PWY-7221: guanosine ribonucleotides de novo biosynthesis	group_sauces	205	205	0.0077403	0.00666457	0.0152052	0.00683286	0.0271833	0.112037	group_sauces	124	124	0.00818513	0.00747608	-0.000612339	0.00813638	0.940135	0.998315	group_sauces	223	223	0.0085603	0.00611167	0.00937649	0.00704771	0.184767	0.538344	group_sauces	871	871	0.00806531	0.00681226	0.00779609	0.0030429	0.0105737	0.0889305	group_sauces	21418.8	15105.6	20132.8	108000	0.00246439	0.00818173	3.31998	0.000900232	0.00900832	0.0256226	2.26957	0
PWY-5667: CDP-diacylglycerol biosynthesis I	group_sauces	205	205	0.0077403	0.00666457	0.0138857	0.0069475	0.0469998	0.11626	group_sauces	124	124	0.00818513	0.00747608	0.000346553	0.00840639	0.967186	0.998315	group_sauces	223	223	0.0085603	0.00611167	0.0109887	0.00724827	0.130955	0.538344	group_sauces	871	871	0.00806531	0.00681226	0.00756128	0.00310854	0.0152001	0.0889305	group_sauces	20717.8	14150.8	19034.1	103487	0.00252064	0.00815962	3.23711	0.00120745	0.00900832	0.0256226	1.7325	0
PWY0-1319: CDP-diacylglycerol biosynthesis II	group_sauces	205	205	0.0077403	0.00666457	0.0138823	0.00694719	0.0470426	0.11626	group_sauces	124	124	0.00818513	0.00747608	0.000346758	0.0084064	0.967166	0.998315	group_sauces	223	223	0.0085603	0.00611167	0.0109859	0.00724778	0.131029	0.538344	group_sauces	871	871	0.00806531	0.00681226	0.00756114	0.00310854	0.015202	0.0889305	group_sauces	20719.6	14150.8	19036.6	103487	0.00252061	0.00815887	3.23686	0.00120851	0.00900832	0.0256226	1.73145	0
PWY66-422: D-galactose degradation V (Leloir pathway)	group_sauces	205	205	0.0077403	0.00666457	0.015136	0.00683303	0.0278855	0.112037	group_sauces	124	124	0.00818513	0.00747608	0.00139206	0.00801033	0.862331	0.998315	group_sauces	223	223	0.0085603	0.00611167	0.0112973	0.00706399	0.111207	0.538344	group_sauces	871	871	0.00806531	0.00681226	0.00699693	0.00308837	0.0237241	0.0940583	group_sauces	21417.7	15584.7	20040.1	104843	0.0024854	0.00806651	3.24557	0.00117218	0.00900832	0.0256226	2.09381	0
PWY-6121: 5-aminoimidazole ribonucleotide biosynthesis I	group_sauces	205	205	0.0077403	0.00666457	0.0169236	0.00684945	0.0143219	0.112037	group_sauces	124	124	0.00818513	0.00747608	8.05e-05	0.0081679	0.992153	0.998315	group_sauces	223	223	0.0085603	0.00611167	0.00950306	0.00710737	0.182593	0.538344	group_sauces	871	871	0.00806531	0.00681226	0.00714127	0.0030627	0.0199458	0.0927057	group_sauces	21315.1	14989.2	19796.2	106608	0.0024791	0.00805967	3.25104	0.00114983	0.00900832	0.0256226	2.76021	0
PWY-6277: superpathway of 5-aminoimidazole ribonucleotide biosynthesis	group_sauces	205	205	0.0077403	0.00666457	0.0173819	0.00686372	0.0120992	0.112037	group_sauces	124	124	0.00818513	0.00747608	-0.000125743	0.00817046	0.987747	0.998315	group_sauces	223	223	0.0085603	0.00611167	0.00966431	0.00709739	0.174707	0.538344	group_sauces	871	871	0.00806531	0.00681226	0.00705002	0.00306276	0.0215804	0.0940583	group_sauces	21226.7	14979.8	19851.9	106604	0.00247946	0.00805651	3.24931	0.00115686	0.00900832	0.0256226	3.00814	0.00270649
PWY-6317: galactose degradation I (Leloir pathway)	group_sauces	205	205	0.0077403	0.00666457	0.0150348	0.0068335	0.0289464	0.112037	group_sauces	124	124	0.00818513	0.00747608	0.00126811	0.00799008	0.874166	0.998315	group_sauces	223	223	0.0085603	0.00611167	0.0112847	0.00706081	0.111444	0.538344	group_sauces	871	871	0.00806531	0.00681226	0.00698184	0.00308901	0.0240557	0.0940583	group_sauces	21414.8	15663.8	20058.2	104800	0.00248501	0.00802706	3.2302	0.00123704	0.00900832	0.0256226	2.09458	0
PWY-7357: thiamin formation from pyrithiamine and oxythiamine (yeast)	group_sauces	205	205	0.0077403	0.00666457	0.0167648	0.00694176	0.0166368	0.112037	group_sauces	124	124	0.00818513	0.00747608	-0.000100799	0.00787203	0.989805	0.998315	group_sauces	223	223	0.0085603	0.00611167	0.00944145	0.0068919	0.172116	0.538344	group_sauces	871	871	0.00806531	0.00681226	0.00720465	0.00302598	0.0174841	0.0900721	group_sauces	20752.1	16137.2	21053.4	109212	0.00244591	0.00796799	3.25767	0.0011233	0.00900832	0.0256226	2.76582	0
PANTO-PWY: phosphopantothenate biosynthesis I	group_sauces	205	205	0.0077403	0.00666457	0.0143205	0.00678732	0.0361113	0.112037	group_sauces	124	124	0.00818513	0.00747608	0.0010763	0.00814913	0.895147	0.998315	group_sauces	223	223	0.0085603	0.00611167	0.00836386	0.00690215	0.22691	0.547257	group_sauces	871	871	0.00806531	0.00681226	0.00754893	0.00293326	0.0102311	0.0889305	group_sauces	21707.2	15058.4	20990.9	116225	0.00239744	0.00793191	3.30848	0.000938025	0.00900832	0.0256226	1.61465	0
PWY-6595: superpathway of guanosine nucleotides degradation (plants)	group_sauces	205	189	0.0077403	0.00666457	0.0298126	0.0120167	0.0139293	0.112037	group_sauces	124	118	0.00818513	0.00747608	0.00403835	0.00837133	0.630454	0.998315	group_sauces	223	223	0.0085603	0.00611167	0.00881299	0.00702543	0.211025	0.538344	group_sauces	871	864	0.00806531	0.00681226	0.00690865	0.00289668	0.017294	0.0900721	group_sauces	6925.13	14269.6	20260.7	119179	0.00249506	0.00788128	3.15876	0.00158445	0.00942025	0.0256226	3.67193	0.182991
PWY-5188: tetrapyrrole biosynthesis I (from glutamate)	group_sauces	205	204	0.0077403	0.00666457	0.0113103	0.00660394	0.0883325	0.155279	group_sauces	124	124	0.00818513	0.00747608	0.00192392	0.00825961	0.816215	0.998315	group_sauces	223	223	0.0085603	0.00611167	0.0105825	0.00685611	0.124156	0.538344	group_sauces	871	871	0.00806531	0.00681226	0.00738783	0.00293795	0.0120965	0.0889305	group_sauces	22929.5	14658.2	21273.8	115854	0.0023924	0.0078332	3.27419	0.00105964	0.00900832	0.0256226	0.972863	0
PWY-2942: L-lysine biosynthesis III	group_sauces	205	205	0.0077403	0.00666457	0.0152515	0.00666287	0.0231269	0.112037	group_sauces	124	124	0.00818513	0.00747608	-3.91e-05	0.00791412	0.996069	0.998315	group_sauces	223	223	0.0085603	0.00611167	0.00884331	0.00686548	0.199082	0.538344	group_sauces	871	871	0.00806531	0.00681226	0.00717204	0.00295318	0.0153607	0.0889305	group_sauces	22525.7	15966	21215.8	114663	0.00239477	0.00775884	3.23991	0.00119568	0.00900832	0.0256226	2.29989	0
1CMET2-PWY: N10-formyl-tetrahydrofolate biosynthesis	group_sauces	205	205	0.0077403	0.00666457	0.0125182	0.00643326	0.0530803	0.11794	group_sauces	124	124	0.00818513	0.00747608	0.000211935	0.00714047	0.976371	0.998315	group_sauces	223	223	0.0085603	0.00611167	0.0061107	0.00597916	0.307919	0.62743	group_sauces	871	871	0.00806531	0.00681226	0.00818634	0.0027165	0.0026572	0.0889305	group_sauces	24162.3	19613.1	27971.8	135513	0.00219655	0.0076566	3.48573	0.000490796	0.00900832	0.0256226	1.76297	0
PWY-724: superpathway of L-lysine, L-threonine and L-methionine biosynthesis II	group_sauces	205	205	0.0077403	0.00666457	0.016023	0.00663148	0.0165859	0.112037	group_sauces	124	124	0.00818513	0.00747608	-0.000994914	0.00772821	0.897782	0.998315	group_sauces	223	223	0.0085603	0.00611167	0.00890965	0.00665884	0.182285	0.538344	group_sauces	871	871	0.00806531	0.00681226	0.00699774	0.00290096	0.016063	0.0898442	group_sauces	22739.4	16743.4	22552.9	118828	0.00235139	0.00763095	3.24529	0.00117329	0.00900832	0.0256226	2.93179	0
PWY0-1586: peptidoglycan maturation (meso-diaminopimelate containing)	group_sauces	205	205	0.0077403	0.00666457	0.0123787	0.00572793	0.0318749	0.112037	group_sauces	124	124	0.00818513	0.00747608	0.00095623	0.00688902	0.889839	0.998315	group_sauces	223	223	0.0085603	0.00611167	0.0124684	0.00568826	0.029442	0.538344	group_sauces	871	871	0.00806531	0.00681226	0.00642636	0.00270966	0.0179271	0.0900721	group_sauces	30479.3	21071	30905.9	136198	0.00213856	0.00758296	3.54583	0.000391384	0.00900832	0.0256226	2.54613	0
HISDEG-PWY: L-histidine degradation I	group_sauces	205	202	0.0077403	0.00666457	0.0136182	0.00771804	0.0792034	0.141902	group_sauces	124	122	0.00818513	0.00747608	0.00242529	0.00902786	0.788676	0.998315	group_sauces	223	221	0.0085603	0.00611167	0.00786214	0.00674228	0.244868	0.565079	group_sauces	871	862	0.00806531	0.00681226	0.00718608	0.00286689	0.0123756	0.0889305	group_sauces	16787.5	12269.6	21998.2	121668	0.00240616	0.00755915	3.14158	0.00168036	0.00963998	0.0256226	0.958643	0
PWY-6897: thiamin salvage II	group_sauces	205	205	0.0077403	0.00666457	0.0136523	0.00663598	0.0409532	0.115804	group_sauces	124	124	0.00818513	0.00747608	-0.00459641	0.00767901	0.550598	0.998315	group_sauces	223	221	0.0085603	0.00611167	0.00226608	0.00658733	0.73118	0.875192	group_sauces	871	868	0.00806531	0.00681226	0.00900369	0.00281454	0.0014295	0.0889305	group_sauces	22708.5	16958.6	23045.3	126236	0.00230053	0.00751998	3.2688	0.00108004	0.00900832	0.0256226	4.25763	0.295383
PWY-3841: folate transformations II	group_sauces	205	205	0.0077403	0.00666457	0.0117952	0.00649085	0.0706891	0.137268	group_sauces	124	124	0.00818513	0.00747608	0.000467182	0.00718209	0.948245	0.998315	group_sauces	223	223	0.0085603	0.00611167	0.00511711	0.00607727	0.400711	0.678055	group_sauces	871	871	0.00806531	0.00681226	0.00822519	0.00278973	0.00328024	0.0889305	group_sauces	23735.4	19386.5	27075.9	128492	0.00224343	0.00747116	3.33024	0.000867699	0.00900832	0.0256226	1.61791	0
PWY-5695: urate biosynthesis/inosine 5-phosphate degradation	group_sauces	205	205	0.0077403	0.00666457	0.0132906	0.00586814	0.0245976	0.112037	group_sauces	124	124	0.00818513	0.00747608	-0.000130153	0.00693245	0.985052	0.998315	group_sauces	223	223	0.0085603	0.00611167	0.00823209	0.00581162	0.15806	0.538344	group_sauces	871	871	0.00806531	0.00681226	0.00718083	0.00253217	0.00467704	0.0889305	group_sauces	29040.1	20807.8	29607.7	155961	0.00206102	0.00742053	3.60042	0.000317704	0.00900832	0.0256226	2.21544	0
PYRIDNUCSYN-PWY: NAD biosynthesis I (from aspartate)	group_sauces	205	204	0.0077403	0.00666457	0.0120764	0.00657109	0.0675826	0.134361	group_sauces	124	124	0.00818513	0.00747608	0.00060321	0.00703817	0.931846	0.998315	group_sauces	223	223	0.0085603	0.00611167	0.00919961	0.0061491	0.136076	0.538344	group_sauces	871	871	0.00806531	0.00681226	0.0072694	0.00273088	0.00791365	0.0889305	group_sauces	23159.3	20187.4	26447.1	134090	0.00221467	0.00740575	3.34395	0.000825934	0.00900832	0.0256226	1.52697	0
PWY-3001: superpathway of L-isoleucine biosynthesis I	group_sauces	205	205	0.0077403	0.00666457	0.0159826	0.0063633	0.0128107	0.112037	group_sauces	124	124	0.00818513	0.00747608	-0.00045411	0.00739509	0.951138	0.998315	group_sauces	223	223	0.0085603	0.00611167	0.00827824	0.00648852	0.203374	0.538344	group_sauces	871	871	0.00806531	0.00681226	0.0064694	0.00283998	0.0229713	0.0940583	group_sauces	24696.5	18285.8	23752.5	123985	0.00228982	0.00726273	3.17174	0.00151527	0.00942025	0.0256226	3.06925	0.022564
ANAGLYCOLYSIS-PWY: glycolysis III (from glucose)	group_sauces	205	205	0.0077403	0.00666457	0.0136966	0.00655331	0.0378854	0.11298	group_sauces	124	124	0.00818513	0.00747608	-0.00151187	0.00737675	0.83796	0.998315	group_sauces	223	223	0.0085603	0.00611167	0.0102699	0.00633382	0.106367	0.538344	group_sauces	871	871	0.00806531	0.00681226	0.00672735	0.00272768	0.0138436	0.0889305	group_sauces	23285.1	18376.8	24926.9	134404	0.00223054	0.00722078	3.23724	0.00120692	0.00900832	0.0256226	2.64238	0
PANTOSYN-PWY: pantothenate and coenzyme A biosynthesis I	group_sauces	205	205	0.0077403	0.00666457	0.0137627	0.00631024	0.0303497	0.112037	group_sauces	124	124	0.00818513	0.00747608	0.0020741	0.00754162	0.783777	0.998315	group_sauces	223	223	0.0085603	0.00611167	0.00708634	0.00641115	0.270241	0.602565	group_sauces	871	871	0.00806531	0.00681226	0.00660668	0.00278966	0.01809	0.0900721	group_sauces	25113.5	17582.1	24329.2	128499	0.00226152	0.00717791	3.17393	0.00150388	0.00942025	0.0256226	1.58902	0
THRESYN-PWY: superpathway of L-threonine biosynthesis	group_sauces	205	205	0.0077403	0.00666457	0.0152564	0.00614442	0.0138565	0.112037	group_sauces	124	124	0.00818513	0.00747608	-1.53e-05	0.0072102	0.998315	0.998315	group_sauces	223	223	0.0085603	0.00611167	0.0079291	0.00635813	0.213706	0.538344	group_sauces	871	871	0.00806531	0.00681226	0.00630984	0.0027864	0.023789	0.0940583	group_sauces	26487.3	19235.6	24736.7	128800	0.00224022	0.00708952	3.16465	0.00155269	0.00942025	0.0256226	2.83334	0
PWY-7229: superpathway of adenosine nucleotides de novo biosynthesis I	group_sauces	205	205	0.0077403	0.00666457	0.0123329	0.006014	0.0416062	0.115804	group_sauces	124	124	0.00818513	0.00747608	-0.00175749	0.00711613	0.805355	0.998315	group_sauces	223	223	0.0085603	0.00611167	0.00806064	0.00610014	0.187758	0.538344	group_sauces	871	871	0.00806531	0.00681226	0.00681934	0.00260878	0.00910461	0.0889305	group_sauces	27648.6	19747.5	26873.2	146935	0.0021262	0.00689362	3.24223	0.00118599	0.00900832	0.0256226	2.33337	0
PWY-4242: pantothenate and coenzyme A biosynthesis III	group_sauces	205	205	0.0077403	0.00666457	0.0117135	0.00547125	0.0334904	0.112037	group_sauces	124	124	0.00818513	0.00747608	-0.000754334	0.00658722	0.909023	0.998315	group_sauces	223	223	0.0085603	0.00611167	0.00952956	0.00564168	0.0926233	0.538344	group_sauces	871	870	0.00806531	0.00681226	0.00579639	0.00247846	0.0195776	0.0922946	group_sauces	33406.2	23046	31418.4	162793	0.00199735	0.00645062	3.22959	0.00123968	0.00900832	0.0256226	2.48916	0
PWY-6545: pyrimidine deoxyribonucleotides de novo biosynthesis III	group_sauces	205	203	0.0077403	0.00666457	0.0147649	0.00606215	0.0157527	0.112037	group_sauces	124	124	0.00818513	0.00747608	-0.000908852	0.00621104	0.883912	0.998315	group_sauces	223	223	0.0085603	0.00611167	0.00378985	0.00527748	0.473454	0.720528	group_sauces	871	871	0.00806531	0.00681226	0.00628963	0.00228085	0.00594562	0.0889305	group_sauces	27211.1	25922.2	35904.3	192224	0.00188558	0.00612704	3.24942	0.00115641	0.00900832	0.0256226	3.51476	0.146456
P441-PWY: superpathway of N-acetylneuraminate degradation	group_sauces	205	202	0.0077403	0.00666457	0.00829145	0.0041724	0.0482913	0.11626	group_sauces	124	122	0.00818513	0.00747608	0.00317776	0.00447988	0.479536	0.998315	group_sauces	223	220	0.0085603	0.00611167	0.0089539	0.00411869	0.0307993	0.538344	group_sauces	871	868	0.00806531	0.00681226	0.00358748	0.0018256	0.0497244	0.132331	group_sauces	57441.9	49827.4	58949.8	300046	0.00146448	0.00480168	3.27876	0.00104264	0.00900832	0.0256226	2.28966	0
UBISYN-PWY: superpathway of ubiquinol-8 biosynthesis (prokaryotic)	group_sauces	205	88	0.0077403	0.00666457	-0.0285543	0.0124804	0.0231869	0.112037	group_sauces	124	24	0.00818513	0.00747608	-0.00621279	0.00986129	0.529901	0.998315	group_sauces	223	57	0.0085603	0.00611167	-0.0100545	0.0100358	0.317518	0.62743	group_sauces	871	178	0.00806531	0.00681226	-0.011463	0.00420557	0.00654646	0.0889305	group_sauces	6420.17	10283.3	9928.86	56539.4	0.00346747	-0.011965	-3.45066	0.000559218	0.00900832	0.0256226	2.15759	0
PWY-7409: phospholipid remodeling (phosphatidylethanolamine, yeast)	group_sauces	205	94	0.0077403	0.00666457	-0.0273171	0.0130256	0.0372337	0.112037	group_sauces	124	29	0.00818513	0.00747608	-0.00499054	0.0112979	0.659492	0.998315	group_sauces	223	64	0.0085603	0.00611167	-0.0081456	0.00989542	0.411311	0.678055	group_sauces	871	206	0.00806531	0.00681226	-0.0146448	0.00432601	0.000743029	0.0889305	group_sauces	5893.94	7834.31	10212.5	53434.9	0.00359499	-0.0137748	-3.83165	0.000127285	0.00900832	0.0256226	2.04948	0
PWY-6629: superpathway of L-tryptophan biosynthesis	group_sauces	205	92	0.0077403	0.00666457	-0.0364727	0.0165834	0.0289995	0.112037	group_sauces	124	31	0.00818513	0.00747608	-0.0040593	0.0166628	0.807948	0.998315	group_sauces	223	66	0.0085603	0.00611167	-0.0117933	0.0143092	0.410742	0.678055	group_sauces	871	221	0.00806531	0.00681226	-0.0154841	0.00625438	0.0134867	0.0889305	group_sauces	3636.22	3601.69	4883.92	25564.2	0.00515122	-0.0159391	-3.09423	0.00197321	0.0101241	0.0256226	2.13068	0
PWY-821: superpathway of sulfur amino acid biosynthesis (Saccharomyces cerevisiae)	group_sauces	205	129	0.0077403	0.00666457	-0.0404227	0.0146626	0.00637581	0.112037	group_sauces	124	74	0.00818513	0.00747608	-0.00259149	0.0185152	0.888924	0.998315	group_sauces	223	167	0.0085603	0.00611167	-0.0208325	0.0142581	0.14543	0.538344	group_sauces	871	648	0.00806531	0.00681226	-0.0161145	0.00700632	0.0216858	0.0940583	group_sauces	4651.37	2917.04	4918.97	20371.3	0.00551664	-0.0190612	-3.45523	0.000549829	0.00900832	0.0256226	3.10606	0.0341458
PWY-5840: superpathway of menaquinol-7 biosynthesis	group_sauces	205	126	0.0077403	0.00666457	-0.0282068	0.0158175	0.0760594	0.140353	group_sauces	124	58	0.00818513	0.00747608	-0.0125118	0.0189418	0.510185	0.998315	group_sauces	223	131	0.0085603	0.00611167	-0.0341767	0.0155709	0.0292252	0.538344	group_sauces	871	431	0.00806531	0.00681226	-0.0166333	0.00753213	0.0274834	0.0951873	group_sauces	3996.92	2787.12	4124.53	17626.4	0.00591985	-0.0203876	-3.44394	0.000573294	0.00900832	0.0256226	1.44993	0
CITRULBIO-PWY: L-citrulline biosynthesis	group_sauces	205	185	0.0077403	0.00666457	0.00701281	0.0126771	0.580757	0.659771	group_sauces	124	120	0.00818513	0.00747608	-0.00646113	0.00689136	0.350447	0.998315	group_sauces	223	216	0.0085603	0.00611167	0.0178734	0.00645745	0.00614397	0.537717	group_sauces	871	852	0.00806531	0.00681226	0.00696321	0.00259952	0.00753527	0.0889305	group_sauces	6222.41	21056.7	23981.6	147983	0.00224031	0.00685922	3.06173	0.0022006	0.0105823	0.0256226	6.64715	0.548679
PWY-4984: urea cycle	group_sauces	205	184	0.0077403	0.00666457	0.00729042	0.0125721	0.562646	0.641378	group_sauces	124	120	0.00818513	0.00747608	-0.00654301	0.00689619	0.344736	0.998315	group_sauces	223	216	0.0085603	0.00611167	0.0191892	0.00654233	0.0037269	0.537717	group_sauces	871	852	0.00806531	0.00681226	0.00701597	0.00264043	0.00802926	0.0889305	group_sauces	6326.8	21027.2	23363.4	143434	0.0022695	0.0070213	3.09377	0.00197634	0.0101241	0.0256226	7.32837	0.590632
POLYAMSYN-PWY: superpathway of polyamine biosynthesis I	group_sauces	205	203	0.0077403	0.00666457	0.019247	0.00618487	0.00213342	0.112037	group_sauces	124	123	0.00818513	0.00747608	-0.00208173	0.00648307	0.748701	0.998315	group_sauces	223	223	0.0085603	0.00611167	0.0121683	0.00571394	0.0343268	0.538344	group_sauces	871	866	0.00806531	0.00681226	0.00639309	0.00247764	0.0100358	0.0889305	group_sauces	26142	23792.4	30628.7	162902	0.00202666	0.00767162	3.78534	0.000153496	0.00900832	0.0256226	6.65165	0.548984
PWY-922: mevalonate pathway I	plant_protein_g/day	205	141	0.0148277	0.00334303	-0.0143492	0.0261133	0.58328	0.680533	plant_protein_g/day	124	75	0.0154055	0.00278504	-0.103119	0.0426991	0.0172562	0.547151	plant_protein_g/day	223	156	0.0152884	0.00234256	-0.0433528	0.0346475	0.212184	0.931412	plant_protein_g/day	871	570	0.0156624	0.00281896	-0.0301784	0.0143104	0.035245	0.24637	plant_protein_g/day	1466.48	548.483	833.02	4883.09	0.0113731	-0.0337702	-2.96929	0.00298487	0.042437	0.0259762	3.33041	0.0992113
GLYCOLYSIS: glycolysis I (from glucose 6-phosphate)	plant_protein_g/day	205	205	0.0148277	0.00334303	0.0180135	0.0103087	0.0821265	0.181653	plant_protein_g/day	124	124	0.0154055	0.00278504	-0.00782907	0.0170376	0.646722	0.809009	plant_protein_g/day	223	222	0.0152884	0.00234256	0.0181377	0.0137108	0.18727	0.931412	plant_protein_g/day	871	870	0.0156624	0.00281896	0.013005	0.00618344	0.0357375	0.24637	plant_protein_g/day	9409.98	3444.96	5319.53	26154.1	0.00474961	0.013065	2.75076	0.00594577	0.0555505	0.0259762	1.87134	0
CALVIN-PWY: Calvin-Benson-Bassham cycle	group_sauces	205	205	0.0077403	0.00666457	0.0156365	0.00698315	0.0262514	0.112037	group_sauces	124	124	0.00818513	0.00747608	-0.0003054	0.00828327	0.970651	0.998315	group_sauces	223	223	0.0085603	0.00611167	0.0110651	0.00706406	0.118707	0.538344	group_sauces	871	871	0.00806531	0.00681226	0.00703721	0.00304049	0.0208739	0.0940583	group_sauces	20506.8	14574.6	20039.7	108171	0.00247467	0.00795609	3.21501	0.0013044	0.00922394	0.0263594	2.48945	0
PWY-6700: queuosine biosynthesis	group_sauces	205	205	0.0077403	0.00666457	0.0141079	0.0064624	0.0301946	0.112037	group_sauces	124	124	0.00818513	0.00747608	0.00032934	0.00771082	0.966003	0.998315	group_sauces	223	223	0.0085603	0.00611167	0.00764494	0.00651818	0.24213	0.562697	group_sauces	871	871	0.00806531	0.00681226	0.00662479	0.00273976	0.015811	0.0898442	group_sauces	23944.9	16818.9	23536.8	133222	0.00225005	0.00711745	3.16324	0.00156024	0.00942025	0.0263594	1.98397	0
NONOXIPENT-PWY: pentose phosphate pathway (non-oxidative branch)	group_sauces	205	205	0.0077403	0.00666457	0.0178778	0.00685417	0.00978929	0.112037	group_sauces	124	124	0.00818513	0.00747608	0.000338135	0.0080156	0.966422	0.998315	group_sauces	223	223	0.0085603	0.00611167	0.00965887	0.00694974	0.166002	0.538344	group_sauces	871	871	0.00806531	0.00681226	0.00663021	0.00303236	0.0290472	0.0968239	group_sauces	21285.8	15564.2	20704.4	108752	0.00245214	0.007858	3.20455	0.00135274	0.00922394	0.0264424	3.24825	0.0764245
PWY-6606: guanosine nucleotides degradation II	group_sauces	205	196	0.0077403	0.00666457	0.0184332	0.00697271	0.00888754	0.112037	group_sauces	124	123	0.00818513	0.00747608	0.00384089	0.00731461	0.6005	0.998315	group_sauces	223	223	0.0085603	0.00611167	0.00798428	0.00593292	0.179791	0.538344	group_sauces	871	869	0.00806531	0.00681226	0.00491867	0.00262652	0.0614484	0.143815	group_sauces	20568.2	18690.4	28409.4	144957	0.00216867	0.00654086	3.01607	0.00256073	0.0111648	0.0264424	3.48582	0.139369
PWY-6305: putrescine biosynthesis IV	group_sauces	205	204	0.0077403	0.00666457	0.0181089	0.00640304	0.00516024	0.112037	group_sauces	124	123	0.00818513	0.00747608	0.00309829	0.0067291	0.646054	0.998315	group_sauces	223	223	0.0085603	0.00611167	0.00891918	0.00575458	0.12261	0.538344	group_sauces	871	871	0.00806531	0.00681226	0.00479801	0.00245222	0.0507159	0.13389	group_sauces	24390.9	22084.4	30197.6	166296	0.00202873	0.00649196	3.20001	0.00137424	0.00922394	0.0264424	4.20109	0.285899
PWY-6708: ubiquinol-8 biosynthesis (prokaryotic)	group_sauces	205	101	0.0077403	0.00666457	-0.0283214	0.012934	0.0297037	0.112037	group_sauces	124	35	0.00818513	0.00747608	-0.00511236	0.012229	0.676662	0.998315	group_sauces	223	72	0.0085603	0.00611167	-0.0103877	0.0107791	0.336266	0.641433	group_sauces	871	251	0.00806531	0.00681226	-0.0108268	0.00466341	0.0204834	0.0938823	group_sauces	5977.74	6686.8	8606.7	45982.6	0.00385604	-0.0117574	-3.04909	0.00229539	0.0107228	0.0264424	1.99132	0
GLYCOGENSYNTH-PWY: glycogen biosynthesis I (from ADP-D-Glucose)	group_sauces	205	205	0.0077403	0.00666457	0.0137923	0.00752429	0.0682915	0.134505	group_sauces	124	124	0.00818513	0.00747608	0.00335395	0.00860674	0.697463	0.998315	group_sauces	223	223	0.0085603	0.00611167	0.0103041	0.00730247	0.159658	0.538344	group_sauces	871	871	0.00806531	0.00681226	0.00754095	0.00327355	0.021481	0.0940583	group_sauces	17663.2	13499.7	18752.6	93317.5	0.00264228	0.00827899	3.13328	0.00172867	0.00974612	0.0265032	0.992079	0
COBALSYN-PWY: adenosylcobalamin salvage from cobinamide I	group_sauces	205	196	0.0077403	0.00666457	0.0186729	0.00801146	0.0208092	0.112037	group_sauces	124	123	0.00818513	0.00747608	-0.00287729	0.00785661	0.714853	0.998315	group_sauces	223	222	0.0085603	0.00611167	0.00944808	0.00684549	0.168948	0.538344	group_sauces	871	871	0.00806531	0.00681226	0.00730795	0.00303942	0.0164084	0.0900721	group_sauces	15580.3	16200.5	21339.8	108248	0.00248937	0.00766572	3.07937	0.00207435	0.0101241	0.0265032	3.7701	0.204265
TRNA-CHARGING-PWY: tRNA charging	group_sauces	205	205	0.0077403	0.00666457	0.0148408	0.00744537	0.0475881	0.11626	group_sauces	124	124	0.00818513	0.00747608	-9.14e-05	0.00797171	0.990868	0.998315	group_sauces	223	223	0.0085603	0.00611167	0.0113614	0.00678489	0.0954646	0.538344	group_sauces	871	871	0.00806531	0.00681226	0.00682302	0.00287386	0.017806	0.0900721	group_sauces	18039.6	15736.1	21722.7	121079	0.00237976	0.00758425	3.18699	0.00143764	0.00940216	0.0265032	2.25711	0
BRANCHED-CHAIN-AA-SYN-PWY: superpathway of branched amino acid biosynthesis	group_sauces	205	205	0.0077403	0.00666457	0.016073	0.0068009	0.0190741	0.112037	group_sauces	124	124	0.00818513	0.00747608	-0.00103021	0.00776188	0.894633	0.998315	group_sauces	223	223	0.0085603	0.00611167	0.00866683	0.00675623	0.200927	0.538344	group_sauces	871	871	0.00806531	0.00681226	0.00669229	0.00293744	0.0229536	0.0940583	group_sauces	21620.6	16598.4	21907.4	115894	0.00238352	0.00736205	3.08873	0.00201013	0.0101241	0.0265032	2.89887	0
PWY-5103: L-isoleucine biosynthesis III	group_sauces	205	205	0.0077403	0.00666457	0.0159071	0.00662396	0.0172502	0.112037	group_sauces	124	124	0.00818513	0.00747608	-0.000916061	0.00767215	0.905159	0.998315	group_sauces	223	223	0.0085603	0.00611167	0.00845335	0.00669055	0.207768	0.538344	group_sauces	871	871	0.00806531	0.00681226	0.00643079	0.00291108	0.0274307	0.0951873	group_sauces	22791	16988.9	22339.6	118003	0.00235622	0.00718774	3.05054	0.00228432	0.0107228	0.0265032	2.95183	0
PWY-6126: superpathway of adenosine nucleotides de novo biosynthesis II	group_sauces	205	205	0.0077403	0.00666457	0.0119626	0.0059115	0.044347	0.11626	group_sauces	124	124	0.00818513	0.00747608	-0.00193395	0.00697114	0.781937	0.998315	group_sauces	223	223	0.0085603	0.00611167	0.0076416	0.00592307	0.198368	0.538344	group_sauces	871	871	0.00806531	0.00681226	0.00646227	0.00254981	0.0114386	0.0889305	group_sauces	28615.8	20577.5	28504	153810	0.00207835	0.00654105	3.14724	0.00164818	0.00962421	0.0265032	2.35458	0
RHAMCAT-PWY: L-rhamnose degradation I	group_sauces	205	205	0.0077403	0.00666457	0.0132693	0.0057525	0.0221058	0.112037	group_sauces	124	124	0.00818513	0.00747608	-0.00317654	0.00690856	0.646507	0.998315	group_sauces	223	223	0.0085603	0.00611167	0.00865673	0.00574045	0.132996	0.538344	group_sauces	871	871	0.00806531	0.00681226	0.00607295	0.00249174	0.0150006	0.0889305	group_sauces	30219.5	20952	30346.5	161063	0.00203035	0.00649378	3.19835	0.00138218	0.00922394	0.0265032	3.51714	0.147034
PWY-7663: gondoate biosynthesis (anaerobic)	group_sauces	205	205	0.0077403	0.00666457	0.0139106	0.00643932	0.0319426	0.112037	group_sauces	124	124	0.00818513	0.00747608	0.000807511	0.00663399	0.903325	0.998315	group_sauces	223	223	0.0085603	0.00611167	0.000191825	0.00610777	0.974974	0.986937	group_sauces	871	871	0.00806531	0.00681226	0.00657936	0.00258476	0.0110863	0.0889305	group_sauces	24116.8	22722.2	26806.1	149678	0.00211608	0.00601708	2.8435	0.00446211	0.0148889	0.0265032	3.07627	0.024792
DENOVOPURINE2-PWY: superpathway of purine nucleotides de novo biosynthesis II	group_sauces	205	205	0.0077403	0.00666457	0.0121878	0.00566083	0.0325208	0.112037	group_sauces	124	124	0.00818513	0.00747608	-0.000612098	0.00628915	0.922631	0.998315	group_sauces	223	223	0.0085603	0.00611167	0.00532966	0.00557732	0.340335	0.641774	group_sauces	871	871	0.00806531	0.00681226	0.00598857	0.00238175	0.0121053	0.0889305	group_sauces	31206.1	25282.2	32147.6	176282	0.00194287	0.00600893	3.0928	0.00198275	0.0101241	0.0265032	2.31465	0
PWY-841: superpathway of purine nucleotides de novo biosynthesis I	group_sauces	205	205	0.0077403	0.00666457	0.0120369	0.00564881	0.0343271	0.112037	group_sauces	124	124	0.00818513	0.00747608	-0.00136147	0.00635722	0.830788	0.998315	group_sauces	223	223	0.0085603	0.00611167	0.00467588	0.00562305	0.40657	0.678055	group_sauces	871	871	0.00806531	0.00681226	0.00604851	0.0023978	0.0118299	0.0889305	group_sauces	31339	24743.7	31626.8	173929	0.00195501	0.00589909	3.01743	0.00254932	0.0111648	0.0265032	2.53621	0
PWY0-166: superpathway of pyrimidine deoxyribonucleotides de novo biosynthesis (E. coli)	group_sauces	205	205	0.0077403	0.00666457	0.0110959	0.00566017	0.0513509	0.117655	group_sauces	124	124	0.00818513	0.00747608	-0.00188775	0.00636313	0.767235	0.998315	group_sauces	223	223	0.0085603	0.00611167	0.00392117	0.00551738	0.478033	0.720528	group_sauces	871	871	0.00806531	0.00681226	0.00643161	0.0023952	0.00738702	0.0889305	group_sauces	31213.4	24697.8	32849.9	174308	0.00194969	0.0058905	3.02125	0.00251731	0.0111648	0.0265032	2.51845	0
PWY-7222: guanosine deoxyribonucleotides de novo biosynthesis II	group_sauces	205	205	0.0077403	0.00666457	0.0104176	0.00550409	0.0598497	0.124386	group_sauces	124	124	0.00818513	0.00747608	-0.00214527	0.00647804	0.741106	0.998315	group_sauces	223	223	0.0085603	0.00611167	0.00685226	0.00543148	0.208447	0.538344	group_sauces	871	871	0.00806531	0.00681226	0.00594217	0.00233889	0.01124	0.0889305	group_sauces	33008.7	23829.4	33897.2	182802	0.00191202	0.00589047	3.08076	0.00206472	0.0101241	0.0265032	2.24709	0
PWY-7228: superpathway of guanosine nucleotides de novo biosynthesis I	group_sauces	205	205	0.0077403	0.00666457	0.0102858	0.00579792	0.0775852	0.141604	group_sauces	124	124	0.00818513	0.00747608	-0.00125011	0.00653557	0.848634	0.998315	group_sauces	223	223	0.0085603	0.00611167	0.00247927	0.00557699	0.657084	0.83676	group_sauces	871	871	0.00806531	0.00681226	0.00673629	0.00241712	0.00543774	0.0889305	group_sauces	29747.8	23411.7	32151.4	171161	0.0019746	0.00588529	2.98049	0.00287784	0.0117949	0.0265032	2.26497	0
PWY-6125: superpathway of guanosine nucleotides de novo biosynthesis II	group_sauces	205	205	0.0077403	0.00666457	0.0102325	0.00568297	0.073288	0.13891	group_sauces	124	124	0.00818513	0.00747608	-0.00133855	0.00646212	0.836256	0.998315	group_sauces	223	223	0.0085603	0.00611167	0.00356018	0.00546182	0.515197	0.741447	group_sauces	871	871	0.00806531	0.00681226	0.00639847	0.00235492	0.0067178	0.0889305	group_sauces	30963.5	23946.9	33521.6	180322	0.00192896	0.00579678	3.00513	0.00265465	0.0112737	0.0265032	2.06139	0
PWY-5862: superpathway of demethylmenaquinol-9 biosynthesis	group_sauces	205	88	0.0077403	0.00666457	-0.0290188	0.014831	0.0517821	0.117655	group_sauces	124	27	0.00818513	0.00747608	-0.00238352	0.0140358	0.865443	0.998315	group_sauces	223	60	0.0085603	0.00611167	-0.00355644	0.0122585	0.772	0.889493	group_sauces	871	175	0.00806531	0.00681226	-0.0139389	0.00520339	0.00752829	0.0889305	group_sauces	4546.34	5076.03	6654.68	36934.1	0.0043351	-0.0128266	-2.95878	0.00308862	0.0119781	0.0265032	2.36315	0
PWY-5860: superpathway of demethylmenaquinol-6 biosynthesis I	group_sauces	205	88	0.0077403	0.00666457	-0.0290188	0.014831	0.0517821	0.117655	group_sauces	124	27	0.00818513	0.00747608	-0.00238352	0.0140358	0.865443	0.998315	group_sauces	223	60	0.0085603	0.00611167	-0.00355644	0.0122585	0.772	0.889493	group_sauces	871	178	0.00806531	0.00681226	-0.0141197	0.00523135	0.00708902	0.0889305	group_sauces	4546.34	5076.03	6654.68	36540.4	0.00435122	-0.0129434	-2.97465	0.00293324	0.0118416	0.0265032	2.37783	0
PWY-5896: superpathway of menaquinol-10 biosynthesis	group_sauces	205	88	0.0077403	0.00666457	-0.0309752	0.0155767	0.0481129	0.11626	group_sauces	124	27	0.00818513	0.00747608	-0.00256144	0.0149148	0.863935	0.998315	group_sauces	223	60	0.0085603	0.00611167	-0.00364814	0.0130282	0.779729	0.889493	group_sauces	871	175	0.00806531	0.00681226	-0.0146918	0.00553205	0.00805855	0.0889305	group_sauces	4121.46	4495.36	5891.53	32676	0.00460364	-0.0135795	-2.94973	0.00318056	0.0119781	0.0265032	2.41444	0
PWY-5850: superpathway of menaquinol-6 biosynthesis I	group_sauces	205	88	0.0077403	0.00666457	-0.0309752	0.0155767	0.0481129	0.11626	group_sauces	124	27	0.00818513	0.00747608	-0.00256144	0.0149148	0.863935	0.998315	group_sauces	223	60	0.0085603	0.00611167	-0.00364814	0.0130282	0.779729	0.889493	group_sauces	871	178	0.00806531	0.00681226	-0.0148864	0.00556314	0.00759371	0.0889305	group_sauces	4121.46	4495.36	5891.53	32311.7	0.00462151	-0.0137051	-2.96551	0.00302181	0.0119052	0.0265032	2.42846	0
SER-GLYSYN-PWY: superpathway of L-serine and glycine biosynthesis I	group_sauces	205	205	0.0077403	0.00666457	0.016043	0.00687451	0.0206101	0.112037	group_sauces	124	124	0.00818513	0.00747608	0.000508141	0.00769159	0.947437	0.998315	group_sauces	223	223	0.0085603	0.00611167	0.0110551	0.00672083	0.101433	0.538344	group_sauces	871	871	0.00806531	0.00681226	0.00604206	0.00291819	0.0387033	0.117611	group_sauces	21160	16903.1	22138.8	117428	0.00237269	0.0073316	3.08999	0.00200164	0.0101241	0.0265665	2.89501	0
DAPLYSINESYN-PWY: L-lysine biosynthesis I	sugar_tea	205	203	0.00286139	0.00598949	-0.00770362	0.00756935	0.310044	0.41925	sugar_tea	124	124	0.00179363	0.0044914	-0.00782676	0.0111024	0.482224	0.641685	sugar_tea	223	222	0.000816764	0.00386557	-0.0085281	0.0104263	0.414286	0.602266	sugar_tea	871	867	0.00086737	0.00291021	-0.0123249	0.00689316	0.0741304	0.595775	sugar_tea	17453.5	8112.68	9199.06	21045.7	0.00423292	-0.00960003	-2.26794	0.0233326	0.0405839	0.0270732	0.255106	0
PWY-7254: TCA cycle VII (acetate-producers)	group_tea	205	129	0.16485	0.177703	0.000214772	0.000534798	0.68841	0.81247	group_tea	124	49	0.14018	0.162212	-0.000905379	0.000680956	0.186203	0.837133	group_tea	223	106	0.183927	0.17978	0.0015256	0.000435587	0.000559251	0.00154089	group_tea	871	407	0.141923	0.163153	0.0003374	0.000247452	0.173081	0.352572	group_tea	3.4964e+06	2.15656e+06	5.27047e+06	1.63312e+07	0.000191549	0.000453106	2.36548	0.0180067	0.0344754	0.0270928	10.4595	0.71318
NAD-BIOSYNTHESIS-II: NAD salvage pathway II	beer	205	195	0.0159322	0.0417865	-0.00585941	0.00152419	0.00016242	0.00904135	beer	124	111	0.0190324	0.0398694	-0.00605391	0.00272944	0.0284525	0.512273	beer	223	216	0.0202225	0.0414092	0.000146507	0.00110774	0.894907	0.984648	beer	871	836	0.0321389	0.0591078	-0.00139378	0.000530528	0.00876251	0.41309	beer	430447	134231	814932	3.55291e+06	0.000450263	-0.00165582	-3.67745	0.000235575	0.0385166	0.0271933	13.0937	0.770882
PWY-6737: starch degradation V	group_sauces	205	205	0.0077403	0.00666457	0.0138295	0.00766598	0.0727335	0.13891	group_sauces	124	124	0.00818513	0.00747608	-0.000510251	0.00864706	0.953044	0.998315	group_sauces	223	223	0.0085603	0.00611167	0.0102239	0.00737378	0.167002	0.538344	group_sauces	871	871	0.00806531	0.00681226	0.00777011	0.0031759	0.0146197	0.0889305	group_sauces	17016.3	13374.1	18391.6	99144.3	0.00260002	0.00802359	3.08597	0.00202891	0.0101241	0.0273601	1.643	0
PWY0-1297: superpathway of purine deoxyribonucleosides degradation	group_dairy	205	205	0.118197	0.0996813	0.000148213	0.000409691	0.717912	0.991112	group_dairy	124	124	0.132773	0.0985231	0.000968344	0.000549303	0.080513	0.893429	group_dairy	223	223	0.145015	0.0954049	0.00038307	0.000435154	0.379662	0.587578	group_dairy	871	871	0.150163	0.0950992	0.000635936	0.000211417	0.00270612	0.178604	group_dairy	5.95781e+06	3.31418e+06	5.28096e+06	2.23729e+07	0.000164564	0.000550915	3.34772	0.000814784	0.0666086	0.0273856	1.85416	0
GLUCARDEG-PWY: D-glucarate degradation I	group_sauces	205	109	0.0077403	0.00666457	-0.0218496	0.012117	0.0728587	0.13891	group_sauces	124	35	0.00818513	0.00747608	-0.00668643	0.0114995	0.562034	0.998315	group_sauces	223	71	0.0085603	0.00611167	0.00140544	0.0101649	0.89016	0.950656	group_sauces	871	244	0.00806531	0.00681226	-0.0113076	0.00431609	0.00895004	0.0889305	group_sauces	6810.98	7562.1	9678.16	53680.7	0.00358674	-0.0101989	-2.8435	0.00446206	0.0148889	0.0273893	2.38707	0
PWY-7409: phospholipid remodeling (phosphatidylethanolamine, yeast)	sugar_tea	205	94	0.00286139	0.00598949	0.0299154	0.014324	0.0380197	0.122102	sugar_tea	124	29	0.00179363	0.0044914	0.0454945	0.0175434	0.0106998	0.213202	sugar_tea	223	64	0.000816764	0.00386557	5.8e-05	0.0152298	0.996966	0.996966	sugar_tea	871	206	0.00086737	0.00291021	0.00775225	0.00967304	0.423103	0.634655	sugar_tea	4873.86	3249.16	4311.34	10687.5	0.00657641	0.016293	2.4775	0.0132308	0.026221	0.0276037	5.59106	0.463429
PWY0-1533: methylphosphonate degradation I	plant_protein_g/day	205	98	0.0148277	0.00334303	-0.0439828	0.0243639	0.0725408	0.179471	plant_protein_g/day	124	28	0.0154055	0.00278504	-0.0252713	0.0268806	0.349055	0.623446	plant_protein_g/day	223	72	0.0152884	0.00234256	-0.00147468	0.0254934	0.953925	0.982338	plant_protein_g/day	871	239	0.0156624	0.00281896	-0.019537	0.00974294	0.0452474	0.266637	plant_protein_g/day	1684.63	1383.96	1538.67	10534.7	0.00812662	-0.0209454	-2.57738	0.00995511	0.0707678	0.0278324	1.52419	0
GALACTUROCAT-PWY: D-galacturonate degradation I	group_tea	205	204	0.16485	0.177703	-0.000322434	0.000302253	0.287368	0.687427	group_tea	124	124	0.14018	0.162212	0.000382119	0.000358715	0.288923	0.837133	group_tea	223	223	0.183927	0.17978	-0.000751197	0.000212614	0.000501216	0.00145089	group_tea	871	870	0.141923	0.163153	-0.00015274	0.000114207	0.181445	0.358774	group_tea	1.09461e+07	7.77141e+06	2.21216e+07	7.66681e+07	9.23e-05	-0.000245838	-2.6649	0.00770104	0.0164591	0.0282924	9.4428	0.682298
ORNDEG-PWY: superpathway of ornithine degradation	plant_protein_g/day	205	53	0.0148277	0.00334303	-0.0464633	0.0215266	0.0320874	0.173868	plant_protein_g/day	124	16	0.0154055	0.00278504	-0.033222	0.0215104	0.125131	0.610345	plant_protein_g/day	223	39	0.0152884	0.00234256	-0.00251025	0.021713	0.908068	0.978832	plant_protein_g/day	871	99	0.0156624	0.00281896	-0.0140673	0.0068931	0.0415797	0.260498	plant_protein_g/day	2157.98	2161.24	2121.1	21046.1	0.00603172	-0.017225	-2.85574	0.00429363	0.0468006	0.0284926	3.067	0.0218446
HISTSYN-PWY: L-histidine biosynthesis	group_sauces	205	205	0.0077403	0.00666457	0.0155846	0.00671201	0.0212505	0.112037	group_sauces	124	124	0.00818513	0.00747608	-0.00148368	0.0074328	0.842124	0.998315	group_sauces	223	223	0.0085603	0.00611167	0.00853101	0.00658911	0.196788	0.538344	group_sauces	871	871	0.00806531	0.00681226	0.00655095	0.00289154	0.023725	0.0940583	group_sauces	22197	18100.7	23032.8	119603	0.00233805	0.00710139	3.03731	0.00238697	0.0109935	0.02863	3.01479	0.00490709
PWY0-862: (5Z)-dodec-5-enoate biosynthesis	sugar_tea	205	167	0.00286139	0.00598949	0.0185446	0.014715	0.209047	0.300956	sugar_tea	124	86	0.00179363	0.0044914	0.029105	0.0286643	0.311987	0.496371	sugar_tea	223	163	0.000816764	0.00386557	0.0289053	0.021997	0.190207	0.458163	sugar_tea	871	555	0.00086737	0.00291021	0.0242859	0.0152293	0.111149	0.595775	sugar_tea	4618.29	1217.07	2066.68	4311.59	0.00904852	0.0233768	2.5835	0.0097804	0.0210407	0.0288043	0.214506	0
PWY-7209: superpathway of pyrimidine ribonucleosides degradation	animal_protein_en%	205	120	0.00530414	0.00421386	-0.0221098	0.0300246	0.462356	0.797322	animal_protein_en%	124	104	0.00469162	0.00227717	-0.0511099	0.0618308	0.410112	0.899139	animal_protein_en%	223	190	0.00581923	0.00315798	-0.0937993	0.0296925	0.00180745	0.29823	animal_protein_en%	871	752	0.00530509	0.00310008	-0.0374131	0.0158079	0.018165	0.749305	animal_protein_en%	1109.29	261.572	1134.24	4001.75	0.0123969	-0.0451838	-3.64475	0.000267647	0.0419544	0.0288235	3.52217	0.148252
PWY-7279: aerobic respiration II (cytochrome c) (yeast)	animal_protein_en%	205	38	0.00530414	0.00421386	0.0149264	0.0138539	0.282595	0.787904	animal_protein_en%	124	10	0.00469162	0.00227717	-0.00881134	0.0242284	0.716744	0.913711	animal_protein_en%	223	29	0.00581923	0.00315798	0.0564961	0.0126637	1.31e-05	0.00430717	animal_protein_en%	871	80	0.00530509	0.00310008	0.017002	0.00667463	0.0110292	0.727929	animal_protein_en%	5210.19	1703.54	6235.64	22446.4	0.00530031	0.0223814	4.22265	2.41e-05	0.00789514	0.0288235	9.85377	0.695548
PWY-6353: purine nucleotides degradation II (aerobic)	sugar_tea	205	203	0.00286139	0.00598949	-0.00877805	0.00575926	0.129072	0.224674	sugar_tea	124	123	0.00179363	0.0044914	-0.0197921	0.00845408	0.0209178	0.213202	sugar_tea	223	223	0.000816764	0.00386557	-0.00816036	0.00869908	0.349246	0.556228	sugar_tea	871	871	0.00086737	0.00291021	-0.00330104	0.00538721	0.540199	0.724657	sugar_tea	30148.6	13991.6	13214.6	34456.6	0.00330029	-0.00831212	-2.5186	0.0117821	0.0242311	0.0288671	2.71603	0
PPGPPMET-PWY: ppGpp biosynthesis	group_tea	205	198	0.16485	0.177703	-0.000357735	0.000246502	0.148343	0.57984	group_tea	124	122	0.14018	0.162212	-0.000234543	0.000388212	0.546926	0.888868	group_tea	223	221	0.183927	0.17978	-0.000623554	0.000242579	0.0108269	0.0184169	group_tea	871	860	0.141923	0.163153	-9.7e-05	0.000137527	0.480697	0.675405	group_tea	1.64573e+07	6.63532e+06	1.69939e+07	5.2872e+07	0.000103718	-0.000249252	-2.40316	0.0162539	0.0318266	0.0290177	3.80123	0.210781
PWY-7279: aerobic respiration II (cytochrome c) (yeast)	protein_en%	205	38	0.00884271	0.00556029	0.0148866	0.0105661	0.160416	0.968341	protein_en%	124	10	0.00808824	0.00304585	-0.0026827	0.0183739	0.884164	0.951464	protein_en%	223	29	0.00950002	0.0041242	0.0428551	0.00972954	1.66e-05	0.005481	protein_en%	871	80	0.0088052	0.00409236	0.0134086	0.00510068	0.00872099	0.719482	protein_en%	8957.22	2962.08	10563.7	38436.5	0.00405156	0.0179496	4.4303	9.41e-06	0.0030771	0.0291303	8.69003	0.654777
GOLPDLCAT-PWY: superpathway of glycerol degradation to 1,3-propanediol	sugar_tea	205	202	0.00286139	0.00598949	-0.0160628	0.00737861	0.0306743	0.114086	sugar_tea	124	121	0.00179363	0.0044914	-0.0163508	0.0124091	0.190219	0.373725	sugar_tea	223	221	0.000816764	0.00386557	-0.0152554	0.0102315	0.137413	0.433328	sugar_tea	871	869	0.00086737	0.00291021	-0.00379174	0.00635996	0.551205	0.730512	sugar_tea	18367.5	6494.06	9552.69	24722.4	0.00411217	-0.010834	-2.63462	0.00842318	0.0186107	0.0294404	2.11263	0
PWY-922: mevalonate pathway I	sugar_tea	205	141	0.00286139	0.00598949	0.0169577	0.0145446	0.245047	0.344753	sugar_tea	124	75	0.00179363	0.0044914	0.00135891	0.0272167	0.960262	0.984393	sugar_tea	223	156	0.000816764	0.00386557	0.0261754	0.021082	0.215719	0.462938	sugar_tea	871	570	0.00086737	0.00291021	0.0219212	0.01387	0.114364	0.595775	sugar_tea	4727.11	1349.99	2249.96	5198.12	0.00859862	0.0188417	2.19125	0.0284336	0.048175	0.0294999	0.599705	0
PWY-6385: peptidoglycan biosynthesis III (mycobacteria)	group_sauces	205	205	0.0077403	0.00666457	0.0129703	0.00638674	0.043597	0.11626	group_sauces	124	124	0.00818513	0.00747608	-0.00210517	0.00722515	0.771278	0.998315	group_sauces	223	223	0.0085603	0.00611167	0.00646267	0.00614983	0.294482	0.62743	group_sauces	871	871	0.00806531	0.00681226	0.00664349	0.00270951	0.0144062	0.0889305	group_sauces	24515.6	19156.1	26440.8	136213	0.00220152	0.00655981	2.97967	0.00288561	0.0117949	0.0296461	2.44693	0
PWY-7184: pyrimidine deoxyribonucleotides de novo biosynthesis I	group_sauces	205	205	0.0077403	0.00666457	0.00995473	0.00555702	0.0747517	0.139481	group_sauces	124	124	0.00818513	0.00747608	-0.00129075	0.0062674	0.837185	0.998315	group_sauces	223	223	0.0085603	0.00611167	0.00243391	0.00528418	0.645542	0.828906	group_sauces	871	871	0.00806531	0.00681226	0.00614111	0.00230447	0.0078453	0.0889305	group_sauces	32383	25458	35813.4	188302	0.00188325	0.0054372	2.88713	0.0038877	0.0140064	0.0296461	2.22957	0
PWY-5656: mannosylglycerate biosynthesis I	group_sauces	205	51	0.0077403	0.00666457	-0.0184279	0.00875152	0.0364799	0.112037	group_sauces	124	14	0.00818513	0.00747608	0.00171447	0.00718372	0.811779	0.998315	group_sauces	223	39	0.0085603	0.00611167	-0.0128133	0.0070531	0.0706374	0.538344	group_sauces	871	133	0.00806531	0.00681226	-0.00571035	0.00324845	0.0791233	0.170658	group_sauces	13056.7	19377.6	20102	94764.8	0.00260553	-0.00683022	-2.62143	0.00875628	0.0244312	0.0296461	4.00945	0.251768
PWY-5899: superpathway of menaquinol-13 biosynthesis	group_sauces	205	153	0.0077403	0.00666457	-0.0402396	0.015379	0.00956117	0.112037	group_sauces	124	71	0.00818513	0.00747608	-0.0151262	0.0193953	0.437005	0.998315	group_sauces	223	142	0.0085603	0.00611167	-0.0401651	0.0154513	0.00997483	0.537717	group_sauces	871	493	0.00806531	0.00681226	-0.00828984	0.00758007	0.274418	0.378904	group_sauces	4228.08	2658.31	4188.61	17404.2	0.00592565	-0.0183594	-3.09829	0.00194643	0.0101241	0.0296461	5.8083	0.483498
PWY-6353: purine nucleotides degradation II (aerobic)	group_sauces	205	203	0.0077403	0.00666457	0.0118651	0.00521973	0.0240977	0.112037	group_sauces	124	123	0.00818513	0.00747608	-0.00128061	0.00550772	0.816547	0.998315	group_sauces	223	223	0.0085603	0.00611167	0.00776247	0.00564792	0.170731	0.538344	group_sauces	871	871	0.00806531	0.00681226	0.00532673	0.00241804	0.0278634	0.0951873	group_sauces	36703.2	32965.2	31348.9	171031	0.00191724	0.00568889	2.96722	0.00300503	0.0119052	0.0298951	3.15853	0.0501916
PWY-7204: pyridoxal 5-phosphate salvage II (plants)	carb_g/day	205	111	0.116504	0.0171115	0.0168276	0.00571172	0.00359939	0.163296	carb_g/day	124	44	0.113654	0.0131447	0.0116757	0.00875659	0.184959	0.871218	carb_g/day	223	95	0.115367	0.0148788	0.0113305	0.00577994	0.0512333	0.11741	carb_g/day	871	319	0.115514	0.0152108	0.00437955	0.00272549	0.108444	0.272864	carb_g/day	30652.6	13041.6	29933.2	134620	0.00219134	0.00766786	3.49916	0.000466723	0.00308633	0.0299831	4.63845	0.353232
GOLPDLCAT-PWY: superpathway of glycerol degradation to 1,3-propanediol	carb_g/day	205	202	0.116504	0.0171115	-0.00574425	0.00258155	0.0272079	0.163296	carb_g/day	124	121	0.113654	0.0131447	-0.00299038	0.00416444	0.474154	0.88894	carb_g/day	223	221	0.115367	0.0148788	-0.00641023	0.00269289	0.018162	0.0855901	carb_g/day	871	869	0.115514	0.0152108	-0.00277477	0.00122497	0.0237487	0.182258	carb_g/day	150051	57661.7	137899	666421	0.000994037	-0.0037227	-3.74503	0.000180374	0.00211095	0.0299831	2.23897	0
PWY-6527: stachyose degradation	carb_g/day	205	205	0.116504	0.0171115	-0.00495444	0.0026455	0.0625652	0.185792	carb_g/day	124	124	0.113654	0.0131447	-0.00616247	0.0044096	0.16486	0.871218	carb_g/day	223	223	0.115367	0.0148788	-0.00636774	0.00272865	0.0205244	0.0855901	carb_g/day	871	871	0.115514	0.0152108	-0.00298314	0.00127289	0.0193238	0.157702	carb_g/day	142885	51428.1	134308	617194	0.00102825	-0.00393444	-3.82636	0.000130052	0.00170107	0.0299831	1.75773	0
P164-PWY: purine nucleobases degradation I (anaerobic)	carb_g/day	205	181	0.116504	0.0171115	-0.0108933	0.00506895	0.0328338	0.163679	carb_g/day	124	120	0.113654	0.0131447	-0.00161009	0.00336344	0.633059	0.904126	carb_g/day	223	219	0.115367	0.0148788	-0.00545906	0.00223282	0.015297	0.0855901	carb_g/day	871	861	0.115514	0.0152108	-0.00257645	0.00104781	0.0141334	0.140972	carb_g/day	38919.1	88396	200583	910830	0.000898488	-0.00323557	-3.60112	0.000316846	0.00278551	0.0303067	3.90319	0.231397
PWY-7199: pyrimidine deoxyribonucleosides salvage	carb_g/day	205	204	0.116504	0.0171115	-0.00512537	0.00219276	0.0204119	0.163296	carb_g/day	124	124	0.113654	0.0131447	-0.0022608	0.00363359	0.535004	0.88894	carb_g/day	223	223	0.115367	0.0148788	-0.00533618	0.00240438	0.0274926	0.0855901	carb_g/day	871	871	0.115514	0.0152108	-0.00275448	0.0011228	0.0143545	0.140972	carb_g/day	207978	75740.6	172980	793218	0.000894457	-0.00347636	-3.88656	0.000101676	0.00138534	0.0303067	1.68913	0
PWY-5690: TCA cycle II (plants and fungi)	yoghurt_drink_added_sugar	205	203	0.00794593	0.0228686	-0.000568314	0.00149223	0.703726	0.999044	yoghurt_drink_added_sugar	124	122	0.00650356	0.0176755	-0.00199337	0.00250666	0.428132	0.949842	yoghurt_drink_added_sugar	223	221	0.00807188	0.0233859	-0.000634012	0.00122218	0.604467	0.996823	yoghurt_drink_added_sugar	871	865	0.00904678	0.0221364	-0.00248609	0.000666403	0.000203555	0.0335866	yoghurt_drink_added_sugar	449085	159150	669470	2.25178e+06	0.000532285	-0.00186856	-3.51044	0.000447364	0.0487626	0.0304858	2.64075	0
PWY-1042: glycolysis IV (plant cytosol)	group_sauces	205	205	0.0077403	0.00666457	0.013941	0.00722016	0.0549227	0.119897	group_sauces	124	124	0.00818513	0.00747608	-0.000805687	0.00855595	0.925135	0.998315	group_sauces	223	223	0.0085603	0.00611167	0.0114204	0.007309	0.119619	0.538344	group_sauces	871	871	0.00806531	0.00681226	0.00686962	0.00311659	0.0277723	0.0951873	group_sauces	19182.5	13660.4	18719.1	102953	0.00254398	0.00762026	2.99541	0.0027408	0.0114903	0.0305135	2.06456	0
PWY-7187: pyrimidine deoxyribonucleotides de novo biosynthesis II	group_sauces	205	205	0.0077403	0.00666457	0.0124041	0.00597045	0.0390311	0.114354	group_sauces	124	124	0.00818513	0.00747608	-0.00127173	0.00680306	0.85203	0.998315	group_sauces	223	223	0.0085603	0.00611167	0.00609428	0.00582068	0.296257	0.62743	group_sauces	871	871	0.00806531	0.00681226	0.0060896	0.00258775	0.0188332	0.0900721	group_sauces	28053.4	21606.9	29515.6	149333	0.00209194	0.00616936	2.94912	0.00318685	0.0119781	0.0305135	2.28798	0
FAO-PWY: fatty acid &beta,-oxidation I	group_sauces	205	174	0.0077403	0.00666457	0.00245894	0.0127671	0.847467	0.882878	group_sauces	124	106	0.00818513	0.00747608	0.0130754	0.0162727	0.423279	0.998315	group_sauces	223	216	0.0085603	0.00611167	0.00995235	0.00527549	0.0606038	0.538344	group_sauces	871	844	0.00806531	0.00681226	0.00496103	0.00258511	0.0553139	0.140304	group_sauces	6135.04	3776.44	35931.5	149638	0.00226177	0.00595672	2.63366	0.00844702	0.0241985	0.0305135	0.988427	0
PWY-5863: superpathway of phylloquinol biosynthesis	group_sauces	205	146	0.0077403	0.00666457	-0.0296525	0.0131552	0.0252778	0.112037	group_sauces	124	69	0.00818513	0.00747608	-0.0132259	0.0158759	0.406468	0.998315	group_sauces	223	142	0.0085603	0.00611167	-0.0329603	0.0129172	0.0114061	0.537717	group_sauces	871	489	0.00806531	0.00681226	-0.0074084	0.00638319	0.24612	0.362587	group_sauces	5778.34	3967.54	5993.22	24542.8	0.00498247	-0.0149739	-3.00532	0.00265304	0.0112737	0.0305135	4.60075	0.347932
PWY-6608: guanosine nucleotides degradation III	group_sauces	205	204	0.0077403	0.00666457	0.0155125	0.00580936	0.00820923	0.112037	group_sauces	124	124	0.00818513	0.00747608	-0.00503941	0.00688639	0.465746	0.998315	group_sauces	223	223	0.0085603	0.00611167	0.00975305	0.00554116	0.0797916	0.538344	group_sauces	871	871	0.00806531	0.00681226	0.004628	0.00239536	0.0536769	0.13892	group_sauces	29630.8	21087.1	32568.6	174284	0.00197039	0.00573672	2.91147	0.00359736	0.0132173	0.0305135	6.02001	0.501662
PWY-5138: unsaturated, even numbered fatty acid &beta,-oxidation	group_sauces	205	69	0.0077403	0.00666457	-0.0129125	0.00903421	0.154481	0.235601	group_sauces	124	19	0.00818513	0.00747608	0.00404038	0.00724406	0.578062	0.998315	group_sauces	223	53	0.0085603	0.00611167	-0.0148728	0.00707486	0.0367041	0.538344	group_sauces	871	173	0.00806531	0.00681226	-0.00732815	0.0033179	0.0274601	0.0951873	group_sauces	12252.4	19056.2	19978.6	90839	0.00265255	-0.00734583	-2.76935	0.00561681	0.0180068	0.0305395	3.98216	0.24664
PWY-7315: dTDP-N-acetylthomosamine biosynthesis	group_sauces	205	118	0.0077403	0.00666457	-0.0329006	0.0143106	0.0225364	0.112037	group_sauces	124	48	0.00818513	0.00747608	-0.00710234	0.0142745	0.619717	0.998315	group_sauces	223	96	0.0085603	0.00611167	-0.00512013	0.0123797	0.67958	0.845817	group_sauces	871	344	0.00806531	0.00681226	-0.0125285	0.00565058	0.0268681	0.0951873	group_sauces	4882.94	4907.68	6525.02	31319.4	0.00458181	-0.0130429	-2.84668	0.00441773	0.0148889	0.0305395	2.51653	0
PWY-5136: fatty acid &beta,-oxidation II (peroxisome)	group_sauces	205	174	0.0077403	0.00666457	0.00248525	0.0124822	0.842384	0.882878	group_sauces	124	106	0.00818513	0.00747608	0.0123442	0.0157656	0.435195	0.998315	group_sauces	223	216	0.0085603	0.00611167	0.0103265	0.00519865	0.048291	0.538344	group_sauces	871	844	0.00806531	0.00681226	0.00471583	0.00256788	0.0666424	0.150379	group_sauces	6418.25	4023.24	37001.5	151653	0.00224114	0.00584081	2.60618	0.00915586	0.0245407	0.030898	1.17888	0
PWY-5837: 1,4-dihydroxy-2-naphthoate biosynthesis I	group_sauces	205	153	0.0077403	0.00666457	-0.0335699	0.0137327	0.0153707	0.112037	group_sauces	124	71	0.00818513	0.00747608	-0.0105437	0.0162415	0.517471	0.998315	group_sauces	223	142	0.0085603	0.00611167	-0.0334221	0.0129827	0.0107049	0.537717	group_sauces	871	493	0.00806531	0.00681226	-0.00756871	0.0063411	0.232963	0.349389	group_sauces	5302.56	3790.94	5932.95	24869.7	0.0050065	-0.0151518	-3.02643	0.00247458	0.0111648	0.030898	5.2898	0.432871
PWY-6703: preQ0 biosynthesis	group_sauces	205	205	0.0077403	0.00666457	0.0113662	0.00632906	0.0740301	0.13891	group_sauces	124	124	0.00818513	0.00747608	0.000572865	0.00771913	0.940965	0.998315	group_sauces	223	223	0.0085603	0.00611167	0.00640514	0.00619287	0.302153	0.62743	group_sauces	871	871	0.00806531	0.00681226	0.0059563	0.0026459	0.0246268	0.0944981	group_sauces	24964.5	16782.8	26074.5	142841	0.00217874	0.00622407	2.85673	0.00428032	0.0147333	0.0311849	1.20718	0
P162-PWY: L-glutamate degradation V (via hydroxyglutarate)	plant_protein_g/day	205	138	0.0148277	0.00334303	-0.025336	0.0309701	0.414286	0.520194	plant_protein_g/day	124	90	0.0154055	0.00278504	0.0458115	0.0459068	0.32034	0.610345	plant_protein_g/day	223	170	0.0152884	0.00234256	0.0688868	0.0364295	0.059956	0.931412	plant_protein_g/day	871	709	0.0156624	0.00281896	0.0394849	0.0141175	0.00527436	0.124324	plant_protein_g/day	1042.59	474.511	753.516	5017.45	0.0117137	0.0336638	2.87388	0.00405461	0.0457192	0.0312117	4.80413	0.375537
PWY-5690: TCA cycle II (plants and fungi)	plant_protein_g/day	205	203	0.0148277	0.00334303	-0.00780802	0.0101838	0.444173	0.553559	plant_protein_g/day	124	122	0.0154055	0.00278504	0.0207306	0.0153741	0.180197	0.610345	plant_protein_g/day	223	221	0.0152884	0.00234256	0.0229034	0.0120903	0.0595248	0.931412	plant_protein_g/day	871	865	0.0156624	0.00281896	0.0129743	0.00519742	0.0127356	0.16811	plant_protein_g/day	9642.23	4230.8	6841.11	37019	0.00416186	0.0112483	2.70272	0.0068774	0.0602338	0.0312117	4.92153	0.390433
AST-PWY: L-arginine degradation II (AST pathway)	plant_protein_g/day	205	92	0.0148277	0.00334303	-0.0349097	0.0222879	0.118858	0.213572	plant_protein_g/day	124	28	0.0154055	0.00278504	-0.0179226	0.0210366	0.395971	0.638864	plant_protein_g/day	223	62	0.0152884	0.00234256	0.00236968	0.0227544	0.917153	0.978832	plant_protein_g/day	871	219	0.0156624	0.00281896	-0.0202266	0.00887442	0.0228979	0.206044	plant_protein_g/day	2013.08	2259.69	1931.39	12697.5	0.0072736	-0.019206	-2.64051	0.00827804	0.0667824	0.0312117	1.41247	0
ECASYN-PWY: enterobacterial common antigen biosynthesis	plant_protein_g/day	205	91	0.0148277	0.00334303	-0.0398545	0.0242759	0.102217	0.196209	plant_protein_g/day	124	20	0.0154055	0.00278504	-0.017546	0.0237326	0.461168	0.675571	plant_protein_g/day	223	58	0.0152884	0.00234256	-0.00216815	0.0245355	0.929665	0.978832	plant_protein_g/day	871	165	0.0156624	0.00281896	-0.0193844	0.00913844	0.0341886	0.24637	plant_protein_g/day	1696.88	1775.46	1661.15	11974.5	0.00764541	-0.0195523	-2.55739	0.010546	0.0718446	0.0312117	1.20892	0
PWY-5173: superpathway of acetyl-CoA biosynthesis	plant_protein_g/day	205	144	0.0148277	0.00334303	-0.0431412	0.0254472	0.0915703	0.185965	plant_protein_g/day	124	68	0.0154055	0.00278504	-0.0970578	0.0382093	0.0123679	0.482502	plant_protein_g/day	223	136	0.0152884	0.00234256	0.00214492	0.0298172	0.942719	0.978832	plant_protein_g/day	871	447	0.0156624	0.00281896	-0.0186719	0.0122561	0.128006	0.459279	plant_protein_g/day	1544.26	684.956	1124.77	6657.21	0.0099944	-0.0254706	-2.54849	0.010819	0.0722005	0.0312117	5.1579	0.418368
GALACT-GLUCUROCAT-PWY: superpathway of hexuronide and hexuronate degradation	group_tea	205	204	0.16485	0.177703	-0.000316289	0.000289999	0.276743	0.687427	group_tea	124	124	0.14018	0.162212	0.00039176	0.000350884	0.26646	0.837133	group_tea	223	223	0.183927	0.17978	-0.000671708	0.000211993	0.00175186	0.00412775	group_tea	871	869	0.141923	0.163153	-0.000155393	0.000115129	0.177458	0.358774	group_tea	1.18907e+07	8.12218e+06	2.22514e+07	7.54444e+07	9.22e-05	-0.000231495	-2.51157	0.0120196	0.0239659	0.0313377	7.9895	0.624507
PWY-5173: superpathway of acetyl-CoA biosynthesis	group_tea	205	144	0.16485	0.177703	0.000787879	0.000503814	0.119439	0.575681	group_tea	124	68	0.14018	0.162212	-0.000369721	0.000705637	0.601286	0.90873	group_tea	223	136	0.183927	0.17978	0.00114163	0.000390946	0.00386606	0.00777926	group_tea	871	447	0.141923	0.163153	0.00018192	0.000226106	0.421284	0.637723	group_tea	3.93966e+06	2.00834e+06	6.54283e+06	1.95603e+07	0.000176636	0.00041775	2.36503	0.0180284	0.0344754	0.0313377	6.30138	0.523914
PWY-7199: pyrimidine deoxyribonucleosides salvage	group_potatoes	205	204	0.0428596	0.029092	-0.000852788	0.00132683	0.521141	0.99945	group_potatoes	124	124	0.0470613	0.0372907	-0.00307193	0.00132881	0.0225089	0.0592944	group_potatoes	223	223	0.0367486	0.0241773	-0.000329709	0.00151552	0.827979	0.99921	group_potatoes	871	871	0.0404174	0.0251178	-0.00151186	0.00068853	0.0283721	0.327095	group_potatoes	568031	566338	435390	2.10938e+06	0.000521347	-0.00151035	-2.89702	0.00376724	0.0374634	0.0320969	2.23354	0
GLUCUROCAT-PWY: superpathway of &beta,-D-glucuronide and D-glucuronate degradation	group_potatoes	205	204	0.0428596	0.029092	-0.00110292	0.001621	0.497044	0.99945	group_potatoes	124	124	0.0470613	0.0372907	-0.00321371	0.00154615	0.0398097	0.0852336	group_potatoes	223	223	0.0367486	0.0241773	-0.000886684	0.00162541	0.585957	0.99921	group_potatoes	871	870	0.0404174	0.0251178	-0.00149105	0.00072073	0.0388604	0.327095	group_potatoes	380572	418311	378509	1925108	0.000567733	-0.00160198	-2.82171	0.00477689	0.0374634	0.0320969	1.39877	0
SER-GLYSYN-PWY: superpathway of L-serine and glycine biosynthesis I	group_potatoes	205	205	0.0428596	0.029092	-0.00140754	0.00159257	0.377863	0.99945	group_potatoes	124	124	0.0470613	0.0372907	-0.00329361	0.00154082	0.0345974	0.077554	group_potatoes	223	223	0.0367486	0.0241773	-7.21e-05	0.00171649	0.96655	0.99921	group_potatoes	871	871	0.0404174	0.0251178	-0.00157664	0.00076575	0.0397979	0.327095	group_potatoes	394277	421209	339406	1.7054e+06	0.000591282	-0.00162764	-2.75272	0.00591019	0.0374634	0.0320969	2.01388	0
PWY-7242: D-fructuronate degradation	group_potatoes	205	204	0.0428596	0.029092	-0.00105487	0.00169173	0.533641	0.99945	group_potatoes	124	124	0.0470613	0.0372907	-0.0032167	0.00159136	0.0454876	0.0925586	group_potatoes	223	223	0.0367486	0.0241773	-0.000808234	0.00167423	0.629759	0.99921	group_potatoes	871	871	0.0404174	0.0251178	-0.0015721	0.000739508	0.0337964	0.327095	group_potatoes	349412	394876	356753	1.82858e+06	0.000584244	-0.00163906	-2.80544	0.00502475	0.0374634	0.0320969	1.35653	0
PWY-7357: thiamin formation from pyrithiamine and oxythiamine (yeast)	group_potatoes	205	205	0.0428596	0.029092	-0.000531068	0.00161239	0.742225	0.99945	group_potatoes	124	124	0.0470613	0.0372907	-0.00406208	0.00156318	0.0105438	0.0433383	group_potatoes	223	223	0.0367486	0.0241773	0.000360566	0.0017567	0.837567	0.99921	group_potatoes	871	871	0.0404174	0.0251178	-0.00169708	0.000794515	0.0329598	0.327095	group_potatoes	384646	409242	324044	1.58415e+06	0.000608346	-0.00164252	-2.69998	0.00693436	0.0374634	0.0320969	4.17586	0.281585
PANTOSYN-PWY: pantothenate and coenzyme A biosynthesis I	group_potatoes	205	205	0.0428596	0.029092	-0.00186182	0.00144333	0.198557	0.99945	group_potatoes	124	124	0.0470613	0.0372907	-0.00441997	0.00148571	0.00354884	0.0267568	group_potatoes	223	223	0.0367486	0.0241773	-0.00026201	0.00163179	0.872584	0.99921	group_potatoes	871	871	0.0404174	0.0251178	-0.00126071	0.000733191	0.085884	0.327095	group_potatoes	480033	453037	375554	1.86023e+06	0.000561758	-0.00168508	-2.99965	0.00270293	0.0374634	0.0320969	4.4991	0.333199
PWY-6507: 4-deoxy-L-threo-hex-4-enopyranuronate degradation	group_potatoes	205	204	0.0428596	0.029092	-0.00133448	0.00185702	0.473222	0.99945	group_potatoes	124	124	0.0470613	0.0372907	-0.00303835	0.00161888	0.0629915	0.1156	group_potatoes	223	223	0.0367486	0.0241773	-0.000891967	0.00162313	0.583201	0.99921	group_potatoes	871	871	0.0404174	0.0251178	-0.00166824	0.000716355	0.0200997	0.327095	group_potatoes	289980	381567	379570	1.94869e+06	0.000577369	-0.00171203	-2.96522	0.00302464	0.0374634	0.0320969	0.971558	0
COA-PWY-1: coenzyme A biosynthesis II (mammalian)	group_potatoes	205	205	0.0428596	0.029092	-0.00100931	0.00156722	0.520311	0.99945	group_potatoes	124	124	0.0470613	0.0372907	-0.00488981	0.00159684	0.00271731	0.0251535	group_potatoes	223	223	0.0367486	0.0241773	-0.000133482	0.00179541	0.940803	0.99921	group_potatoes	871	871	0.0404174	0.0251178	-0.00142351	0.000806156	0.0777814	0.327095	group_potatoes	407134	392170	310223	1.53873e+06	0.000614497	-0.00172203	-2.80234	0.00507339	0.0374634	0.0320969	5.06215	0.407366
PWY-7221: guanosine ribonucleotides de novo biosynthesis	group_potatoes	205	205	0.0428596	0.029092	-0.00124021	0.00158167	0.433906	0.99945	group_potatoes	124	124	0.0470613	0.0372907	-0.0046179	0.00160607	0.00478401	0.0317233	group_potatoes	223	223	0.0367486	0.0241773	-3.91e-05	0.00179616	0.982659	0.99921	group_potatoes	871	871	0.0404174	0.0251178	-0.00149228	0.000799946	0.0624528	0.327095	group_potatoes	399731	387676	309965	1.56271e+06	0.00061313	-0.00174059	-2.83886	0.00452746	0.0374634	0.0320969	4.30335	0.302869
PWY0-1319: CDP-diacylglycerol biosynthesis II	group_potatoes	205	205	0.0428596	0.029092	-0.000258132	0.00159253	0.871399	0.99945	group_potatoes	124	124	0.0470613	0.0372907	-0.00511278	0.00165077	0.0024371	0.0251535	group_potatoes	223	223	0.0367486	0.0241773	-0.000118455	0.00184934	0.948987	0.99921	group_potatoes	871	871	0.0404174	0.0251178	-0.00163247	0.000816656	0.0459246	0.327095	group_potatoes	394299	366966	292391	1.49941e+06	0.000625848	-0.00174706	-2.79152	0.00524616	0.0374634	0.0320969	5.82637	0.485099
PWY-5667: CDP-diacylglycerol biosynthesis I	group_potatoes	205	205	0.0428596	0.029092	-0.000257397	0.0015926	0.871768	0.99945	group_potatoes	124	124	0.0470613	0.0372907	-0.00511277	0.00165077	0.00243713	0.0251535	group_potatoes	223	223	0.0367486	0.0241773	-0.000119138	0.00184947	0.948697	0.99921	group_potatoes	871	871	0.0404174	0.0251178	-0.00163249	0.000816657	0.0459217	0.327095	group_potatoes	394261	366967	292351	1.49941e+06	0.000625857	-0.00174709	-2.79151	0.0052462	0.0374634	0.0320969	5.82636	0.485099
CALVIN-PWY: Calvin-Benson-Bassham cycle	group_potatoes	205	205	0.0428596	0.029092	-0.000999903	0.00161765	0.537202	0.99945	group_potatoes	124	124	0.0470613	0.0372907	-0.00433541	0.00164351	0.00945694	0.041021	group_potatoes	223	223	0.0367486	0.0241773	-1.48e-05	0.00180312	0.993474	0.99921	group_potatoes	871	871	0.0404174	0.0251178	-0.00165949	0.000798374	0.0379497	0.327095	group_potatoes	382148	370216	307574	1.56887e+06	0.000616766	-0.00174802	-2.83417	0.00459446	0.0374634	0.0320969	3.62863	0.173242
PEPTIDOGLYCANSYN-PWY: peptidoglycan biosynthesis I (meso-diaminopimelate containing)	group_potatoes	205	205	0.0428596	0.029092	-0.0012347	0.00158502	0.436918	0.99945	group_potatoes	124	124	0.0470613	0.0372907	-0.00489729	0.00161314	0.00294687	0.0252373	group_potatoes	223	223	0.0367486	0.0241773	-1.19e-05	0.00181467	0.994784	0.99921	group_potatoes	871	871	0.0404174	0.0251178	-0.0014439	0.000810619	0.0752254	0.327095	group_potatoes	398044	384288	303672	1.52183e+06	0.000619241	-0.0017541	-2.83267	0.00461617	0.0374634	0.0320969	4.9722	0.396645
PWY-5097: L-lysine biosynthesis VI	group_potatoes	205	205	0.0428596	0.029092	-0.00112065	0.00160795	0.486652	0.99945	group_potatoes	124	124	0.0470613	0.0372907	-0.00478403	0.00159894	0.00337014	0.0267568	group_potatoes	223	223	0.0367486	0.0241773	6.04e-05	0.00179037	0.973107	0.99921	group_potatoes	871	871	0.0404174	0.0251178	-0.00151479	0.000800896	0.0589088	0.327095	group_potatoes	386774	391145	311972	1.559e+06	0.000614423	-0.00175447	-2.85547	0.00429732	0.0374634	0.0320969	4.86254	0.383039
PWY-6277: superpathway of 5-aminoimidazole ribonucleotide biosynthesis	group_potatoes	205	205	0.0428596	0.029092	-0.00147372	0.00159353	0.356183	0.99945	group_potatoes	124	124	0.0470613	0.0372907	-0.00479959	0.00160876	0.00345947	0.0267568	group_potatoes	223	223	0.0367486	0.0241773	-1.68e-05	0.00180916	0.992586	0.99921	group_potatoes	871	871	0.0404174	0.0251178	-0.00141225	0.000804769	0.0796386	0.327095	group_potatoes	393801	386381	305523	1.54404e+06	0.000616657	-0.00175703	-2.84928	0.00438182	0.0374634	0.0320969	4.71716	0.364024
GALACT-GLUCUROCAT-PWY: superpathway of hexuronide and hexuronate degradation	group_potatoes	205	204	0.0428596	0.029092	-0.000578284	0.0016848	0.731784	0.99945	group_potatoes	124	124	0.0470613	0.0372907	-0.00352208	0.00152659	0.0227742	0.0592944	group_potatoes	223	223	0.0367486	0.0241773	-0.00107392	0.00162877	0.510371	0.99921	group_potatoes	871	869	0.0404174	0.0251178	-0.00172327	0.000712826	0.0158331	0.327095	group_potatoes	352290	429100	376947	1.96803e+06	0.000565561	-0.00176285	-3.11699	0.00182711	0.0374634	0.0320969	2.00435	0
ARO-PWY: chorismate biosynthesis I	group_potatoes	205	205	0.0428596	0.029092	-0.000443489	0.00161466	0.783858	0.99945	group_potatoes	124	124	0.0470613	0.0372907	-0.00515449	0.00162859	0.00196937	0.0251535	group_potatoes	223	223	0.0367486	0.0241773	-0.000145088	0.00183605	0.937088	0.99921	group_potatoes	871	871	0.0404174	0.0251178	-0.00157958	0.000822167	0.0550299	0.327095	group_potatoes	383564	377033	296641	1.47938e+06	0.000627874	-0.0017714	-2.82126	0.00478354	0.0374634	0.0320969	5.83062	0.485475
PWY-6387: UDP-N-acetylmuramoyl-pentapeptide biosynthesis I (meso-diaminopimelate containing)	group_potatoes	205	205	0.0428596	0.029092	-0.00124629	0.00159666	0.435987	0.99945	group_potatoes	124	124	0.0470613	0.0372907	-0.00494655	0.00162427	0.00286177	0.0251535	group_potatoes	223	223	0.0367486	0.0241773	-2.41e-05	0.00182592	0.989496	0.99921	group_potatoes	871	871	0.0404174	0.0251178	-0.00146715	0.000815759	0.0724445	0.327095	group_potatoes	392262	379038	299941	1.50272e+06	0.000623303	-0.0017777	-2.85207	0.00434356	0.0374634	0.0320969	4.98424	0.398103
PWY-6386: UDP-N-acetylmuramoyl-pentapeptide biosynthesis II (lysine-containing)	group_potatoes	205	205	0.0428596	0.029092	-0.00124231	0.00160297	0.439257	0.99945	group_potatoes	124	124	0.0470613	0.0372907	-0.0049296	0.00163158	0.00308112	0.0257274	group_potatoes	223	223	0.0367486	0.0241773	1.82e-06	0.00183338	0.99921	0.99921	group_potatoes	871	871	0.0404174	0.0251178	-0.00147895	0.000818662	0.071181	0.327095	group_potatoes	389180	375650	297505	1.49208e+06	0.000625683	-0.00177788	-2.84151	0.00449009	0.0374634	0.0320969	4.91871	0.390084
PWY-1042: glycolysis IV (plant cytosol)	group_potatoes	205	205	0.0428596	0.029092	-0.00109833	0.00166706	0.510756	0.99945	group_potatoes	124	124	0.0470613	0.0372907	-0.00448964	0.00169742	0.00927208	0.0407484	group_potatoes	223	223	0.0367486	0.0241773	5.16e-06	0.00186559	0.997797	0.99921	group_potatoes	871	871	0.0404174	0.0251178	-0.00166544	0.000818205	0.042107	0.327095	group_potatoes	359832	347076	287321	1.49374e+06	0.000633983	-0.00178447	-2.8147	0.00488225	0.0374634	0.0320969	3.65066	0.178231
VALSYN-PWY: L-valine biosynthesis	group_potatoes	205	205	0.0428596	0.029092	-0.00117785	0.00163152	0.471184	0.99945	group_potatoes	124	124	0.0470613	0.0372907	-0.0046415	0.00163784	0.00540331	0.0317233	group_potatoes	223	223	0.0367486	0.0241773	-0.000179441	0.00182999	0.921978	0.99921	group_potatoes	871	871	0.0404174	0.0251178	-0.0015472	0.000826147	0.0614342	0.327095	group_potatoes	375675	372782	298608	1.46516e+06	0.000630915	-0.00178855	-2.83485	0.0045847	0.0374634	0.0320969	4.03282	0.256104
GALACTUROCAT-PWY: D-galacturonate degradation I	group_potatoes	205	204	0.0428596	0.029092	-0.000553813	0.00175585	0.752781	0.99945	group_potatoes	124	124	0.0470613	0.0372907	-0.00330355	0.00156541	0.0369238	0.0806049	group_potatoes	223	223	0.0367486	0.0241773	-0.00134733	0.00164137	0.412625	0.99921	group_potatoes	871	870	0.0404174	0.0251178	-0.00176466	0.000706315	0.0126605	0.327095	group_potatoes	324359	408076	371181	2.00448e+06	0.000567221	-0.0017905	-3.15662	0.00159609	0.0374634	0.0320969	1.50453	0
PWY-7111: pyruvate fermentation to isobutanol (engineered)	group_potatoes	205	205	0.0428596	0.029092	-0.001123	0.00163038	0.491754	0.99945	group_potatoes	124	124	0.0470613	0.0372907	-0.004651	0.00164158	0.00541385	0.0317233	group_potatoes	223	223	0.0367486	0.0241773	-0.000201799	0.00182724	0.912163	0.99921	group_potatoes	871	871	0.0404174	0.0251178	-0.00156268	0.000826319	0.0589404	0.327095	group_potatoes	376203	371086	299507	1.46455e+06	0.000631025	-0.00179086	-2.83801	0.00453953	0.0374634	0.0320969	4.03599	0.256688
PWY-6163: chorismate biosynthesis from 3-dehydroquinate	group_potatoes	205	205	0.0428596	0.029092	-0.000448496	0.00161923	0.78208	0.99945	group_potatoes	124	124	0.0470613	0.0372907	-0.00520494	0.00163222	0.00182563	0.0251535	group_potatoes	223	223	0.0367486	0.0241773	-0.000163084	0.00184094	0.929491	0.99921	group_potatoes	871	871	0.0404174	0.0251178	-0.0016092	0.00082421	0.0512116	0.327095	group_potatoes	381403	375357	295068	1.47206e+06	0.000629456	-0.00179949	-2.85881	0.00425235	0.0374634	0.0320969	5.89262	0.490888
PWY-7219: adenosine ribonucleotides de novo biosynthesis	group_potatoes	205	205	0.0428596	0.029092	-0.00114698	0.00166722	0.492279	0.99945	group_potatoes	124	124	0.0470613	0.0372907	-0.0047649	0.00166744	0.00503994	0.0317233	group_potatoes	223	223	0.0367486	0.0241773	-0.00014676	0.00187246	0.937599	0.99921	group_potatoes	871	871	0.0404174	0.0251178	-0.00156118	0.000837482	0.0626407	0.327095	group_potatoes	359760	359667	285217	1.42577e+06	0.000641446	-0.00180799	-2.81861	0.00482314	0.0374634	0.0320969	4.17583	0.281579
PWY-6737: starch degradation V	group_potatoes	205	205	0.0428596	0.029092	-0.000157773	0.00175419	0.928425	0.99945	group_potatoes	124	124	0.0470613	0.0372907	-0.0053248	0.00169632	0.00213777	0.0251535	group_potatoes	223	223	0.0367486	0.0241773	-0.000228798	0.00187984	0.90324	0.99921	group_potatoes	871	871	0.0404174	0.0251178	-0.00165307	0.000834419	0.0478961	0.327095	group_potatoes	324972	347522	282980	1.43625e+06	0.000646612	-0.00181489	-2.80677	0.00500406	0.0374634	0.0320969	5.92318	0.493515
PWY-6121: 5-aminoimidazole ribonucleotide biosynthesis I	group_potatoes	205	205	0.0428596	0.029092	-0.00145714	0.00158909	0.360268	0.99945	group_potatoes	124	124	0.0470613	0.0372907	-0.00489277	0.00160586	0.00284926	0.0251535	group_potatoes	223	223	0.0367486	0.0241773	-7.68e-05	0.00181143	0.966228	0.99921	group_potatoes	871	871	0.0404174	0.0251178	-0.00150176	0.000804629	0.0623227	0.327095	group_potatoes	396009	387779	304761	1.54457e+06	0.000616261	-0.00182952	-2.96874	0.00299026	0.0374634	0.0320969	4.7958	0.374453
PWY-621: sucrose degradation III (sucrose invertase)	group_potatoes	205	205	0.0428596	0.029092	-0.00101011	0.00162213	0.534191	0.99945	group_potatoes	124	124	0.0470613	0.0372907	-0.00516803	0.00168431	0.00266596	0.0251535	group_potatoes	223	223	0.0367486	0.0241773	-0.000616616	0.00187437	0.742492	0.99921	group_potatoes	871	871	0.0404174	0.0251178	-0.00151291	0.00083314	0.0697295	0.327095	group_potatoes	380042	352497	284636	1.44067e+06	0.000637856	-0.00185557	-2.90908	0.00362495	0.0374634	0.0320969	4.74546	0.367817
PWY-5686: UMP biosynthesis	group_potatoes	205	205	0.0428596	0.029092	-0.00117564	0.00161936	0.468697	0.99945	group_potatoes	124	124	0.0470613	0.0372907	-0.00502085	0.00163545	0.00265216	0.0251535	group_potatoes	223	223	0.0367486	0.0241773	-0.000114226	0.00183657	0.950464	0.99921	group_potatoes	871	871	0.0404174	0.0251178	-0.00160078	0.000816458	0.0502419	0.327095	group_potatoes	381341	373873	296472	1.50014e+06	0.000626	-0.00186562	-2.98022	0.00288037	0.0374634	0.0320969	4.91825	0.390027
PWY-6151: S-adenosyl-L-methionine cycle I	group_potatoes	205	205	0.0428596	0.029092	-0.00151507	0.00159998	0.344824	0.99945	group_potatoes	124	124	0.0470613	0.0372907	-0.00505081	0.00162844	0.00240375	0.0251535	group_potatoes	223	223	0.0367486	0.0241773	2.54e-05	0.00186154	0.989123	0.99921	group_potatoes	871	871	0.0404174	0.0251178	-0.00157683	0.00082553	0.0564527	0.327095	group_potatoes	390634	377099	288573	1.46735e+06	0.000629484	-0.00190316	-3.02337	0.00249978	0.0374634	0.0320969	5.0246	0.402937
PWY66-422: D-galactose degradation V (Leloir pathway)	group_potatoes	205	205	0.0428596	0.029092	-0.00122407	0.0015816	0.439881	0.99945	group_potatoes	124	124	0.0470613	0.0372907	-0.00468465	0.00157797	0.00361628	0.0267568	group_potatoes	223	223	0.0367486	0.0241773	-5.06e-05	0.00180353	0.977639	0.99921	group_potatoes	871	871	0.0404174	0.0251178	-0.0017223	0.000810751	0.0339257	0.327095	group_potatoes	399768	401608	307436	1.52133e+06	0.000616609	-0.0019035	-3.08705	0.00202154	0.0374634	0.0320969	4.39633	0.317613
PWY-6317: galactose degradation I (Leloir pathway)	group_potatoes	205	205	0.0428596	0.029092	-0.00122175	0.00158146	0.440706	0.99945	group_potatoes	124	124	0.0470613	0.0372907	-0.00465619	0.00157436	0.00374154	0.0267568	group_potatoes	223	223	0.0367486	0.0241773	-5.94e-05	0.0018027	0.973726	0.99921	group_potatoes	871	871	0.0404174	0.0251178	-0.00172743	0.000810897	0.0334307	0.327095	group_potatoes	399839	403453	307719	1.52079e+06	0.000616416	-0.00190456	-3.08972	0.00200342	0.0374634	0.0320969	4.33647	0.308193
PWY0-1296: purine ribonucleosides degradation	group_potatoes	205	205	0.0428596	0.029092	-0.000540221	0.00156855	0.730902	0.99945	group_potatoes	124	124	0.0470613	0.0372907	-0.00522168	0.00163584	0.00180734	0.0251535	group_potatoes	223	223	0.0367486	0.0241773	-7.27e-05	0.00184338	0.96857	0.99921	group_potatoes	871	871	0.0404174	0.0251178	-0.00187977	0.000816231	0.0215158	0.327095	group_potatoes	406444	373694	294286	1.50098e+06	0.000623128	-0.00194679	-3.12422	0.00178274	0.0374634	0.0320969	5.85226	0.487378
PWY-7237: myo-, chiro- and scillo-inositol degradation	group_potatoes	205	202	0.0428596	0.029092	-0.000883399	0.00175609	0.615498	0.99945	group_potatoes	124	123	0.0470613	0.0372907	-0.00459586	0.00172859	0.00893224	0.0403158	group_potatoes	223	223	0.0367486	0.0241773	-0.000745091	0.00196619	0.705093	0.99921	group_potatoes	871	871	0.0404174	0.0251178	-0.00189271	0.000841573	0.0247625	0.327095	group_potatoes	324269	334669	258671	1.41194e+06	0.000655185	-0.00201313	-3.07261	0.00212198	0.0374634	0.0320969	3.08267	0.0268161
P461-PWY: hexitol fermentation to lactate, formate, ethanol and acetate	group_potatoes	205	204	0.0428596	0.029092	-0.00261484	0.00150787	0.0844449	0.99945	group_potatoes	124	124	0.0470613	0.0372907	-0.00440577	0.00163563	0.00808914	0.0403158	group_potatoes	223	223	0.0367486	0.0241773	-0.000430823	0.0018481	0.815889	0.99921	group_potatoes	871	870	0.0404174	0.0251178	-0.00151305	0.000852815	0.0763841	0.327095	group_potatoes	439816	373792	292786	1.37496e+06	0.000634827	-0.00201641	-3.17631	0.00149163	0.0374634	0.0320969	3.37596	0.111363
PWY0-1298: superpathway of pyrimidine deoxyribonucleosides degradation	group_potatoes	205	204	0.0428596	0.029092	-0.0030344	0.00133174	0.0237573	0.99945	group_potatoes	124	124	0.0470613	0.0372907	-0.00325226	0.00160285	0.0446844	0.0915619	group_potatoes	223	223	0.0367486	0.0241773	-0.000564477	0.00172023	0.743121	0.99921	group_potatoes	871	871	0.0404174	0.0251178	-0.00187641	0.000787914	0.0174584	0.327095	group_potatoes	563845	389237	337930	1.6108e+06	0.000587036	-0.00213319	-3.63382	0.000279255	0.0374634	0.0320969	1.88321	0
GLYCOGENSYNTH-PWY: glycogen biosynthesis I (from ADP-D-Glucose)	group_potatoes	205	205	0.0428596	0.029092	-0.000477498	0.00173726	0.783711	0.99945	group_potatoes	124	124	0.0470613	0.0372907	-0.00556234	0.00168245	0.00125096	0.0251535	group_potatoes	223	223	0.0367486	0.0241773	0.000134747	0.001862	0.942376	0.99921	group_potatoes	871	871	0.0404174	0.0251178	-0.00199626	0.000858926	0.020349	0.327095	group_potatoes	331338	353277	288432	1.35547e+06	0.000655331	-0.00205722	-3.1392	0.00169409	0.0374634	0.0320969	6.55804	0.542546
PANTO-PWY: phosphopantothenate biosynthesis I	group_potatoes	205	205	0.0428596	0.029092	-0.00168419	0.00155317	0.279514	0.99945	group_potatoes	124	124	0.0470613	0.0372907	-0.00547995	0.00158595	0.000762577	0.0251535	group_potatoes	223	223	0.0367486	0.0241773	-0.0004409	0.0017576	0.802163	0.99921	group_potatoes	871	871	0.0404174	0.0251178	-0.00148157	0.000771055	0.0549986	0.327095	group_potatoes	414535	397576	323714	1.68201e+06	0.00059572	-0.00195597	-3.28337	0.00102574	0.0374634	0.0320969	6.0895	0.507349
GOLPDLCAT-PWY: superpathway of glycerol degradation to 1,3-propanediol	group_potatoes	205	202	0.0428596	0.029092	-0.0023065	0.00153814	0.135335	0.99945	group_potatoes	124	121	0.0470613	0.0372907	-0.00472693	0.00149617	0.00201664	0.0251535	group_potatoes	223	221	0.0367486	0.0241773	0.000409831	0.00169849	0.809558	0.99921	group_potatoes	871	869	0.0404174	0.0251178	-0.00124012	0.000751791	0.0993974	0.337015	group_potatoes	422678	446722	346635	1.76932e+06	0.000578765	-0.00172128	-2.97406	0.00293885	0.0374634	0.0320969	6.16434	0.51333
PWY-6936: seleno-amino acid biosynthesis	group_potatoes	205	205	0.0428596	0.029092	-0.00117491	0.00138562	0.397497	0.99945	group_potatoes	124	124	0.0470613	0.0372907	-0.00474133	0.00137442	0.000777128	0.0251535	group_potatoes	223	223	0.0367486	0.0241773	-0.00036402	0.00159118	0.819259	0.99921	group_potatoes	871	871	0.0404174	0.0251178	-0.00129815	0.00073478	0.0776278	0.327095	group_potatoes	520851	529373	394967	1.85219e+06	0.0005507	-0.00171957	-3.12251	0.00179314	0.0374634	0.0320969	6.04291	0.503551
PWY-5659: GDP-mannose biosynthesis	group_potatoes	205	204	0.0428596	0.029092	0.000699702	0.00148919	0.638973	0.99945	group_potatoes	124	124	0.0470613	0.0372907	-0.004317	0.00135376	0.00182551	0.0251535	group_potatoes	223	223	0.0367486	0.0241773	-0.00103029	0.00160733	0.522201	0.99921	group_potatoes	871	871	0.0404174	0.0251178	-0.00154444	0.000734872	0.0358729	0.327095	group_potatoes	450922	545654	387070	1.85172e+06	0.000555953	-0.00163776	-2.94585	0.00322067	0.0374634	0.0320969	6.53956	0.541253
ASPASN-PWY: superpathway of L-aspartate and L-asparagine biosynthesis	group_potatoes	205	205	0.0428596	0.029092	0.000113591	0.0012904	0.929943	0.99945	group_potatoes	124	124	0.0470613	0.0372907	-0.00462832	0.00129798	0.000523442	0.0251535	group_potatoes	223	223	0.0367486	0.0241773	-0.00109804	0.00150984	0.467852	0.99921	group_potatoes	871	871	0.0404174	0.0251178	-0.001237	0.00067826	0.0685293	0.327095	group_potatoes	600556	593563	438670	2.17374e+06	0.000512549	-0.00153672	-2.9982	0.00271584	0.0374634	0.0320969	7.5886	0.60467
PWY-5188: tetrapyrrole biosynthesis I (from glutamate)	group_potatoes	205	204	0.0428596	0.029092	-0.00185103	0.00151778	0.224074	0.99945	group_potatoes	124	124	0.0470613	0.0372907	-0.00407238	0.00164459	0.0146837	0.0525789	group_potatoes	223	223	0.0367486	0.0241773	0.000420836	0.00174953	0.810136	0.99921	group_potatoes	871	871	0.0404174	0.0251178	-0.00143879	0.000772255	0.0627858	0.327095	group_potatoes	434092	369732	326707	1.67679e+06	0.000596834	-0.00163297	-2.73605	0.00621811	0.0374634	0.0321601	3.66213	0.180805
COMPLETE-ARO-PWY: superpathway of aromatic amino acid biosynthesis	group_potatoes	205	205	0.0428596	0.029092	-0.000380923	0.00160914	0.813112	0.99945	group_potatoes	124	124	0.0470613	0.0372907	-0.00508655	0.00161936	0.002124	0.0251535	group_potatoes	223	223	0.0367486	0.0241773	-0.000112537	0.00182532	0.950896	0.99921	group_potatoes	871	871	0.0404174	0.0251178	-0.00154356	0.000818372	0.0596123	0.327095	group_potatoes	386201	381339	300138	1.49313e+06	0.000624901	-0.00172809	-2.76539	0.00568551	0.0374634	0.0321601	5.83632	0.485978
PWY-6527: stachyose degradation	group_potatoes	205	205	0.0428596	0.029092	-0.0010773	0.00159292	0.499634	0.99945	group_potatoes	124	124	0.0470613	0.0372907	-0.00524402	0.00158802	0.00126681	0.0251535	group_potatoes	223	223	0.0367486	0.0241773	0.000231464	0.00172204	0.8932	0.99921	group_potatoes	871	871	0.0404174	0.0251178	-0.0013686	0.000781114	0.0801086	0.327095	group_potatoes	394104	396540	337222	1.63897e+06	0.000601185	-0.00168751	-2.80698	0.00500088	0.0374634	0.0321601	6.571	0.543448
PWY-5863: superpathway of phylloquinol biosynthesis	group_tea	205	146	0.16485	0.177703	0.000706673	0.000516552	0.172829	0.610643	group_tea	124	69	0.14018	0.162212	-0.000202981	0.000734471	0.782748	0.979468	group_tea	223	142	0.183927	0.17978	0.00107263	0.000436489	0.0147749	0.0229987	group_tea	871	489	0.141923	0.163153	0.000277307	0.000270082	0.304823	0.510263	group_tea	3.74776e+06	1.85375e+06	5.24873e+06	1.37091e+07	0.000201786	0.000476549	2.36166	0.0181936	0.0345859	0.0322095	3.46362	0.133853
PWY-7237: myo-, chiro- and scillo-inositol degradation	carb_g/day	205	202	0.116504	0.0171115	-0.00639855	0.00291416	0.0292949	0.163296	carb_g/day	124	123	0.113654	0.0131447	-0.000835574	0.00475506	0.860813	0.961577	carb_g/day	223	223	0.115367	0.0148788	-0.00984377	0.00308387	0.00162136	0.0855901	carb_g/day	871	871	0.115514	0.0152108	-0.00284381	0.00137398	0.0387711	0.209745	carb_g/day	117754	44227	105150	529710	0.00112025	-0.00418136	-3.73253	0.000189569	0.00211095	0.0323105	5.39304	0.443727
PWY0-1261: anhydromuropeptides recycling	carb_g/day	205	182	0.116504	0.0171115	0.00908474	0.00507202	0.074782	0.190666	carb_g/day	124	99	0.113654	0.0131447	0.00674121	0.0109734	0.540173	0.88894	carb_g/day	223	160	0.115367	0.0148788	0.00623348	0.00724854	0.390754	0.507673	carb_g/day	871	600	0.115514	0.0152108	0.010822	0.00367163	0.00329009	0.107292	carb_g/day	38872	8304.64	19032.6	74179	0.00266891	0.00947748	3.55106	0.000383681	0.00291776	0.032339	0.402552	0
PWY0-862: (5Z)-dodec-5-enoate biosynthesis	carb_g/day	205	167	0.116504	0.0171115	0.0119658	0.00509397	0.0197984	0.163296	carb_g/day	124	86	0.113654	0.0131447	0.00119455	0.00987278	0.903899	0.980203	carb_g/day	223	163	0.115367	0.0148788	0.00694883	0.00583267	0.234806	0.3443	carb_g/day	871	555	0.115514	0.0152108	0.0065605	0.00293037	0.0254227	0.182381	carb_g/day	38537.8	10259.4	29394.4	116454	0.00226662	0.00740652	3.26765	0.00108443	0.00529265	0.032339	1.2865	0
PWY-6608: guanosine nucleotides degradation III	carb_g/day	205	204	0.116504	0.0171115	-0.00422454	0.00223596	0.0603044	0.185792	carb_g/day	124	124	0.113654	0.0131447	-0.00377087	0.00374985	0.316662	0.871218	carb_g/day	223	223	0.115367	0.0148788	-0.00601411	0.00223542	0.00768998	0.0855901	carb_g/day	871	871	0.115514	0.0152108	-0.00203508	0.00102556	0.0475302	0.230661	carb_g/day	200020	71116.8	200117	950781	0.000838581	-0.0029898	-3.56531	0.000363421	0.00285411	0.032339	3.04532	0.0148803
SALVADEHYPOX-PWY: adenosine nucleotides degradation II	carb_g/day	205	203	0.116504	0.0171115	-0.00428749	0.00229872	0.0636378	0.185792	carb_g/day	124	124	0.113654	0.0131447	-0.00360335	0.00370504	0.332765	0.871218	carb_g/day	223	223	0.115367	0.0148788	-0.00593319	0.00227714	0.00980781	0.0855901	carb_g/day	871	871	0.115514	0.0152108	-0.0021226	0.00103604	0.0407866	0.215281	carb_g/day	189247	72847.4	192850	931634	0.000849235	-0.00302586	-3.56304	0.000366583	0.00285411	0.032339	2.7157	0
TRPSYN-PWY: L-tryptophan biosynthesis	carb_g/day	205	205	0.116504	0.0171115	-0.0061912	0.00275313	0.0256165	0.163296	carb_g/day	124	124	0.113654	0.0131447	-0.0024582	0.00416382	0.556061	0.892905	carb_g/day	223	223	0.115367	0.0148788	-0.00626937	0.00273469	0.0228289	0.0855901	carb_g/day	871	871	0.115514	0.0152108	-0.00296071	0.00127688	0.0206428	0.162194	carb_g/day	131931	57678.7	133716	613340	0.00103326	-0.00385712	-3.73298	0.000189229	0.00211095	0.032339	2.10256	0
PWY-1042: glycolysis IV (plant cytosol)	carb_g/day	205	205	0.116504	0.0171115	-0.00523014	0.00276802	0.0602807	0.185792	carb_g/day	124	124	0.113654	0.0131447	-0.00487181	0.00465849	0.297777	0.871218	carb_g/day	223	223	0.115367	0.0148788	-0.00802272	0.00294296	0.00693036	0.0855901	carb_g/day	871	871	0.115514	0.0152108	-0.00292967	0.00133472	0.0284305	0.18907	carb_g/day	130515	46079.6	115460	561335	0.0010825	-0.00407543	-3.76485	0.000166649	0.00209594	0.032339	2.73915	0
RHAMCAT-PWY: L-rhamnose degradation I	group_potatoes	205	205	0.0428596	0.029092	-4.34e-05	0.00133272	0.974056	0.99945	group_potatoes	124	124	0.0470613	0.0372907	-0.00433124	0.001349	0.00170622	0.0251535	group_potatoes	223	223	0.0367486	0.0241773	-0.00129838	0.00146203	0.375482	0.99921	group_potatoes	871	871	0.0404174	0.0251178	-0.00113401	0.000654999	0.0837529	0.327095	group_potatoes	563016	549510	467832	2.33087e+06	0.000505642	-0.00144587	-2.85948	0.00424336	0.0374634	0.0323491	5.91916	0.493171
PWY-2942: L-lysine biosynthesis III	group_potatoes	205	205	0.0428596	0.029092	-0.00120073	0.00154344	0.437519	0.99945	group_potatoes	124	124	0.0470613	0.0372907	-0.0046084	0.0015593	0.00376518	0.0267568	group_potatoes	223	223	0.0367486	0.0241773	0.000121487	0.00174925	0.944694	0.99921	group_potatoes	871	871	0.0404174	0.0251178	-0.00137108	0.000776223	0.0776899	0.327095	group_potatoes	419777	411282	326810	1.65969e+06	0.000595749	-0.00164513	-2.76145	0.00575451	0.0374634	0.0326101	4.83896	0.380032
COBALSYN-PWY: adenosylcobalamin salvage from cobinamide I	group_potatoes	205	196	0.0428596	0.029092	0.0013339	0.00186172	0.474566	0.99945	group_potatoes	124	123	0.0470613	0.0372907	-0.00431713	0.00154904	0.00620193	0.0329886	group_potatoes	223	222	0.0367486	0.0241773	0.000189537	0.00176644	0.914651	0.99921	group_potatoes	871	871	0.0404174	0.0251178	-0.00188316	0.000797632	0.0184494	0.327095	group_potatoes	288516	416751	320480	1.57179e+06	0.000620467	-0.00166061	-2.67639	0.00744194	0.0374634	0.0326101	6.70308	0.552445
PWY66-400: glycolysis VI (metazoan)	buttermilk	205	204	0.00818573	0.0303373	0.000664831	0.00112756	0.556137	0.9863	buttermilk	124	124	0.011503	0.0300637	0.000471384	0.0016823	0.779817	0.842628	buttermilk	223	221	0.0169444	0.0373683	-0.000356047	0.000864617	0.680896	0.944394	buttermilk	871	867	0.0200954	0.0432649	0.00156317	0.000394825	8.14e-05	0.017906	buttermilk	786534	353341	1.33768e+06	6.4149e+06	0.000335343	0.00115163	3.43417	0.000594366	0.0924375	0.0326755	4.47702	0.329911
PWY-5840: superpathway of menaquinol-7 biosynthesis	sugar_tea	205	126	0.00286139	0.00598949	0.0416622	0.017281	0.0168193	0.108394	sugar_tea	124	58	0.00179363	0.0044914	0.0150209	0.0302317	0.620205	0.767217	sugar_tea	223	131	0.000816764	0.00386557	0.0328803	0.0240878	0.173654	0.435208	sugar_tea	871	431	0.00086737	0.00291021	0.00918837	0.016782	0.584167	0.758957	sugar_tea	3348.58	1094.14	1723.48	3550.69	0.0101446	0.0252383	2.48785	0.0128519	0.0256254	0.0328981	2.0328	0
GLCMANNANAUT-PWY: superpathway of N-acetylglucosamine, N-acetylmannosamine and N-acetylneuraminate degradation	group_potatoes	205	204	0.0428596	0.029092	-8.15e-05	0.00144681	0.955111	0.99945	group_potatoes	124	124	0.0470613	0.0372907	-0.00378508	0.00144958	0.0101848	0.0431602	group_potatoes	223	223	0.0367486	0.0241773	-7.33e-05	0.00162531	0.96408	0.99921	group_potatoes	871	871	0.0404174	0.0251178	-0.00146507	0.000738845	0.0476918	0.327095	group_potatoes	477722	475900	378552	1.83187e+06	0.000562185	-0.00143861	-2.55897	0.0104983	0.0470267	0.0329065	4.207	0.286902
PWY-7383: anaerobic energy metabolism (invertebrates, cytosol)	group_sauces	205	187	0.0077403	0.00666457	0.0221144	0.0142761	0.122951	0.194311	group_sauces	124	120	0.00818513	0.00747608	-0.00362324	0.00825729	0.661642	0.998315	group_sauces	223	223	0.0085603	0.00611167	0.0149482	0.00630901	0.0186928	0.538344	group_sauces	871	871	0.00806531	0.00681226	0.00538966	0.00249073	0.0307464	0.101463	group_sauces	4906.6	14666.4	25123.4	161193	0.00220386	0.00631257	2.86433	0.00417896	0.0146633	0.0329216	4.68388	0.359506
ANAEROFRUCAT-PWY: homolactic fermentation	sugar_tea	205	205	0.00286139	0.00598949	-0.00357359	0.0057879	0.537664	0.623541	sugar_tea	124	124	0.00179363	0.0044914	-0.0145667	0.0102027	0.156011	0.334024	sugar_tea	223	222	0.000816764	0.00386557	-0.0140621	0.00792954	0.077569	0.433328	sugar_tea	871	870	0.00086737	0.00291021	-0.00665584	0.00528084	0.207874	0.595775	sugar_tea	29850.9	9606.52	15903.9	35858.7	0.00331097	-0.00777156	-2.34722	0.0189142	0.0349431	0.0331318	1.6436	0
LPSSYN-PWY: superpathway of lipopolysaccharide biosynthesis	sugar_tea	205	48	0.00286139	0.00598949	0.0153822	0.0119278	0.198675	0.292324	sugar_tea	124	8	0.00179363	0.0044914	0.0334782	0.00930713	0.000469904	0.100519	sugar_tea	223	37	0.000816764	0.00386557	-0.00393463	0.0128163	0.759137	0.840655	sugar_tea	871	93	0.00086737	0.00291021	0.00376792	0.00720227	0.600998	0.77171	sugar_tea	7028.78	11544.3	6087.96	19278	0.00477062	0.0123645	2.59181	0.00954731	0.0208131	0.0331318	8.25234	0.636467
PWY-6527: stachyose degradation	group_sauces	205	205	0.0077403	0.00666457	0.0147762	0.00688459	0.0330623	0.112037	group_sauces	124	124	0.00818513	0.00747608	0.00263235	0.00812448	0.746505	0.998315	group_sauces	223	223	0.0085603	0.00611167	0.0103261	0.00674839	0.127427	0.538344	group_sauces	871	871	0.00806531	0.00681226	0.00565829	0.00297589	0.0575844	0.140502	group_sauces	21098.1	15149.9	21958.3	112919	0.00241737	0.00711352	2.94267	0.003254	0.0120916	0.0332495	2.00878	0
PWY-6609: adenine and adenosine salvage III	group_sauces	205	205	0.0077403	0.00666457	0.0141053	0.00641857	0.0291331	0.112037	group_sauces	124	124	0.00818513	0.00747608	-0.000677182	0.00737771	0.927021	0.998315	group_sauces	223	223	0.0085603	0.00611167	0.00967121	0.00650074	0.138273	0.538344	group_sauces	871	871	0.00806531	0.00681226	0.00567711	0.00287042	0.0482685	0.131641	group_sauces	24273	18372	23663.3	121369	0.00230831	0.00664872	2.88034	0.00397243	0.0141194	0.0332495	2.66635	0
GLYCOL-GLYOXDEG-PWY: superpathway of glycol metabolism and degradation	group_sauces	205	112	0.0077403	0.00666457	-0.02456	0.0121831	0.0451466	0.11626	group_sauces	124	38	0.00818513	0.00747608	0.000184195	0.0111252	0.986818	0.998315	group_sauces	223	85	0.0085603	0.00611167	-0.0147115	0.0100944	0.146448	0.538344	group_sauces	871	271	0.00806531	0.00681226	-0.00888512	0.00457272	0.0523311	0.137058	group_sauces	6737.32	8079.43	9813.76	47824.6	0.00371506	-0.0101205	-2.72419	0.00644593	0.0195754	0.0332495	2.5425	0
ORNARGDEG-PWY: superpathway of L-arginine and L-ornithine degradation	plant_protein_g/day	205	49	0.0148277	0.00334303	-0.0451561	0.0200068	0.025087	0.173868	plant_protein_g/day	124	15	0.0154055	0.00278504	-0.0237328	0.0205202	0.24977	0.610345	plant_protein_g/day	223	40	0.0152884	0.00234256	0.00678111	0.0207833	0.744531	0.953529	plant_protein_g/day	871	94	0.0156624	0.00281896	-0.0149151	0.00708753	0.0356303	0.24637	plant_protein_g/day	2498.29	2374.86	2315.11	19907.2	0.00607508	-0.0166225	-2.73617	0.00621582	0.0564604	0.0332684	3.48018	0.137975
PWY-7211: superpathway of pyrimidine deoxyribonucleotides de novo biosynthesis	plant_protein_g/day	205	199	0.0148277	0.00334303	0.0209314	0.0119966	0.0826147	0.181653	plant_protein_g/day	124	123	0.0154055	0.00278504	0.0231031	0.015302	0.133787	0.610345	plant_protein_g/day	223	223	0.0152884	0.00234256	-0.00552047	0.0130869	0.673566	0.951298	plant_protein_g/day	871	868	0.0156624	0.00281896	0.0118477	0.0056074	0.0348993	0.24637	plant_protein_g/day	6948.38	4270.76	5838.82	31803.6	0.00452393	0.0120478	2.66312	0.00774198	0.0649135	0.0332684	2.87372	0
PWY-7663: gondoate biosynthesis (anaerobic)	plant_protein_g/day	205	205	0.0148277	0.00334303	0.025839	0.0127005	0.0432217	0.173868	plant_protein_g/day	124	124	0.0154055	0.00278504	0.0313232	0.0167482	0.0639287	0.610345	plant_protein_g/day	223	223	0.0152884	0.00234256	0.00404032	0.0154236	0.793601	0.953529	plant_protein_g/day	871	871	0.0156624	0.00281896	0.00895047	0.00594725	0.132695	0.459279	plant_protein_g/day	6199.57	3565.03	4203.68	28272.7	0.00486556	0.0128287	2.63663	0.00837333	0.0667824	0.0332684	3.0187	0.00619494
TEICHOICACID-PWY: teichoic acid (poly-glycerol) biosynthesis	plant_protein_g/day	205	43	0.0148277	0.00334303	0.0104341	0.0175326	0.552432	0.651987	plant_protein_g/day	124	25	0.0154055	0.00278504	-0.0338544	0.0265176	0.204223	0.610345	plant_protein_g/day	223	55	0.0152884	0.00234256	-0.0384997	0.024292	0.114445	0.931412	plant_protein_g/day	871	157	0.0156624	0.00281896	-0.0211829	0.00914517	0.020775	0.204782	plant_protein_g/day	3253.19	1422.1	1694.62	11956.8	0.00738681	-0.0181551	-2.45777	0.0139805	0.0876434	0.0332684	3.82049	0.21476
KDO-NAGLIPASYN-PWY: superpathway of (Kdo)2-lipid A biosynthesis	plant_protein_g/day	205	96	0.0148277	0.00334303	-0.045582	0.0241455	0.0605	0.173868	plant_protein_g/day	124	27	0.0154055	0.00278504	-0.023465	0.0254405	0.358243	0.626116	plant_protein_g/day	223	63	0.0152884	0.00234256	-0.0159759	0.024921	0.522156	0.93953	plant_protein_g/day	871	211	0.0156624	0.00281896	-0.01493	0.00966916	0.122933	0.459279	plant_protein_g/day	1715.25	1545.08	1610.16	10696	0.00801501	-0.0192629	-2.40335	0.0162458	0.0932454	0.0332684	1.43363	0
LACTOSECAT-PWY: lactose and galactose degradation I	group_tea	205	204	0.16485	0.177703	-8.49e-05	0.000330531	0.797577	0.863407	group_tea	124	124	0.14018	0.162212	-0.000126203	0.000381872	0.741625	0.960088	group_tea	223	223	0.183927	0.17978	-0.000573394	0.000236138	0.0159879	0.0244259	group_tea	871	864	0.141923	0.163153	-0.00024381	0.000143412	0.0894823	0.259563	group_tea	9.15328e+06	6.85748e+06	1.79337e+07	4.86213e+07	0.000110053	-0.000288011	-2.61703	0.00886975	0.0187123	0.0340309	2.11277	0
PWY0-845: superpathway of pyridoxal 5-phosphate biosynthesis and salvage	group_nuts	205	192	0.00499133	0.00855226	0.00399545	0.0102597	0.697372	0.825965	group_nuts	124	121	0.00594474	0.00751678	0.0144508	0.00927408	0.121912	0.814372	group_nuts	223	211	0.00667488	0.00644167	0.0192675	0.0109471	0.079799	0.971886	group_nuts	871	835	0.00707775	0.0071279	0.0157783	0.00467266	0.000766222	0.135783	group_nuts	9500.12	11626.7	8344.6	45800.6	0.00364488	0.0144729	3.97076	7.16e-05	0.0213937	0.0342623	1.31278	0
PWY-6630: superpathway of L-tyrosine biosynthesis	group_nuts	205	138	0.00499133	0.00855226	-0.0232051	0.0132437	0.0812779	0.596184	group_nuts	124	70	0.00594474	0.00751678	-0.0544918	0.0213181	0.0118433	0.807723	group_nuts	223	130	0.00667488	0.00644167	-0.0132976	0.0170605	0.436568	0.971886	group_nuts	871	484	0.00707775	0.0071279	-0.0192306	0.00761418	0.0117266	0.386978	group_nuts	5701.44	2200.41	3435.69	17248.6	0.00591456	-0.0220244	-3.72377	0.000196273	0.0213937	0.0342623	2.72375	0
PWY-6891: thiazole biosynthesis II (Bacillus)	plant_protein_g/day	205	111	0.0148277	0.00334303	-0.0636736	0.0287465	0.0278882	0.173868	plant_protein_g/day	124	36	0.0154055	0.00278504	-0.0482242	0.0351996	0.17326	0.610345	plant_protein_g/day	223	76	0.0152884	0.00234256	0.015837	0.0323185	0.624605	0.93953	plant_protein_g/day	871	260	0.0156624	0.00281896	-0.0202584	0.0128615	0.115594	0.459279	plant_protein_g/day	1210.13	807.093	957.41	6045.25	0.0105293	-0.0247541	-2.35098	0.0187242	0.102047	0.0343334	NS	NS
PWY-7328: superpathway of UDP-glucose-derived O-antigen building blocks biosynthesis	group_tea	205	123	0.16485	0.177703	0.000304722	0.000538705	0.572262	0.775625	group_tea	124	45	0.14018	0.162212	9.27e-06	0.000736245	0.989974	0.99658	group_tea	223	93	0.183927	0.17978	0.00106377	0.000440251	0.0165031	0.0249817	group_tea	871	308	0.141923	0.163153	0.000345859	0.000247011	0.161818	0.346079	group_tea	3.44586e+06	1.84483e+06	5.15941e+06	1.63896e+07	0.000193024	0.000455448	2.35954	0.0182977	0.0345859	0.0344049	2.55166	0
PWY0-1296: purine ribonucleosides degradation	group_sauces	205	205	0.0077403	0.00666457	0.0120918	0.00685909	0.0794479	0.141902	group_sauces	124	124	0.00818513	0.00747608	0.0018796	0.00834797	0.822244	0.998315	group_sauces	223	223	0.0085603	0.00611167	0.0110338	0.00722379	0.128105	0.538344	group_sauces	871	871	0.00806531	0.00681226	0.00656884	0.00311187	0.0350672	0.11189	group_sauces	21255.3	14349.6	19163.3	103266	0.0025155	0.0074273	2.95261	0.00315095	0.0119781	0.0345488	1.22945	0
PENTOSE-P-PWY: pentose phosphate pathway	group_tea	205	204	0.16485	0.177703	-9.31e-05	0.000243023	0.702111	0.821012	group_tea	124	123	0.14018	0.162212	0.000243367	0.000301596	0.421331	0.88394	group_tea	223	223	0.183927	0.17978	-0.000610851	0.000179493	0.000793069	0.00201317	group_tea	871	870	0.141923	0.163153	-0.000130057	0.00011276	0.249068	0.456626	group_tea	1.6932e+07	1.09938e+07	3.10387e+07	7.86478e+07	8.52e-05	-0.000204119	-2.39448	0.0166438	0.0322043	0.0348362	7.97634	0.623888
ASPASN-PWY: superpathway of L-aspartate and L-asparagine biosynthesis	carb_g/day	205	205	0.116504	0.0171115	-0.00310703	0.00214817	0.149649	0.261037	carb_g/day	124	124	0.113654	0.0131447	-0.00406464	0.00363987	0.266373	0.871218	carb_g/day	223	223	0.115367	0.0148788	-0.00443138	0.00240631	0.0668969	0.139721	carb_g/day	871	871	0.115514	0.0152108	-0.00286515	0.0011047	0.00965788	0.123268	carb_g/day	216702	75479.2	172702	819434	0.000882397	-0.00318707	-3.61183	0.000304039	0.00278551	0.0348426	0.411832	0
PWY-5188: tetrapyrrole biosynthesis I (from glutamate)	carb_g/day	205	204	0.116504	0.0171115	-0.00490417	0.00252556	0.0535714	0.185792	carb_g/day	124	124	0.113654	0.0131447	-0.00428746	0.0045015	0.342798	0.871218	carb_g/day	223	223	0.115367	0.0148788	-0.00717243	0.00276453	0.0101169	0.0855901	carb_g/day	871	871	0.115514	0.0152108	-0.00256613	0.00125976	0.0419536	0.215281	carb_g/day	156778	49349.9	130845	630125	0.00101687	-0.00365621	-3.59556	0.000323698	0.00278551	0.0348426	2.63034	0
PWY4LZ-257: superpathway of fermentation (Chlamydomonas reinhardtii)	group_potatoes	205	194	0.0428596	0.029092	-0.00199478	0.00107834	0.0658946	0.99945	group_potatoes	124	119	0.0470613	0.0372907	-0.000661591	0.00106276	0.53484	0.637988	group_potatoes	223	223	0.0367486	0.0241773	-0.000726702	0.00113316	0.522004	0.99921	group_potatoes	871	871	0.0404174	0.0251178	-0.00115251	0.000555746	0.0383916	0.327095	group_potatoes	859981	885388	778785	3.23778e+06	0.000416597	-0.00114524	-2.74903	0.00597726	0.0374634	0.0348788	0.964365	0
PWY-7229: superpathway of adenosine nucleotides de novo biosynthesis I	group_potatoes	205	205	0.0428596	0.029092	-0.00148797	0.00138771	0.284908	0.99945	group_potatoes	124	124	0.0470613	0.0372907	-0.00344683	0.00141822	0.0165753	0.0559206	group_potatoes	223	223	0.0367486	0.0241773	2.86e-06	0.00155458	0.998532	0.99921	group_potatoes	871	871	0.0404174	0.0251178	-0.00122972	0.000686033	0.0734012	0.327095	group_potatoes	519280	497179	413785	2.12476e+06	0.000530371	-0.00143404	-2.70385	0.00685412	0.0374634	0.0348788	2.95878	0
PWY-724: superpathway of L-lysine, L-threonine and L-methionine biosynthesis II	group_potatoes	205	205	0.0428596	0.029092	-0.000853647	0.00153957	0.579879	0.99945	group_potatoes	124	124	0.0470613	0.0372907	-0.00437071	0.00152595	0.00494227	0.0317233	group_potatoes	223	223	0.0367486	0.0241773	-9.44e-05	0.00169712	0.95571	0.99921	group_potatoes	871	871	0.0404174	0.0251178	-0.0013462	0.000762464	0.0778166	0.327095	group_potatoes	421892	429456	347197	1.72013e+06	0.000585339	-0.00157112	-2.68412	0.00727215	0.0374634	0.0348788	4.42732	0.322389
NONOXIPENT-PWY: pentose phosphate pathway (non-oxidative branch)	group_potatoes	205	205	0.0428596	0.029092	-0.00103899	0.00159455	0.515416	0.99945	group_potatoes	124	124	0.0470613	0.0372907	-0.0037639	0.00159945	0.0202505	0.0592599	group_potatoes	223	223	0.0367486	0.0241773	2.23e-05	0.00177184	0.989992	0.99921	group_potatoes	871	871	0.0404174	0.0251178	-0.00159802	0.00079603	0.045008	0.327095	group_potatoes	393301	390894	318531	1.57813e+06	0.00061075	-0.0016393	-2.68407	0.00727318	0.0374634	0.0348788	2.78827	0
PWY-5973: cis-vaccenate biosynthesis	sugar_tea	205	205	0.00286139	0.00598949	-0.0129316	0.00730536	0.078233	0.168579	sugar_tea	124	124	0.00179363	0.0044914	-0.0241111	0.011011	0.0304944	0.213202	sugar_tea	223	223	0.000816764	0.00386557	-0.0086352	0.00944488	0.361588	0.556228	sugar_tea	871	871	0.00086737	0.00291021	-0.00449583	0.00623712	0.471215	0.679874	sugar_tea	18737.7	8248.01	11210	25705.9	0.00395589	-0.0102274	-2.58536	0.00972774	0.0210407	0.0359254	2.59976	0
NONMEVIPP-PWY: methylerythritol phosphate pathway I	group_potatoes	205	205	0.0428596	0.029092	-0.000260792	0.00165343	0.87483	0.99945	group_potatoes	124	124	0.0470613	0.0372907	-0.00515076	0.00164797	0.00223048	0.0251535	group_potatoes	223	223	0.0367486	0.0241773	-0.000141118	0.00182087	0.938297	0.99921	group_potatoes	871	871	0.0404174	0.0251178	-0.00151925	0.000812155	0.061732	0.327095	group_potatoes	365787	368216	301609	1.51608e+06	0.000626017	-0.00169999	-2.71557	0.00661616	0.0374634	0.0361555	5.92475	0.49365
PWY-7328: superpathway of UDP-glucose-derived O-antigen building blocks biosynthesis	yoghurt_lf_fruits	205	123	0.00167625	0.00544738	-0.0209918	0.0169038	0.215749	0.579332	yoghurt_lf_fruits	124	45	0.00177991	0.00590859	0.00670288	0.0199817	0.737875	0.996859	yoghurt_lf_fruits	223	93	0.00319249	0.00768052	0.00198014	0.0102046	0.846322	0.921215	yoghurt_lf_fruits	871	308	0.00320162	0.00975729	0.0152426	0.00383119	7.51e-05	0.00208446	yoghurt_lf_fruits	3499.72	2504.59	9603.05	68129.1	0.00345575	0.0119518	3.45854	0.000543119	0.0443999	0.036726	5.55987	0.460419
PWY-561: superpathway of glyoxylate cycle and fatty acid degradation	yoghurt_lf_fruits	205	106	0.00167625	0.00544738	-0.0184469	0.0162754	0.258395	0.579332	yoghurt_lf_fruits	124	42	0.00177991	0.00590859	0.00378749	0.0189707	0.842095	0.996859	yoghurt_lf_fruits	223	94	0.00319249	0.00768052	-0.00394607	0.0103335	0.702929	0.86233	yoghurt_lf_fruits	871	310	0.00320162	0.00975729	0.0177855	0.00397879	8.86e-06	0.000974347	yoghurt_lf_fruits	3775.17	2778.66	9364.88	63168.2	0.00355588	0.0129909	3.65334	0.000258849	0.0282146	0.036726	8.10502	0.629859
P105-PWY: TCA cycle IV (2-oxoglutarate decarboxylase)	yoghurt_lf_fruits	205	116	0.00167625	0.00544738	-0.0193368	0.0188686	0.30669	0.584703	yoghurt_lf_fruits	124	43	0.00177991	0.00590859	0.00276063	0.020464	0.892917	0.996859	yoghurt_lf_fruits	223	94	0.00319249	0.00768052	-0.00483646	0.0109335	0.658672	0.832803	yoghurt_lf_fruits	871	313	0.00320162	0.00975729	0.0192375	0.00426421	7.33e-06	0.000974347	yoghurt_lf_fruits	2808.79	2387.92	8365.34	54995.1	0.00381921	0.0141457	3.70382	0.00021238	0.0282146	0.036726	7.89842	0.620177
PWY-5723: Rubisco shunt	group_tea	205	117	0.16485	0.177703	0.000166855	0.000625042	0.789783	0.863407	group_tea	124	43	0.14018	0.162212	-0.00120253	0.000727907	0.101164	0.837133	group_tea	223	91	0.183927	0.17978	0.00151778	0.000472801	0.00152667	0.00367739	group_tea	871	328	0.141923	0.163153	0.00039541	0.000271304	0.145356	0.325318	group_tea	2.55965e+06	1.88733e+06	4.47345e+06	1.35859e+07	0.000210789	0.000458504	2.17518	0.0296166	0.0526338	0.0367955	10.4985	0.714245
PWY0-1297: superpathway of purine deoxyribonucleosides degradation	plant_protein_g/day	205	205	0.0148277	0.00334303	0.00863433	0.0121798	0.479215	0.589702	plant_protein_g/day	124	124	0.0154055	0.00278504	-0.0109663	0.0190528	0.565999	0.756175	plant_protein_g/day	223	223	0.0152884	0.00234256	-0.0351003	0.0174312	0.0452756	0.931412	plant_protein_g/day	871	871	0.0156624	0.00281896	-0.0244063	0.00695245	0.000470446	0.0252409	plant_protein_g/day	6740.97	2754.75	3291.14	20688.3	0.00546561	-0.0176982	-3.2381	0.00120328	0.0209291	0.0369642	6.72665	0.554013
AST-PWY: L-arginine degradation II (AST pathway)	group_sauces	205	92	0.0077403	0.00666457	-0.0256309	0.0112389	0.023629	0.112037	group_sauces	124	28	0.00818513	0.00747608	0.00333277	0.00829223	0.68848	0.998315	group_sauces	223	62	0.0085603	0.00611167	-0.016355	0.00894126	0.0687409	0.538344	group_sauces	871	219	0.00806531	0.00681226	-0.00711269	0.00386849	0.0663138	0.150379	group_sauces	7916.85	14543.1	12508.4	66821.5	0.00313435	-0.00819633	-2.615	0.00892273	0.0244312	0.0373964	5.2506	0.428637
PWY-7204: pyridoxal 5-phosphate salvage II (plants)	group_sauces	205	111	0.0077403	0.00666457	-0.0397517	0.0149176	0.00833346	0.112037	group_sauces	124	44	0.00818513	0.00747608	0.00112213	0.0161287	0.94465	0.998315	group_sauces	223	95	0.0085603	0.00611167	-0.017913	0.0142681	0.210658	0.538344	group_sauces	871	319	0.00806531	0.00681226	-0.0108592	0.00636389	0.0882949	0.183254	group_sauces	4493.68	3844.17	4912.08	24691.9	0.00513382	-0.0139804	-2.7232	0.00646528	0.0195754	0.0373964	4.17783	0.281923
FUC-RHAMCAT-PWY: superpathway of fucose and rhamnose degradation	group_sauces	205	130	0.0077403	0.00666457	-0.0266237	0.0156685	0.0908396	0.15885	group_sauces	124	57	0.00818513	0.00747608	0.00919198	0.0176002	0.602456	0.998315	group_sauces	223	115	0.0085603	0.00611167	-0.0322893	0.0160453	0.045409	0.538344	group_sauces	871	407	0.00806531	0.00681226	-0.0147585	0.00731292	0.0438844	0.124844	group_sauces	4073.27	3228.24	3884.25	18699	0.00578462	-0.0160671	-2.77755	0.00547706	0.0177327	0.0373964	3.56782	0.15915
PWY-7197: pyrimidine deoxyribonucleotide phosphorylation	sugar_tea	205	205	0.00286139	0.00598949	-0.00817366	0.00623705	0.191537	0.288168	sugar_tea	124	124	0.00179363	0.0044914	-0.00805709	0.0100208	0.422978	0.589213	sugar_tea	223	223	0.000816764	0.00386557	-0.0121724	0.00836712	0.147167	0.433328	sugar_tea	871	871	0.00086737	0.00291021	-0.00769608	0.00539452	0.154042	0.595775	sugar_tea	25706.4	9958.58	14283.9	34363.3	0.00344393	-0.00864269	-2.50954	0.0120888	0.0245531	0.0374753	0.217819	0
PWY-4984: urea cycle	sugar_tea	205	184	0.00286139	0.00598949	-0.0113207	0.013766	0.411852	0.519624	sugar_tea	124	120	0.00179363	0.0044914	0.017541	0.0133532	0.191612	0.37426	sugar_tea	223	216	0.000816764	0.00386557	-0.00957727	0.0101591	0.346898	0.555711	sugar_tea	871	852	0.00086737	0.00291021	-0.015545	0.00585323	0.00806076	0.595775	sugar_tea	5276.96	5608.29	9689.23	29188.4	0.00448278	-0.0102063	-2.27677	0.0227997	0.0399144	0.0374753	5.16019	0.418626
AST-PWY: L-arginine degradation II (AST pathway)	sugar_tea	205	92	0.00286139	0.00598949	0.0296622	0.0123408	0.0171476	0.108394	sugar_tea	124	28	0.00179363	0.0044914	0.0317744	0.0127693	0.0142412	0.213202	sugar_tea	223	62	0.000816764	0.00386557	0.000180873	0.013845	0.989589	0.992596	sugar_tea	871	219	0.00086737	0.00291021	0.0033016	0.00861259	0.701558	0.832784	sugar_tea	6566.21	6132.93	5216.94	13481.3	0.00564356	0.0138576	2.45547	0.0140701	0.0273865	0.0374753	6.08695	0.507142
AEROBACTINSYN-PWY: aerobactin biosynthesis	group_tea	205	42	0.16485	0.177703	0.000447141	0.000321889	0.166366	0.610643	group_tea	124	13	0.14018	0.162212	0.000347446	0.000337395	0.305196	0.837133	group_tea	223	38	0.183927	0.17978	0.00035929	0.000228607	0.117509	0.150303	group_tea	871	138	0.141923	0.163153	0.000173483	0.000118985	0.145204	0.325318	group_tea	9.65133e+06	8.78462e+06	1.91347e+07	7.06339e+07	9.61e-05	0.000244873	2.5472	0.0108591	0.0219192	0.0379478	1.09777	0
PWY-5690: TCA cycle II (plants and fungi)	sugar_tea	205	203	0.00286139	0.00598949	-0.00422183	0.00569165	0.459117	0.555813	sugar_tea	124	122	0.00179363	0.0044914	-0.00677078	0.00957117	0.480753	0.641685	sugar_tea	223	221	0.000816764	0.00386557	-0.0037885	0.00738023	0.60825	0.76005	sugar_tea	871	865	0.00086737	0.00291021	-0.0106053	0.00503291	0.0353898	0.595775	sugar_tea	30869.1	10916.2	18359.5	39478.5	0.00316825	-0.00695091	-2.19393	0.0282407	0.0480974	0.0380043	0.941101	0
PWY0-1533: methylphosphonate degradation I	group_sauces	205	98	0.0077403	0.00666457	-0.0230455	0.0123623	0.0637615	0.128291	group_sauces	124	28	0.00818513	0.00747608	-0.00818929	0.0105021	0.437068	0.998315	group_sauces	223	72	0.0085603	0.00611167	-0.0165265	0.0100317	0.100911	0.538344	group_sauces	871	239	0.00806531	0.00681226	-0.0071549	0.00424758	0.0924521	0.187173	group_sauces	6543.41	9066.75	9936.92	55426.5	0.00351422	-0.00970489	-2.76161	0.00575174	0.0182604	0.0380352	2.00818	0
PWY-6124: inosine-5-phosphate biosynthesis II	group_potatoes	205	205	0.0428596	0.029092	-0.00105623	0.00142057	0.45804	0.99945	group_potatoes	124	124	0.0470613	0.0372907	-0.003163	0.00138443	0.0241026	0.0605285	group_potatoes	223	223	0.0367486	0.0241773	-7.22e-05	0.00155976	0.963142	0.99921	group_potatoes	871	871	0.0404174	0.0251178	-0.00122771	0.00069711	0.0785679	0.327095	group_potatoes	495533	521741	411042	2.05777e+06	0.000535588	-0.00135673	-2.53316	0.0113041	0.0499518	0.0381515	2.45952	0
PWY-6126: superpathway of adenosine nucleotides de novo biosynthesis II	group_potatoes	205	205	0.0428596	0.029092	-0.0015211	0.00136337	0.265899	0.99945	group_potatoes	124	124	0.0470613	0.0372907	-0.0033506	0.00138995	0.0174571	0.0577293	group_potatoes	223	223	0.0367486	0.0241773	-7.4e-05	0.00150916	0.96092	0.99921	group_potatoes	871	871	0.0404174	0.0251178	-0.00115146	0.000670401	0.0862342	0.327095	group_potatoes	537992	517608	439064	2.225e+06	0.000518499	-0.00138376	-2.66878	0.00761266	0.0377173	0.0381515	2.88573	0
PWY-7282: 4-amino-2-methyl-5-phosphomethylpyrimidine biosynthesis (yeast)	sugar_tea	205	193	0.00286139	0.00598949	-0.00819341	0.0145301	0.57346	0.651482	sugar_tea	124	121	0.00179363	0.0044914	-0.0175991	0.01387	0.207029	0.394988	sugar_tea	223	213	0.000816764	0.00386557	-0.0112042	0.0103804	0.281681	0.509122	sugar_tea	871	839	0.00086737	0.00291021	-0.0133993	0.00780358	0.0863384	0.595775	sugar_tea	4736.54	5198.16	9280.55	16421.5	0.00529726	-0.0127483	-2.40659	0.0161023	0.0306131	0.0382476	0.249669	0
GLUCARDEG-PWY: D-glucarate degradation I	sugar_tea	205	109	0.00286139	0.00598949	0.0384481	0.0131535	0.00386574	0.104032	sugar_tea	124	35	0.00179363	0.0044914	0.0368669	0.0180514	0.0433282	0.213202	sugar_tea	223	71	0.000816764	0.00386557	-0.00336429	0.0156193	0.829663	0.894734	sugar_tea	871	244	0.00086737	0.00291021	0.00432031	0.009628	0.653744	0.803868	sugar_tea	5779.87	3068.88	4098.97	10787.7	0.00649085	0.0155119	2.38981	0.0168572	0.031863	0.0382476	7.2518	0.58631
PWY-821: superpathway of sulfur amino acid biosynthesis (Saccharomyces cerevisiae)	sugar_tea	205	129	0.00286139	0.00598949	0.0072094	0.0164183	0.661057	0.721546	sugar_tea	124	74	0.00179363	0.0044914	0.0430298	0.0292652	0.144109	0.317305	sugar_tea	223	167	0.000816764	0.00386557	0.0278006	0.0219367	0.206397	0.46271	sugar_tea	871	648	0.00086737	0.00291021	0.019071	0.0156034	0.221954	0.595775	sugar_tea	3709.76	1167.61	2078.06	4107.34	0.00950754	0.0192618	2.02595	0.0427695	0.0672386	0.0382476	1.35015	0
DTDPRHAMSYN-PWY: dTDP-L-rhamnose biosynthesis I	group_sauces	205	205	0.0077403	0.00666457	0.0122516	0.00744573	0.101447	0.171996	group_sauces	124	124	0.00818513	0.00747608	-0.000604612	0.00797538	0.939699	0.998315	group_sauces	223	223	0.0085603	0.00611167	0.010642	0.00697042	0.128274	0.538344	group_sauces	871	871	0.00806531	0.00681226	0.00682435	0.00306317	0.026145	0.0951873	group_sauces	18037.9	15721.6	20581.7	106576	0.00249287	0.0071952	2.88632	0.0038978	0.0140064	0.0383458	1.67682	0
METSYN-PWY: L-homoserine and L-methionine biosynthesis	group_sauces	205	205	0.0077403	0.00666457	0.00979527	0.00654727	0.136208	0.211597	group_sauces	124	124	0.00818513	0.00747608	0.0016309	0.0069555	0.815019	0.998315	group_sauces	223	223	0.0085603	0.00611167	0.0090568	0.00618735	0.1447	0.538344	group_sauces	871	871	0.00806531	0.00681226	0.00598663	0.00279853	0.0326981	0.106835	group_sauces	23328.1	20670.1	26121	127685	0.00224844	0.00638607	2.84022	0.00450827	0.0148909	0.0383458	0.945209	0
COA-PWY: coenzyme A biosynthesis I	group_sauces	205	205	0.0077403	0.00666457	0.0113995	0.00609165	0.0627672	0.127315	group_sauces	124	124	0.00818513	0.00747608	0.0020505	0.00725681	0.778004	0.998315	group_sauces	223	223	0.0085603	0.00611167	0.00635436	0.00630051	0.31431	0.62743	group_sauces	871	871	0.00806531	0.00681226	0.00533676	0.00279506	0.0565467	0.140304	group_sauces	26948.2	18989.3	25191.2	128003	0.00224094	0.00597257	2.66521	0.00769406	0.0224639	0.0383458	1.14118	0
ASPASN-PWY: superpathway of L-aspartate and L-asparagine biosynthesis	group_sauces	205	205	0.0077403	0.00666457	0.0160046	0.0055195	0.00415562	0.112037	group_sauces	124	124	0.00818513	0.00747608	0.000202003	0.00668961	0.975961	0.998315	group_sauces	223	223	0.0085603	0.00611167	0.00469694	0.00594698	0.430502	0.689106	group_sauces	871	871	0.00806531	0.00681226	0.00423131	0.00258556	0.102096	0.198186	group_sauces	32824.6	22345.9	28275.2	149586	0.00207154	0.0055598	2.6839	0.00727687	0.0216322	0.0385276	4.50746	0.334436
PWY-7197: pyrimidine deoxyribonucleotide phosphorylation	group_sauces	205	205	0.0077403	0.00666457	0.00975751	0.00567376	0.0870308	0.153801	group_sauces	124	124	0.00818513	0.00747608	-0.00133438	0.00629941	0.832605	0.998315	group_sauces	223	223	0.0085603	0.00611167	0.000641065	0.0054711	0.906831	0.951243	group_sauces	871	871	0.00806531	0.00681226	0.00627413	0.00242105	0.00971688	0.0889305	group_sauces	31064	25200	33408.1	170606	0.00196011	0.00523018	2.6683	0.00762352	0.0224585	0.0385276	2.61217	0
PWY-7328: superpathway of UDP-glucose-derived O-antigen building blocks biosynthesis	group_legumes	205	123	0.0045376	0.00918929	-0.0268522	0.00995736	0.00759991	0.0235034	group_legumes	124	45	0.0057733	0.008053	-0.0171876	0.014223	0.229275	0.99779	group_legumes	223	93	0.00471102	0.00731472	-0.0017751	0.0107758	0.869309	0.972202	group_legumes	871	308	0.00509578	0.00947833	-0.0111711	0.00396754	0.00497869	0.634243	group_legumes	10085.8	4943.29	8611.96	63526.9	0.00338705	-0.0123984	-3.66053	0.00025169	0.0823027	0.0386948	3.28801	0.087595
POLYAMSYN-PWY: superpathway of polyamine biosynthesis I	group_pastry	205	203	0.0140349	0.0105343	-0.0055713	0.00413369	0.17927	0.906479	group_pastry	124	123	0.0159234	0.0113617	-0.0055828	0.00403328	0.168915	0.923476	group_pastry	223	223	0.0177899	0.0108667	-0.0063324	0.00314901	0.0455654	0.17087	group_pastry	871	866	0.0159556	0.0107945	-0.00399053	0.00149224	0.00763333	0.568925	group_pastry	58522.5	61472.7	100845	449080	0.00122177	-0.00462726	-3.78735	0.000152265	0.0248953	0.0387517	0.583561	0
PWY66-399: gluconeogenesis III	group_pastry	205	185	0.0140349	0.0105343	-0.00948673	0.00815059	0.245839	0.906479	group_pastry	124	120	0.0159234	0.0113617	-0.0117618	0.0039793	0.00378499	0.632094	group_pastry	223	221	0.0177899	0.0108667	-0.00660856	0.00252831	0.00958632	0.0935865	group_pastry	871	866	0.0159556	0.0107945	-0.00263312	0.00125928	0.0368245	0.568925	group_pastry	15053	63152	156437	630603	0.00107505	-0.00413739	-3.84854	0.000118822	0.0248953	0.0387517	6.48413	0.537332
PWY-5100: pyruvate fermentation to acetate and lactate II	group_potatoes	205	205	0.0428596	0.029092	-0.00230093	0.00152433	0.132766	0.99945	group_potatoes	124	124	0.0470613	0.0372907	-0.00352443	0.00145662	0.0170512	0.056951	group_potatoes	223	223	0.0367486	0.0241773	9.77e-05	0.00159437	0.951181	0.99921	group_potatoes	871	871	0.0404174	0.0251178	-0.00107865	0.000726779	0.138132	0.351904	group_potatoes	430369	471310	393389	1.8932e+06	0.000560045	-0.00146004	-2.60701	0.00913374	0.0426676	0.0392926	3.54288	0.153232
MET-SAM-PWY: superpathway of S-adenosyl-L-methionine biosynthesis	group_sauces	205	205	0.0077403	0.00666457	0.00962705	0.00660871	0.146762	0.226937	group_sauces	124	124	0.00818513	0.00747608	0.00127423	0.00709432	0.857762	0.998315	group_sauces	223	223	0.0085603	0.00611167	0.00961761	0.00627367	0.126723	0.538344	group_sauces	871	871	0.00806531	0.00681226	0.00596468	0.00281543	0.0344117	0.111332	group_sauces	22896.3	19869.1	25407.2	126156	0.00226846	0.00639421	2.81875	0.00482116	0.0157652	0.0394547	1.04741	0
PWY-6731: starch degradation III	group_potatoes	205	51	0.0428596	0.029092	0.00182539	0.00226172	0.420577	0.99945	group_potatoes	124	28	0.0470613	0.0372907	0.00493527	0.0022988	0.0338313	0.0767568	group_potatoes	223	63	0.0367486	0.0241773	0.00328567	0.00282737	0.246469	0.99921	group_potatoes	871	225	0.0404174	0.0251178	0.0022816	0.00127182	0.0731673	0.327095	group_potatoes	195490	189233	125093	618230	0.000941535	0.00275904	2.93037	0.0033856	0.0374634	0.0397293	1.24223	0
THISYNARA-PWY: superpathway of thiamin diphosphate biosynthesis III (eukaryotes)	group_sauces	205	205	0.0077403	0.00666457	0.0130673	0.00645861	0.0443796	0.11626	group_sauces	124	124	0.00818513	0.00747608	-0.000315693	0.00726251	0.965401	0.998315	group_sauces	223	223	0.0085603	0.00611167	0.0100371	0.0065965	0.129564	0.538344	group_sauces	871	871	0.00806531	0.00681226	0.00587808	0.00293255	0.0453352	0.125719	group_sauces	23973	18959.5	22981.2	116281	0.00234278	0.0067041	2.8616	0.00421514	0.0146633	0.0398186	2.23958	0
FUC-RHAMCAT-PWY: superpathway of fucose and rhamnose degradation	sugar_tea	205	130	0.00286139	0.00598949	0.00525002	0.0173488	0.762497	0.818887	sugar_tea	124	57	0.00179363	0.0044914	0.046856	0.0277701	0.094168	0.273497	sugar_tea	223	115	0.000816764	0.00386557	0.0363223	0.0247626	0.143867	0.433328	sugar_tea	871	407	0.00086737	0.00291021	0.0247442	0.0162672	0.128597	0.595775	sugar_tea	3322.48	1296.72	1630.82	3778.99	0.00998553	0.0230277	2.30611	0.0211044	0.0379504	0.0403164	2.08569	0
PWY-7222: guanosine deoxyribonucleotides de novo biosynthesis II	sugar_tea	205	205	0.00286139	0.00598949	-0.00989207	0.00604544	0.10336	0.192862	sugar_tea	124	124	0.00179363	0.0044914	-0.0118509	0.0102784	0.251228	0.42594	sugar_tea	223	223	0.000816764	0.00386557	-0.00998794	0.00834954	0.232908	0.471531	sugar_tea	871	871	0.00086737	0.00291021	-0.00514028	0.00521387	0.324465	0.595775	sugar_tea	27361.7	9465.53	14344.1	36785.7	0.00337182	-0.00813119	-2.41151	0.0158864	0.0303793	0.0403164	0.594326	0
PYRIDNUCSYN-PWY: NAD biosynthesis I (from aspartate)	sugar_tea	205	204	0.00286139	0.00598949	-0.0122454	0.00721004	0.0909997	0.180471	sugar_tea	124	124	0.00179363	0.0044914	-0.0102683	0.0135978	0.451667	0.62081	sugar_tea	223	223	0.000816764	0.00386557	-0.0136397	0.0094526	0.150468	0.433328	sugar_tea	871	871	0.00086737	0.00291021	-0.00677571	0.00608955	0.266156	0.595775	sugar_tea	19236.5	5408.34	11191.7	26966.8	0.00399033	-0.00997499	-2.49979	0.0124267	0.0250834	0.0403164	0.525942	0
PWY-6823: molybdenum cofactor biosynthesis	sugar_tea	205	86	0.00286139	0.00598949	0.0287328	0.0129572	0.0277132	0.114086	sugar_tea	124	22	0.00179363	0.0044914	0.0470407	0.0143532	0.00137365	0.145464	sugar_tea	223	56	0.000816764	0.00386557	-0.00106646	0.0142723	0.940504	0.982172	sugar_tea	871	168	0.00086737	0.00291021	0.00153977	0.00869689	0.859512	0.906608	sugar_tea	5956.34	4854	4909.21	13221.2	0.00587821	0.0143258	2.43711	0.0148053	0.0284785	0.0403164	9.75592	0.692494
PENTOSE-P-PWY: pentose phosphate pathway	sugar_tea	205	204	0.00286139	0.00598949	-0.0108366	0.0066822	0.106456	0.197535	sugar_tea	124	123	0.00179363	0.0044914	-0.00484625	0.0104194	0.642705	0.789204	sugar_tea	223	223	0.000816764	0.00386557	-0.00888967	0.00835975	0.288787	0.512364	sugar_tea	871	870	0.00086737	0.00291021	-0.00623741	0.00592225	0.292536	0.595775	sugar_tea	22395.5	9211.14	14309.1	28511.9	0.0036655	-0.00795907	-2.17135	0.0299049	0.0504066	0.0403164	0.371597	0
PWY-6936: seleno-amino acid biosynthesis	sugar_tea	205	205	0.00286139	0.00598949	-0.0136456	0.00656349	0.0389048	0.123538	sugar_tea	124	124	0.00179363	0.0044914	-0.0105557	0.0112201	0.348717	0.531833	sugar_tea	223	223	0.000816764	0.00386557	-0.0130423	0.00959365	0.175402	0.435208	sugar_tea	871	871	0.00086737	0.00291021	-0.00440526	0.00623209	0.479839	0.685485	sugar_tea	23212.9	7943.47	10865.1	25747.3	0.00384136	-0.00967602	-2.5189	0.0117721	0.0242311	0.0405274	1.21033	0
CITRULBIO-PWY: L-citrulline biosynthesis	sugar_tea	205	185	0.00286139	0.00598949	-0.00995318	0.0138856	0.474339	0.566209	sugar_tea	124	120	0.00179363	0.0044914	0.0170272	0.0133483	0.204687	0.394988	sugar_tea	223	216	0.000816764	0.00386557	-0.00979559	0.0100041	0.328625	0.546	sugar_tea	871	852	0.00086737	0.00291021	-0.0148612	0.0057643	0.010101	0.595775	sugar_tea	5186.46	5612.42	9991.76	30095.9	0.00443301	-0.00984926	-2.2218	0.0262968	0.0452581	0.0405274	4.81018	0.376323
PWY-6901: superpathway of glucose and xylose degradation	group_pastry	205	202	0.0140349	0.0105343	-0.00481799	0.0025928	0.064653	0.85261	group_pastry	124	123	0.0159234	0.0113617	-0.00565494	0.00334549	0.0936301	0.923476	group_pastry	223	221	0.0177899	0.0108667	-0.00636994	0.00244854	0.00992584	0.0935865	group_pastry	871	865	0.0159556	0.0107945	-0.0020535	0.00131025	0.117423	0.568925	group_pastry	148752	89347	166796	582495	0.00100636	-0.00352502	-3.50273	0.000460523	0.0276464	0.0407626	3.2653	0.0812474
PWY-6969: TCA cycle V (2-oxoglutarate:ferredoxin oxidoreductase)	group_pastry	205	194	0.0140349	0.0105343	-0.00502318	0.00381714	0.189783	0.906479	group_pastry	124	117	0.0159234	0.0113617	-0.00520263	0.00436215	0.235563	0.923476	group_pastry	223	215	0.0177899	0.0108667	-0.00391079	0.00276086	0.158122	0.28989	group_pastry	871	857	0.0159556	0.0107945	-0.00357969	0.00142933	0.0124505	0.568925	group_pastry	68631.6	52553.1	131193	489477	0.00116102	-0.00388675	-3.3477	0.000814855	0.0380654	0.0407626	0.225861	0
TCA: TCA cycle I (prokaryotic)	group_pastry	205	197	0.0140349	0.0105343	-0.00645183	0.00364541	0.0783478	0.902351	group_pastry	124	118	0.0159234	0.0113617	-0.00408684	0.00427456	0.341107	0.923476	group_pastry	223	218	0.0177899	0.0108667	-0.00351286	0.00264079	0.184878	0.319422	group_pastry	871	859	0.0159556	0.0107945	-0.0037464	0.00143766	0.00932316	0.568925	group_pastry	75249.9	54729	143394	483821	0.0011492	-0.00399564	-3.47689	0.000507273	0.0276464	0.0407626	0.517907	0
PWY66-400: glycolysis VI (metazoan)	group_pastry	205	204	0.0140349	0.0105343	-0.00573724	0.00329679	0.0834094	0.906479	group_pastry	124	124	0.0159234	0.0113617	-0.00605302	0.00434227	0.165966	0.923476	group_pastry	223	221	0.0177899	0.0108667	-0.00686451	0.00290738	0.0191125	0.108744	group_pastry	871	867	0.0159556	0.0107945	-0.00298294	0.00155672	0.0556748	0.568925	group_pastry	92006.2	53035.6	118303	412646	0.00121627	-0.00427798	-3.5173	0.000435964	0.0276464	0.0407626	1.84655	0
GLUCONEO-PWY: gluconeogenesis I	group_pastry	205	188	0.0140349	0.0105343	0.00206368	0.00732095	0.778322	0.979911	group_pastry	124	118	0.0159234	0.0113617	-0.0133765	0.00360168	0.000318652	0.10643	group_pastry	223	220	0.0177899	0.0108667	-0.00871766	0.00277138	0.00189201	0.0694369	group_pastry	871	859	0.0159556	0.0107945	-0.00186252	0.00123986	0.133416	0.568925	group_pastry	18658	77088.4	130199	650506	0.00106816	-0.00381	-3.56688	0.000361257	0.0276464	0.0407626	13.3016	0.774463
GLYCOL-GLYOXDEG-PWY: superpathway of glycol metabolism and degradation	group_pastry	205	112	0.0140349	0.0105343	0.0102705	0.00773225	0.185602	0.906479	group_pastry	124	38	0.0159234	0.0113617	0.010245	0.00693541	0.142264	0.923476	group_pastry	223	85	0.0177899	0.0108667	0.0204959	0.00540871	0.000195389	0.054786	group_pastry	871	271	0.0159556	0.0107945	0.00187266	0.00276814	0.498902	0.738285	group_pastry	16725.9	20790.1	34183.2	130504	0.00222385	0.00657646	2.95724	0.00310408	0.0597078	0.0407626	10.0186	0.700556
PWY-5838: superpathway of menaquinol-8 biosynthesis I	group_pastry	205	110	0.0140349	0.0105343	0.0189113	0.010095	0.0624822	0.85261	group_pastry	124	38	0.0159234	0.0113617	0.0116601	0.0101998	0.255262	0.923476	group_pastry	223	83	0.0177899	0.0108667	0.0245144	0.00779528	0.00189373	0.0694369	group_pastry	871	260	0.0159556	0.0107945	0.0037649	0.00382288	0.324981	0.628923	group_pastry	9812.61	9612.01	16456.5	68425.4	0.00309631	0.00919101	2.96838	0.00299377	0.0597078	0.0407626	6.86445	0.562966
PWY-5861: superpathway of demethylmenaquinol-8 biosynthesis	group_pastry	205	110	0.0140349	0.0105343	0.0177634	0.00961544	0.0661687	0.85261	group_pastry	124	38	0.0159234	0.0113617	0.0105646	0.00957597	0.27215	0.923476	group_pastry	223	83	0.0177899	0.0108667	0.0232764	0.00732593	0.00170226	0.0694369	group_pastry	871	260	0.0159556	0.0107945	0.00358843	0.00359052	0.317871	0.628923	group_pastry	10815.9	10905.2	18632.6	77568.5	0.00291207	0.00864456	2.96853	0.00299232	0.0597078	0.0407626	6.91167	0.565951
PWY-6630: superpathway of L-tyrosine biosynthesis	group_pastry	205	138	0.0140349	0.0105343	0.00184161	0.0108407	0.865277	0.979911	group_pastry	124	70	0.0159234	0.0113617	-0.0024854	0.0143308	0.862607	0.989746	group_pastry	223	130	0.0177899	0.0108667	0.0257822	0.00988262	0.00971355	0.0935865	group_pastry	871	484	0.0159556	0.0107945	0.0125791	0.00505262	0.0129746	0.568925	group_pastry	8509.19	4869.24	10239	39171.2	0.0039908	0.0121087	3.03417	0.00241202	0.0597078	0.0407626	3.85707	0.222208
PWY0-1533: methylphosphonate degradation I	group_pastry	205	98	0.0140349	0.0105343	0.00566344	0.00785895	0.471975	0.915939	group_pastry	124	28	0.0159234	0.0113617	0.0081296	0.00658146	0.219179	0.923476	group_pastry	223	72	0.0177899	0.0108667	0.0149957	0.00546312	0.0065579	0.0872036	group_pastry	871	239	0.0159556	0.0107945	0.00453666	0.00256598	0.0774121	0.568925	group_pastry	16190.9	23086.4	33505.7	151878	0.00210978	0.00654693	3.10314	0.0019148	0.0597078	0.0407626	3.07591	0.0246782
PWY-7235: superpathway of ubiquinol-6 biosynthesis (eukaryotic)	group_sauces	205	31	0.0077403	0.00666457	-0.0121385	0.00924526	0.190706	0.27574	group_sauces	124	16	0.00818513	0.00747608	-0.0129563	0.00914083	0.158975	0.998315	group_sauces	223	30	0.0085603	0.00611167	-0.00319744	0.00742207	0.667039	0.840163	group_sauces	871	106	0.00806531	0.00681226	-0.00708169	0.00358729	0.0486871	0.131695	group_sauces	11699.4	11968.2	18153.1	77708.4	0.00289243	-0.00757495	-2.61889	0.00882176	0.0244312	0.040798	0.957011	0
PWY-7392: taxadiene biosynthesis (engineered)	sugar_tea	205	96	0.00286139	0.00598949	0.0409252	0.0176813	0.0216498	0.114086	sugar_tea	124	62	0.00179363	0.0044914	-0.00432754	0.0315469	0.891122	0.957038	sugar_tea	223	156	0.000816764	0.00386557	0.0249362	0.0269495	0.355836	0.556228	sugar_tea	871	630	0.00086737	0.00291021	0.0181114	0.0177556	0.307995	0.595775	sugar_tea	3198.69	1004.82	1376.89	3171.96	0.010689	0.0249466	2.33386	0.0196033	0.0358116	0.0408575	1.82597	0
PWY-6507: 4-deoxy-L-threo-hex-4-enopyranuronate degradation	mayonaise	205	204	0.0011723	0.00193685	0.0300148	0.0279385	0.283982	0.999924	mayonaise	124	124	0.00108527	0.00169546	0.0393784	0.0336422	0.244136	0.940083	mayonaise	223	223	0.00083032	0.00148309	0.0510138	0.0254443	0.046208	0.402839	mayonaise	871	871	0.000714901	0.00123605	0.0415563	0.0146681	0.00471696	0.0604354	mayonaise	1281.13	883.551	1544.61	4647.82	0.0109388	0.0413048	3.77597	0.000159387	0.0238461	0.0413748	0.312475	0
GALACTUROCAT-PWY: D-galacturonate degradation I	mayonaise	205	204	0.0011723	0.00193685	0.0254757	0.0264035	0.335786	0.999924	mayonaise	124	124	0.00108527	0.00169546	0.0293555	0.0327315	0.371605	0.940083	mayonaise	223	223	0.00083032	0.00148309	0.0495146	0.0257711	0.0559956	0.402839	mayonaise	871	870	0.000714901	0.00123605	0.0456	0.0144562	0.00166413	0.0604354	mayonaise	1434.42	933.401	1505.68	4785.12	0.0107467	0.0411957	3.83333	0.00012642	0.0238461	0.0413748	0.682345	0
GALACT-GLUCUROCAT-PWY: superpathway of hexuronide and hexuronate degradation	mayonaise	205	204	0.0011723	0.00193685	0.022574	0.0253451	0.374184	0.999924	mayonaise	124	124	0.00108527	0.00169546	0.0313216	0.0320114	0.329836	0.940083	mayonaise	223	223	0.00083032	0.00148309	0.051936	0.0255337	0.0431607	0.402839	mayonaise	871	869	0.000714901	0.00123605	0.0426846	0.0145801	0.00350564	0.0604354	mayonaise	1556.72	975.868	1533.82	4704.16	0.0106779	0.0394687	3.69629	0.000218771	0.0238461	0.0413748	0.796168	0
PWY-6147: 6-hydroxymethyl-dihydropterin diphosphate biosynthesis I	sugar_tea	205	200	0.00286139	0.00598949	-0.0151319	0.00748563	0.0445992	0.124134	sugar_tea	124	119	0.00179363	0.0044914	0.000606173	0.0135867	0.964492	0.984393	sugar_tea	223	220	0.000816764	0.00386557	-0.0152069	0.0107594	0.158996	0.433328	sugar_tea	871	866	0.00086737	0.00291021	-0.00271726	0.00703466	0.699394	0.832784	sugar_tea	17846.1	5417.15	8638.26	20207.6	0.0043807	-0.00869391	-1.98459	0.0471897	0.0727878	0.0414575	2.29646	0
SALVADEHYPOX-PWY: adenosine nucleotides degradation II	group_potatoes	205	203	0.0428596	0.029092	-0.000531449	0.00138318	0.701225	0.99945	group_potatoes	124	124	0.0470613	0.0372907	-0.00362726	0.00134614	0.00807673	0.0403158	group_potatoes	223	223	0.0367486	0.0241773	1.87e-06	0.00143812	0.998964	0.99921	group_potatoes	871	871	0.0404174	0.0251178	-0.00121199	0.000635092	0.0566738	0.327095	group_potatoes	522690	551846	483518	2.47928e+06	0.000497683	-0.00130864	-2.62947	0.00855168	0.0411235	0.0415111	4.13601	0.274663
PWYG-321: mycolate biosynthesis	sugar_tea	205	154	0.00286139	0.00598949	0.0230539	0.0160333	0.152032	0.248915	sugar_tea	124	78	0.00179363	0.0044914	-0.00754177	0.0295632	0.799081	0.901666	sugar_tea	223	157	0.000816764	0.00386557	0.0336503	0.0230129	0.145117	0.433328	sugar_tea	871	531	0.00086737	0.00291021	0.0239955	0.0157498	0.127988	0.595775	sugar_tea	3890.03	1144.19	1888.24	4031.33	0.00955472	0.0220312	2.30579	0.0211223	0.0379504	0.0415428	1.2752	0
P441-PWY: superpathway of N-acetylneuraminate degradation	sugar_tea	205	202	0.00286139	0.00598949	-0.00661328	0.00458881	0.151131	0.24866	sugar_tea	124	122	0.00179363	0.0044914	-0.00557045	0.00726549	0.444818	0.613922	sugar_tea	223	220	0.000816764	0.00386557	-0.00801366	0.00636231	0.209196	0.46271	sugar_tea	871	868	0.00086737	0.00291021	-0.00581254	0.00405095	0.151691	0.595775	sugar_tea	47489.7	18944	24704.2	60937.7	0.00256431	-0.00639	-2.4919	0.0127062	0.0254904	0.0415428	0.100539	0
PWY-5837: 1,4-dihydroxy-2-naphthoate biosynthesis I	sugar_tea	205	153	0.00286139	0.00598949	0.0268452	0.0152062	0.0790206	0.16883	sugar_tea	124	71	0.00179363	0.0044914	0.0344203	0.0257546	0.183945	0.3657	sugar_tea	223	142	0.000816764	0.00386557	0.0210533	0.0202011	0.298478	0.521152	sugar_tea	871	493	0.00086737	0.00291021	0.00856172	0.0140997	0.54386	0.72609	sugar_tea	4324.74	1507.61	2450.48	5030.12	0.00866688	0.0197288	2.27634	0.0228257	0.0399144	0.0418124	1.17599	0
PWY-6609: adenine and adenosine salvage III	carb_g/day	205	205	0.116504	0.0171115	-0.00497215	0.00246435	0.0449723	0.180857	carb_g/day	124	124	0.113654	0.0131447	-0.00303948	0.00402575	0.451735	0.882336	carb_g/day	223	223	0.115367	0.0148788	-0.00621206	0.00262689	0.0189178	0.0855901	carb_g/day	871	871	0.115514	0.0152108	-0.00272485	0.00122838	0.0267972	0.18815	carb_g/day	164663	61703	144916	662722	0.00098342	-0.00359024	-3.65077	0.000261458	0.00275796	0.0420453	1.82562	0
PWY0-1298: superpathway of pyrimidine deoxyribonucleosides degradation	group_tea	205	204	0.16485	0.177703	-0.00037529	0.000231298	0.106271	0.571974	group_tea	124	124	0.14018	0.162212	0.000103358	0.000368416	0.779544	0.979468	group_tea	223	223	0.183927	0.17978	-0.000619389	0.000224945	0.00639338	0.0115924	group_tea	871	871	0.141923	0.163153	-8.25e-05	0.000127401	0.517254	0.702444	group_tea	1.86921e+07	7.36757e+06	1.97627e+07	6.16101e+07	9.65e-05	-0.000219481	-2.27491	0.0229112	0.0421124	0.0420711	5.53767	0.458256
CRNFORCAT-PWY: creatinine degradation I	group_tea	205	58	0.16485	0.177703	-0.00074315	0.000578476	0.200394	0.64349	group_tea	124	50	0.14018	0.162212	0.000147943	0.000877493	0.8664	0.992048	group_tea	223	117	0.183927	0.17978	-0.000431402	0.000615617	0.484198	0.537047	group_tea	871	485	0.141923	0.163153	-0.000903258	0.000369118	0.0146	0.185758	group_tea	2.98834e+06	1.29871e+06	2.63863e+06	7.33954e+06	0.000264765	-0.000686737	-2.59376	0.00949327	0.0194019	0.0425856	1.43043	0
PWY-6531: mannitol cycle	plant_protein_g/day	205	139	0.0148277	0.00334303	0.0432138	0.0310106	0.16501	0.264855	plant_protein_g/day	124	86	0.0154055	0.00278504	0.0594548	0.0480827	0.218704	0.610345	plant_protein_g/day	223	151	0.0152884	0.00234256	0.0233792	0.0343372	0.496676	0.93953	plant_protein_g/day	871	575	0.0156624	0.00281896	0.0350162	0.0147929	0.0181469	0.204782	plant_protein_g/day	1039.87	432.536	848.145	4569.79	0.012047	0.0363551	3.01776	0.00254647	0.0393338	0.0427957	0.430714	0
PWY-6595: superpathway of guanosine nucleotides degradation (plants)	group_tea	205	189	0.16485	0.177703	-0.00021539	0.000475046	0.650745	0.804793	group_tea	124	118	0.14018	0.162212	0.000547914	0.000381968	0.154205	0.837133	group_tea	223	223	0.183927	0.17978	-0.000712766	0.000233055	0.00250412	0.0055835	group_tea	871	864	0.141923	0.163153	-0.000190769	0.000122539	0.119885	0.290896	group_tea	4.43128e+06	6.85404e+06	1.84113e+07	6.65966e+07	0.000101907	-0.00023913	-2.34656	0.0189477	0.0356086	0.0429962	8.53413	0.648471
PWY-7400: L-arginine biosynthesis IV (archaebacteria)	sugar_tea	205	205	0.00286139	0.00598949	-0.0127461	0.0067453	0.0602609	0.144799	sugar_tea	124	124	0.00179363	0.0044914	-0.0113172	0.0106795	0.291422	0.47729	sugar_tea	223	223	0.000816764	0.00386557	-0.0112617	0.0099164	0.257345	0.491236	sugar_tea	871	871	0.00086737	0.00291021	-0.00535588	0.00637528	0.401084	0.627205	sugar_tea	21978.5	8768.02	10169.3	24603.7	0.00390674	-0.00954933	-2.44432	0.0145124	0.0280803	0.0431144	0.714489	0
HEXITOLDEGSUPER-PWY: superpathway of hexitol degradation (bacteria)	group_tea	205	204	0.16485	0.177703	-0.000138768	0.000184464	0.452777	0.74925	group_tea	124	124	0.14018	0.162212	0.000166223	0.000249323	0.506289	0.888868	group_tea	223	222	0.183927	0.17978	-0.000551943	0.000157815	0.000569765	0.00154117	group_tea	871	869	0.141923	0.163153	-9.03e-05	9.31e-05	0.332165	0.539973	group_tea	2.93886e+07	1.60871e+07	4.01516e+07	1.15381e+08	7.05e-05	-0.000169088	-2.39729	0.0165168	0.0321487	0.0434857	8.43672	0.644412
TRNA-CHARGING-PWY: tRNA charging	group_potatoes	205	205	0.0428596	0.029092	-0.000405829	0.00170652	0.812271	0.99945	group_potatoes	124	124	0.0470613	0.0372907	-0.0044011	0.00157647	0.0061093	0.0329886	group_potatoes	223	223	0.0367486	0.0241773	-0.000188382	0.00173319	0.913548	0.99921	group_potatoes	871	871	0.0404174	0.0251178	-0.00147557	0.000754883	0.0509403	0.327095	group_potatoes	343384	402375	332895	1.75485e+06	0.000594071	-0.00161015	-2.71036	0.00672095	0.0374634	0.0438339	4.337	0.308278
GLYOXYLATE-BYPASS: glyoxylate cycle	group_potatoes	205	133	0.0428596	0.029092	-0.00120543	0.00323597	0.709909	0.99945	group_potatoes	124	52	0.0470613	0.0372907	0.0119729	0.00293515	8.21e-05	0.013708	group_potatoes	223	124	0.0367486	0.0241773	0.00253115	0.00333419	0.448583	0.99921	group_potatoes	871	429	0.0404174	0.0251178	0.00218743	0.00159021	0.169313	0.381004	group_potatoes	95497	116075	89953.6	395451	0.00119782	0.00339659	2.83565	0.00457328	0.0374634	0.0438339	11.2057	0.732279
TRNA-CHARGING-PWY: tRNA charging	carb_g/day	205	205	0.116504	0.0171115	-0.00645921	0.00285353	0.0246729	0.163296	carb_g/day	124	124	0.113654	0.0131447	-0.00551944	0.00433067	0.20497	0.871218	carb_g/day	223	223	0.115367	0.0148788	-0.00665984	0.00274355	0.0160171	0.0855901	carb_g/day	871	871	0.115514	0.0152108	-0.00217874	0.00123235	0.077419	0.252352	carb_g/day	122811	53319.9	132854	658468	0.00101668	-0.00352159	-3.46381	0.000532584	0.00334914	0.0438549	3.76843	0.203912
PWY-7242: D-fructuronate degradation	mayonaise	205	204	0.0011723	0.00193685	0.0180522	0.0254852	0.479563	0.999924	mayonaise	124	124	0.00108527	0.00169546	0.0436716	0.0330953	0.189512	0.940083	mayonaise	223	223	0.00083032	0.00148309	0.0525529	0.0262417	0.046454	0.402839	mayonaise	871	871	0.000714901	0.00123605	0.0412306	0.0151398	0.00659299	0.0604354	mayonaise	1539.66	912.991	1452.16	4362.75	0.0109979	0.0391724	3.56179	0.00036833	0.0240888	0.0442479	0.98374	0
GLUCUROCAT-PWY: superpathway of &beta,-D-glucuronide and D-glucuronate degradation	mayonaise	205	204	0.0011723	0.00193685	0.0182475	0.0244207	0.455816	0.999924	mayonaise	124	124	0.00108527	0.00169546	0.0438287	0.0321702	0.175645	0.940083	mayonaise	223	223	0.00083032	0.00148309	0.0520853	0.0254704	0.0420625	0.402839	mayonaise	871	870	0.000714901	0.00123605	0.0380276	0.0147419	0.0100565	0.0626159	mayonaise	1676.81	966.254	1541.45	4601.45	0.0106685	0.0373569	3.50159	0.000462489	0.0252056	0.0442479	0.98924	0
P108-PWY: pyruvate fermentation to propanoate I	alcohol_g/day	205	110	0.0021888	0.00376975	-0.0437381	0.02657	0.101304	0.160358	alcohol_g/day	124	63	0.00248758	0.0034234	0.0272827	0.0381374	0.475776	0.588402	alcohol_g/day	223	168	0.00380258	0.00433334	-0.0324739	0.0206828	0.117843	0.984775	alcohol_g/day	871	651	0.00440434	0.00477686	-0.0310947	0.00980489	0.00157074	0.259172	alcohol_g/day	1416.5	687.541	2337.66	10402	0.00820785	-0.0298145	-3.63243	0.000280759	0.0596896	0.0442547	2.54964	0
PWY-821: superpathway of sulfur amino acid biosynthesis (Saccharomyces cerevisiae)	alcohol_g/day	205	129	0.0021888	0.00376975	-0.0417894	0.0262121	0.112452	0.173885	alcohol_g/day	124	74	0.00248758	0.0034234	-0.0297207	0.0384237	0.440762	0.568395	alcohol_g/day	223	167	0.00380258	0.00433334	-0.0216464	0.0195637	0.269748	0.984775	alcohol_g/day	871	648	0.00440434	0.00477686	-0.0281314	0.00952607	0.0032311	0.297903	alcohol_g/day	1455.44	677.33	2612.75	11019.8	0.00796432	-0.0283858	-3.56412	0.000365074	0.0596896	0.0442547	0.382071	0
GALACT-GLUCUROCAT-PWY: superpathway of hexuronide and hexuronate degradation	alcohol_g/day	205	204	0.0021888	0.00376975	0.043453	0.0125774	0.000672867	0.0225824	alcohol_g/day	124	124	0.00248758	0.0034234	0.0271226	0.0157059	0.0867798	0.285998	alcohol_g/day	223	223	0.00380258	0.00433334	0.00445319	0.00878993	0.612931	0.984775	alcohol_g/day	871	869	0.00440434	0.00477686	0.00764546	0.00370058	0.0391247	0.572342	alcohol_g/day	6321.47	4053.89	12942.8	73023.3	0.00322176	0.0103857	3.2236	0.00126588	0.0683784	0.0442547	9.05161	0.668567
GALACTUROCAT-PWY: D-galacturonate degradation I	alcohol_g/day	205	204	0.0021888	0.00376975	0.0438177	0.0131322	0.00101171	0.0278681	alcohol_g/day	124	124	0.00248758	0.0034234	0.0305888	0.0160051	0.0583851	0.273798	alcohol_g/day	223	223	0.00380258	0.00433334	0.00618367	0.0088581	0.48587	0.984775	alcohol_g/day	871	870	0.00440434	0.00477686	0.00769707	0.00367058	0.036287	0.572342	alcohol_g/day	5798.66	3903.77	12744.4	74221.7	0.00321631	0.0105887	3.29219	0.000994119	0.0683784	0.0442547	8.8321	0.66033
NAD-BIOSYNTHESIS-II: NAD salvage pathway II	alcohol_g/day	205	195	0.0021888	0.00376975	-0.0566116	0.0167024	0.00084363	0.0256157	alcohol_g/day	124	111	0.00248758	0.0034234	-0.0651524	0.030269	0.0333812	0.273798	alcohol_g/day	223	216	0.00380258	0.00433334	-0.00319702	0.00946146	0.735775	0.984775	alcohol_g/day	871	836	0.00440434	0.00477686	-0.0141743	0.00622787	0.0230927	0.540752	alcohol_g/day	3584.63	1091.45	11170.8	25782.3	0.00490119	-0.0162194	-3.30929	0.00093534	0.0683784	0.0442547	10.4641	0.713304
PWY0-1261: anhydromuropeptides recycling	alcohol_g/day	205	182	0.0021888	0.00376975	-0.0442051	0.0232796	0.0590204	0.115958	alcohol_g/day	124	99	0.00248758	0.0034234	-0.0379248	0.0416578	0.364458	0.489793	alcohol_g/day	223	160	0.00380258	0.00433334	-0.0306033	0.0243286	0.209768	0.984775	alcohol_g/day	871	600	0.00440434	0.00477686	-0.0248082	0.0117096	0.0344067	0.572342	alcohol_g/day	1845.22	576.246	1689.53	7293.19	0.00936414	-0.029468	-3.14689	0.00165015	0.0683784	0.0442547	0.602503	0
PWY0-1298: superpathway of pyrimidine deoxyribonucleosides degradation	alcohol_g/day	205	204	0.0021888	0.00376975	0.0122404	0.0103287	0.2374	0.307332	alcohol_g/day	124	124	0.00248758	0.0034234	0.0271635	0.0164271	0.100849	0.285998	alcohol_g/day	223	223	0.00380258	0.00433334	0.0200778	0.00918187	0.02983	0.984775	alcohol_g/day	871	871	0.00440434	0.00477686	0.00816271	0.00409401	0.0464857	0.576944	alcohol_g/day	9373.59	3705.77	11861.5	59662.5	0.003438	0.0111173	3.23364	0.00122224	0.0683784	0.0442547	2.43917	0
P108-PWY: pyruvate fermentation to propanoate I	group_nuts	205	110	0.00499133	0.00855226	0.00509907	0.0117623	0.665111	0.813725	group_nuts	124	63	0.00594474	0.00751678	0.0320045	0.0174108	0.0685262	0.814372	group_nuts	223	168	0.00667488	0.00644167	0.0305971	0.0140838	0.0308959	0.971886	group_nuts	871	651	0.00707775	0.0071279	0.0193116	0.00655912	0.00332406	0.16268	group_nuts	7228	3298.87	5041.53	23243.9	0.00507593	0.0192096	3.78445	0.00015405	0.0213937	0.0442553	2.6332	0
HOMOSER-METSYN-PWY: L-methionine biosynthesis I	group_sauces	205	205	0.0077403	0.00666457	0.00891007	0.00652894	0.17388	0.256972	group_sauces	124	124	0.00818513	0.00747608	0.00179691	0.00677947	0.791428	0.998315	group_sauces	223	223	0.0085603	0.00611167	0.00886244	0.00602305	0.142619	0.538344	group_sauces	871	871	0.00806531	0.00681226	0.00575053	0.00277769	0.0387249	0.117611	group_sauces	23459.3	21757.5	27565.6	129608	0.00222282	0.00611557	2.75126	0.00593662	0.0186661	0.0443227	0.814255	0
PWY-5861: superpathway of demethylmenaquinol-8 biosynthesis	group_sauces	205	110	0.0077403	0.00666457	-0.0323066	0.015195	0.0347186	0.112037	group_sauces	124	38	0.00818513	0.00747608	-0.00621875	0.0152891	0.684927	0.998315	group_sauces	223	83	0.0085603	0.00611167	-0.0062094	0.0136059	0.648574	0.829572	group_sauces	871	260	0.00806531	0.00681226	-0.0116743	0.00593274	0.049412	0.132331	group_sauces	4331.09	4277.94	5401.89	28411.2	0.00485516	-0.0125347	-2.58173	0.00983051	0.0255125	0.0443227	2.10096	0
GLYOXYLATE-BYPASS: glyoxylate cycle	group_sauces	205	133	0.0077403	0.00666457	-0.0323615	0.014076	0.0225346	0.112037	group_sauces	124	52	0.00818513	0.00747608	0.0107116	0.0153197	0.485789	0.998315	group_sauces	223	124	0.0085603	0.00611167	-0.0101854	0.0131349	0.438916	0.68924	group_sauces	871	429	0.00806531	0.00681226	-0.0133177	0.00604999	0.0279793	0.0951873	group_sauces	5047.12	4260.85	5796.27	27320.6	0.00485501	-0.012742	-2.62451	0.00867747	0.0244312	0.0443227	4.33347	0.307715
PWY0-1296: purine ribonucleosides degradation	carb_g/day	205	205	0.116504	0.0171115	-0.00442138	0.00263817	0.0953155	0.204073	carb_g/day	124	124	0.113654	0.0131447	-0.00534556	0.00454053	0.241426	0.871218	carb_g/day	223	223	0.115367	0.0148788	-0.0075548	0.00291248	0.0101314	0.0855901	carb_g/day	871	871	0.115514	0.0152108	-0.00286867	0.00133252	0.0316097	0.193171	carb_g/day	143679	48505.1	117890	563182	0.00107011	-0.00389435	-3.6392	0.00027349	0.00278551	0.0444438	2.31412	0
PWY-4981: L-proline biosynthesis II (from arginine)	carb_g/day	205	205	0.116504	0.0171115	-0.00640558	0.00291459	0.0291198	0.163296	carb_g/day	124	124	0.113654	0.0131447	-0.00230019	0.00415124	0.580553	0.894434	carb_g/day	223	223	0.115367	0.0148788	-0.00655755	0.00260618	0.0125848	0.0855901	carb_g/day	871	871	0.115514	0.0152108	-0.00224311	0.00124417	0.0717531	0.246651	carb_g/day	117718	58028.9	147228	646011	0.00101588	-0.00340774	-3.35448	0.000795131	0.00438537	0.0447079	3.46605	0.134461
PWY-6737: starch degradation V	carb_g/day	205	205	0.116504	0.0171115	-0.00485299	0.00295034	0.101562	0.206407	carb_g/day	124	124	0.113654	0.0131447	-0.00549066	0.00470272	0.245323	0.871218	carb_g/day	223	223	0.115367	0.0148788	-0.0076552	0.00297076	0.0106303	0.0855901	carb_g/day	871	871	0.115514	0.0152108	-0.00294799	0.0013611	0.0305919	0.193171	carb_g/day	114883	45217	113309	539788	0.00110892	-0.00401439	-3.62008	0.000294517	0.00278551	0.0447079	2.29516	0
DAPLYSINESYN-PWY: L-lysine biosynthesis I	bread	205	203	0.0507059	0.0278256	0.00212007	0.00163213	0.195467	0.791505	bread	124	124	0.0515997	0.0276945	0.00373265	0.00179856	0.0401262	0.821287	bread	223	222	0.0529937	0.0274953	0.00187138	0.00147039	0.204485	0.960552	bread	871	867	0.0561674	0.0264052	0.00182193	0.000761392	0.0169297	0.72751	bread	375398	309137	462523	1.72498e+06	0.000590072	0.00207452	3.51571	0.000438573	0.0717067	0.0451394	0.97987	0
PWY-6121: 5-aminoimidazole ribonucleotide biosynthesis I	carb_g/day	205	205	0.116504	0.0171115	-0.00579894	0.00263294	0.0287816	0.163296	carb_g/day	124	124	0.113654	0.0131447	-0.00461464	0.00444736	0.301554	0.871218	carb_g/day	223	223	0.115367	0.0148788	-0.00699533	0.00286694	0.0154858	0.0855901	carb_g/day	871	871	0.115514	0.0152108	-0.00244881	0.00131309	0.0625302	0.244113	carb_g/day	144251	50558.6	121665	579982	0.00105617	-0.00372707	-3.52884	0.000417379	0.00304923	0.0453975	2.90628	0
VALSYN-PWY: L-valine biosynthesis	carb_g/day	205	205	0.116504	0.0171115	-0.0059165	0.00270145	0.029678	0.163296	carb_g/day	124	124	0.113654	0.0131447	-0.00474864	0.00451318	0.294853	0.871218	carb_g/day	223	223	0.115367	0.0148788	-0.00670112	0.00290036	0.0217988	0.0855901	carb_g/day	871	871	0.115514	0.0152108	-0.00255498	0.00134813	0.0583983	0.244113	carb_g/day	137027	49094.7	118877	550221	0.00108134	-0.00379583	-3.5103	0.000447593	0.00304923	0.0453975	2.51139	0
UBISYN-PWY: superpathway of ubiquinol-8 biosynthesis (prokaryotic)	plant_protein_g/day	205	88	0.0148277	0.00334303	-0.0439482	0.0247086	0.0768145	0.181653	plant_protein_g/day	124	24	0.0154055	0.00278504	-0.0263332	0.0252716	0.299539	0.610345	plant_protein_g/day	223	57	0.0152884	0.00234256	0.0215105	0.0253631	0.397311	0.93953	plant_protein_g/day	871	178	0.0156624	0.00281896	-0.0197111	0.00967129	0.0418425	0.260498	plant_protein_g/day	1637.96	1565.8	1554.52	10691.3	0.00804529	-0.0188042	-2.3373	0.0194238	0.10302	0.0454377	NS	NS
PWY-6708: ubiquinol-8 biosynthesis (prokaryotic)	group_tea	205	101	0.16485	0.177703	0.000331005	0.000509341	0.516523	0.76675	group_tea	124	35	0.14018	0.162212	1.29e-05	0.000564703	0.981873	0.99658	group_tea	223	72	0.183927	0.17978	0.00126125	0.000354481	0.000458478	0.00136304	group_tea	871	251	0.141923	0.163153	0.000121569	0.000197852	0.539083	0.72316	group_tea	3.85463e+06	3.13588e+06	7.95817e+06	2.55458e+07	0.000157146	0.000357061	2.27217	0.0230763	0.0421562	0.0455314	8.29702	0.638425
PWY-6630: superpathway of L-tyrosine biosynthesis	group_potatoes	205	138	0.0428596	0.029092	-0.00081494	0.0038991	0.834655	0.99945	group_potatoes	124	70	0.0470613	0.0372907	0.0197182	0.00428513	1.06e-05	0.0035276	group_potatoes	223	130	0.0367486	0.0241773	0.00740086	0.00460009	0.109096	0.99921	group_potatoes	871	484	0.0404174	0.0251178	0.00123844	0.00220172	0.573931	0.76679	group_potatoes	65776.5	54459.2	47257.1	206288	0.00163565	0.00434867	2.65867	0.00784487	0.0382877	0.0457014	17.054	0.824088
PWY-5189: tetrapyrrole biosynthesis II (from glycine)	group_tea	205	199	0.16485	0.177703	-0.000140843	0.000270837	0.603639	0.78631	group_tea	124	115	0.14018	0.162212	0.000443777	0.000704428	0.529914	0.888868	group_tea	223	221	0.183927	0.17978	-0.000602573	0.000215169	0.00556566	0.0102607	group_tea	871	869	0.141923	0.163153	-0.000162568	0.00011624	0.162307	0.346079	group_tea	1.36328e+07	2.01524e+06	2.15993e+07	7.40092e+07	9.48e-05	-0.000234346	-2.47184	0.0134421	0.0266399	0.0457984	4.35588	0.311275
PWY-5347: superpathway of L-methionine biosynthesis (transsulfuration)	group_sauces	205	205	0.0077403	0.00666457	0.00999662	0.00634994	0.117002	0.186979	group_sauces	124	124	0.00818513	0.00747608	0.00138341	0.00682598	0.839741	0.998315	group_sauces	223	223	0.0085603	0.00611167	0.00797107	0.00610403	0.192973	0.538344	group_sauces	871	871	0.00806531	0.00681226	0.00558037	0.00272526	0.0408965	0.120499	group_sauces	24800.5	21462	26839	134643	0.00219399	0.00598285	2.72692	0.00639277	0.0195754	0.0458125	0.981477	0
PWY-5838: superpathway of menaquinol-8 biosynthesis I	group_sauces	205	110	0.0077403	0.00666457	-0.0343298	0.0159524	0.0325941	0.112037	group_sauces	124	38	0.00818513	0.00747608	-0.00705112	0.0162898	0.665903	0.998315	group_sauces	223	83	0.0085603	0.00611167	-0.00691464	0.0144704	0.633237	0.824737	group_sauces	871	260	0.00806531	0.00681226	-0.0120708	0.00631738	0.0563689	0.140304	group_sauces	3929.61	3768.51	4775.73	25056.8	0.00516187	-0.0132413	-2.56521	0.0103113	0.026138	0.0458125	2.11749	0
PWY-5030: L-histidine degradation III	group_sauces	205	192	0.0077403	0.00666457	0.00353101	0.0107819	0.743636	0.811681	group_sauces	124	121	0.00818513	0.00747608	0.00211122	0.00671913	0.753935	0.998315	group_sauces	223	220	0.0085603	0.00611167	0.00170643	0.00665405	0.797848	0.889493	group_sauces	871	854	0.00806531	0.00681226	0.0073124	0.00276782	0.00839523	0.0889305	group_sauces	8602.25	22150	22585.4	130534	0.00233207	0.00582034	2.49578	0.0125681	0.0313722	0.0461098	1.02266	0
PWY-7196: superpathway of pyrimidine ribonucleosides salvage	group_sauces	205	195	0.0077403	0.00666457	0.0133178	0.00633731	0.0369155	0.112037	group_sauces	124	124	0.00818513	0.00747608	-0.00323402	0.00641486	0.6151	0.998315	group_sauces	223	223	0.0085603	0.00611167	0.00530487	0.00584128	0.364792	0.657822	group_sauces	871	869	0.00806531	0.00681226	0.0054637	0.00242027	0.0242271	0.0940583	group_sauces	24899.5	24301.1	29307.8	170716	0.00200311	0.00538163	2.68663	0.00721759	0.0216322	0.0461098	3.37344	0.110699
PWY-7199: pyrimidine deoxyribonucleosides salvage	group_sauces	205	204	0.0077403	0.00666457	0.0133786	0.00572181	0.0203714	0.112037	group_sauces	124	124	0.00818513	0.00747608	-0.00253769	0.00665009	0.703437	0.998315	group_sauces	223	223	0.0085603	0.00611167	0.00707183	0.00595205	0.236073	0.556326	group_sauces	871	871	0.00806531	0.00681226	0.0048516	0.00262611	0.0650233	0.150379	group_sauces	30544.5	22612.3	28227.2	145002	0.00210172	0.00554084	2.63633	0.00838074	0.0241985	0.0461471	3.48713	0.139694
PWY-7222: guanosine deoxyribonucleotides de novo biosynthesis II	group_potatoes	205	205	0.0428596	0.029092	-0.0015471	0.00126702	0.223511	0.99945	group_potatoes	124	124	0.0470613	0.0372907	-0.00286666	0.00129662	0.0289554	0.0685893	group_potatoes	223	223	0.0367486	0.0241773	-7.43e-05	0.00138368	0.95721	0.99921	group_potatoes	871	871	0.0404174	0.0251178	-0.00101471	0.000615038	0.0993389	0.337015	group_potatoes	622917	594810	522312	2.6436e+06	0.00047762	-0.00122961	-2.57445	0.0100401	0.0460375	0.0462802	2.47605	0
PWY-6700: queuosine biosynthesis	group_potatoes	205	205	0.0428596	0.029092	-0.00046548	0.00148393	0.754091	0.99945	group_potatoes	124	124	0.0470613	0.0372907	-0.00477715	0.00151188	0.00200251	0.0251535	group_potatoes	223	223	0.0367486	0.0241773	-0.000241814	0.00165963	0.88429	0.99921	group_potatoes	871	871	0.0404174	0.0251178	-0.00124482	0.000720162	0.0842499	0.327095	group_potatoes	454122	437486	363059	1.92814e+06	0.000560525	-0.00150474	-2.68453	0.00726329	0.0374634	0.0462802	5.8847	0.490203
ARGININE-SYN4-PWY: L-ornithine de novo biosynthesis	plant_protein_en%	205	185	0.00355147	0.00175209	0.108342	0.0565864	0.0569671	0.999619	plant_protein_en%	124	119	0.00341061	0.00138164	0.0863472	0.0557252	0.124029	0.597118	plant_protein_en%	223	211	0.00368616	0.00130308	0.0869411	0.0547238	0.113572	0.676705	plant_protein_en%	871	842	0.00350536	0.00147991	0.0489317	0.0218612	0.0254552	0.796349	plant_protein_en%	312.303	322.03	333.924	2092.44	0.0180755	0.0630772	3.48966	0.000483638	0.0790748	0.0463109	1.4231	0
PWY-1269: CMP-3-deoxy-D-manno-octulosonate biosynthesis I	plant_protein_en%	205	201	0.00355147	0.00175209	0.0142905	0.0232566	0.539624	0.999619	plant_protein_en%	124	121	0.00341061	0.00138164	0.0871171	0.0463663	0.0627696	0.597118	plant_protein_en%	223	212	0.00368616	0.00130308	0.0914599	0.0485321	0.0608247	0.676705	plant_protein_en%	871	835	0.00350536	0.00147991	0.0647814	0.0209857	0.00208669	0.688606	plant_protein_en%	1848.88	465.152	424.563	2270.68	0.014129	0.0504808	3.57284	0.000353129	0.0790748	0.0463109	4.22322	0.289642
PWY-2723: trehalose degradation V	yoghurt_lf_fruits	205	107	0.00167625	0.00544738	-0.0126336	0.0162267	0.437153	0.66519	yoghurt_lf_fruits	124	30	0.00177991	0.00590859	-0.000940033	0.0146321	0.948884	0.996859	yoghurt_lf_fruits	223	75	0.00319249	0.00768052	-0.00599345	0.00899358	0.505851	0.769077	yoghurt_lf_fruits	871	260	0.00320162	0.00975729	0.0112685	0.00337664	0.000882318	0.00321982	yoghurt_lf_fruits	3797.89	4670.77	12363.3	87706.5	0.00303535	0.00794052	2.61602	0.00889618	0.0470454	0.0463585	5.34778	0.43902
PWY0-1415: superpathway of heme biosynthesis from uroporphyrinogen-III	yoghurt_lf_fruits	205	111	0.00167625	0.00544738	-0.019086	0.0163098	0.243306	0.579332	yoghurt_lf_fruits	124	32	0.00177991	0.00590859	0.00269234	0.0166336	0.871689	0.996859	yoghurt_lf_fruits	223	78	0.00319249	0.00768052	-0.00242865	0.00853568	0.776275	0.890226	yoghurt_lf_fruits	871	261	0.00320162	0.00975729	0.0102018	0.00320095	0.00148857	0.00463424	yoghurt_lf_fruits	3759.27	3614.34	13725.3	97598.1	0.00290255	0.00758503	2.61323	0.0089691	0.0470454	0.0463585	4.80523	0.37568
KDO-NAGLIPASYN-PWY: superpathway of (Kdo)2-lipid A biosynthesis	yoghurt_lf_fruits	205	96	0.00167625	0.00544738	-0.00867574	0.015151	0.567546	0.761468	yoghurt_lf_fruits	124	27	0.00177991	0.00590859	-0.000901984	0.0123408	0.94186	0.996859	yoghurt_lf_fruits	223	63	0.00319249	0.00768052	-0.00536447	0.00761818	0.48208	0.769077	yoghurt_lf_fruits	871	211	0.00320162	0.00975729	0.00992309	0.00276943	0.000358506	0.00208446	yoghurt_lf_fruits	4356.31	6566.14	17230.5	130383	0.00251152	0.00730215	2.90746	0.00364373	0.0470454	0.0463585	5.21425	0.424654
PWY-6731: starch degradation III	yoghurt_lf_fruits	205	51	0.00167625	0.00544738	-0.0103116	0.0122152	0.399588	0.651483	yoghurt_lf_fruits	124	28	0.00177991	0.00590859	-4.58e-05	0.0143804	0.997465	0.997465	yoghurt_lf_fruits	223	63	0.00319249	0.00768052	-0.00310778	0.0086257	0.718977	0.868793	yoghurt_lf_fruits	871	225	0.00320162	0.00975729	0.00986972	0.00319398	0.00206482	0.00603001	yoghurt_lf_fruits	6701.86	4835.69	13440.4	98024.9	0.0028513	0.00696228	2.44179	0.0146145	0.0484428	0.0463585	4.42881	0.322617
PWY0-1533: methylphosphonate degradation I	yoghurt_lf_fruits	205	98	0.00167625	0.00544738	-0.00827121	0.0152779	0.588846	0.761468	yoghurt_lf_fruits	124	28	0.00177991	0.00590859	-0.00251139	0.0131899	0.849318	0.996859	yoghurt_lf_fruits	223	72	0.00319249	0.00768052	-0.00307737	0.00779194	0.693271	0.856994	yoghurt_lf_fruits	871	239	0.00320162	0.00975729	0.00913703	0.00279663	0.00112908	0.00373625	yoghurt_lf_fruits	4284.21	5748.02	16470.6	127859	0.00254525	0.00691682	2.71754	0.00657692	0.0470454	0.0463585	3.77462	0.205217
PWY-5920: superpathway of heme biosynthesis from glycine	yoghurt_lf_fruits	205	69	0.00167625	0.00544738	-0.0117519	0.0142285	0.409822	0.651483	yoghurt_lf_fruits	124	20	0.00177991	0.00590859	0.0103451	0.0130605	0.429898	0.996859	yoghurt_lf_fruits	223	46	0.00319249	0.00768052	-0.000429023	0.00725584	0.952904	0.977842	yoghurt_lf_fruits	871	166	0.00320162	0.00975729	0.00817458	0.0027878	0.00345359	0.00897389	yoghurt_lf_fruits	4939.51	5862.43	18994.4	128670	0.00251207	0.00660249	2.62831	0.00858108	0.0470454	0.0463585	3.00328	0.00109066
ECASYN-PWY: enterobacterial common antigen biosynthesis	yoghurt_lf_fruits	205	91	0.00167625	0.00544738	-0.00842744	0.015201	0.579925	0.761468	yoghurt_lf_fruits	124	20	0.00177991	0.00590859	0.00446178	0.0116234	0.701765	0.996859	yoghurt_lf_fruits	223	58	0.00319249	0.00768052	-0.00324053	0.00749872	0.666064	0.838935	yoghurt_lf_fruits	871	165	0.00320162	0.00975729	0.00814959	0.00262539	0.00197033	0.00585774	yoghurt_lf_fruits	4327.66	7401.77	17783.9	145081	0.00239323	0.00642219	2.68348	0.00728604	0.0470454	0.0463585	3.0761	0.0247402
ORNDEG-PWY: superpathway of ornithine degradation	yoghurt_lf_fruits	205	53	0.00167625	0.00544738	-0.00192304	0.0135544	0.887321	0.940722	yoghurt_lf_fruits	124	16	0.00177991	0.00590859	0.00564389	0.0106097	0.595749	0.996859	yoghurt_lf_fruits	223	39	0.00319249	0.00768052	-0.00278674	0.00663153	0.674736	0.84342	yoghurt_lf_fruits	871	99	0.00320162	0.00975729	0.00674029	0.00212726	0.00158672	0.00489362	yoghurt_lf_fruits	5443.03	8883.68	22739.1	220982	0.00196856	0.00568029	2.8855	0.00390794	0.0470454	0.0463585	2.19315	0
PWY66-399: gluconeogenesis III	yoghurt_lf_fruits	205	185	0.00167625	0.00544738	0.0137791	0.0158596	0.385988	0.648222	yoghurt_lf_fruits	124	120	0.00177991	0.00590859	-0.00805651	0.00818445	0.327001	0.996859	yoghurt_lf_fruits	223	221	0.00319249	0.00768052	-0.000251328	0.00358217	0.944131	0.973635	yoghurt_lf_fruits	871	866	0.00320162	0.00975729	-0.003759	0.00136422	0.00598623	0.0139117	yoghurt_lf_fruits	3975.72	14928.7	77930.3	537314	0.00125575	-0.00331916	-2.64316	0.00821363	0.0470454	0.0463585	2.33474	0
PWY-7383: anaerobic energy metabolism (invertebrates, cytosol)	yoghurt_lf_fruits	205	187	0.00167625	0.00544738	0.00441733	0.0176066	0.802156	0.887511	yoghurt_lf_fruits	124	120	0.00177991	0.00590859	0.00895941	0.00997705	0.371077	0.996859	yoghurt_lf_fruits	223	223	0.00319249	0.00768052	-0.000700337	0.00493403	0.887258	0.947558	yoghurt_lf_fruits	871	871	0.00320162	0.00975729	-0.00500495	0.00164351	0.00239517	0.00688452	yoghurt_lf_fruits	3225.89	10046.1	41076.8	370214	0.00153472	-0.00418645	-2.72783	0.00637522	0.0470454	0.0463585	2.72212	0
TRPSYN-PWY: L-tryptophan biosynthesis	yoghurt_lf_fruits	205	205	0.00167625	0.00544738	0.0133042	0.00884367	0.134064	0.579332	yoghurt_lf_fruits	124	124	0.00177991	0.00590859	-0.000757837	0.009552	0.936897	0.996859	yoghurt_lf_fruits	223	223	0.00319249	0.00768052	0.00402863	0.0052414	0.442953	0.742002	yoghurt_lf_fruits	871	871	0.00320162	0.00975729	-0.00784545	0.00196028	6.81e-05	0.00208446	yoghurt_lf_fruits	12786	10960	36400.4	260235	0.00176672	-0.00540985	-3.0621	0.00219791	0.0470454	0.0463585	9.5015	0.68426
PWY-5188: tetrapyrrole biosynthesis I (from glutamate)	yoghurt_lf_fruits	205	204	0.00167625	0.00544738	0.0113683	0.00809042	0.161533	0.579332	yoghurt_lf_fruits	124	124	0.00177991	0.00590859	-0.00661375	0.0103333	0.523374	0.996859	yoghurt_lf_fruits	223	223	0.00319249	0.00768052	0.00296062	0.00531949	0.578398	0.788798	yoghurt_lf_fruits	871	871	0.00320162	0.00975729	-0.00731985	0.00193419	0.000164672	0.00208446	yoghurt_lf_fruits	15277.7	9365.34	35339.5	267301	0.00174799	-0.0053172	-3.0419	0.00235089	0.0470454	0.0463585	7.76275	0.613539
NONMEVIPP-PWY: methylerythritol phosphate pathway I	yoghurt_lf_fruits	205	205	0.00167625	0.00544738	0.0112824	0.00889618	0.206193	0.579332	yoghurt_lf_fruits	124	124	0.00177991	0.00590859	-0.0031976	0.0105179	0.761648	0.996859	yoghurt_lf_fruits	223	223	0.00319249	0.00768052	0.0052718	0.00552815	0.341328	0.707715	yoghurt_lf_fruits	871	871	0.00320162	0.00975729	-0.00746817	0.00203515	0.000257817	0.00208446	yoghurt_lf_fruits	12635.5	9039.43	32722.1	241438	0.00183855	-0.00512766	-2.78897	0.00528757	0.0470454	0.0463585	8.29771	0.638454
PWY-6163: chorismate biosynthesis from 3-dehydroquinate	yoghurt_lf_fruits	205	205	0.00167625	0.00544738	0.0113858	0.00871113	0.1927	0.579332	yoghurt_lf_fruits	124	124	0.00177991	0.00590859	-0.00217954	0.0104357	0.834919	0.996859	yoghurt_lf_fruits	223	223	0.00319249	0.00768052	0.00611086	0.00558544	0.275132	0.707715	yoghurt_lf_fruits	871	871	0.00320162	0.00975729	-0.00767946	0.00206531	0.000213475	0.00208446	yoghurt_lf_fruits	13178	9182.42	32054.2	234439	0.00186063	-0.00510451	-2.74343	0.00608015	0.0470454	0.0463585	9.24842	0.67562
COMPLETE-ARO-PWY: superpathway of aromatic amino acid biosynthesis	yoghurt_lf_fruits	205	205	0.00167625	0.00544738	0.0115725	0.0086547	0.182696	0.579332	yoghurt_lf_fruits	124	124	0.00177991	0.00590859	-0.00166423	0.0103422	0.872432	0.996859	yoghurt_lf_fruits	223	223	0.00319249	0.00768052	0.005952	0.00553854	0.283719	0.707715	yoghurt_lf_fruits	871	871	0.00320162	0.00975729	-0.00763723	0.00205032	0.000208071	0.00208446	yoghurt_lf_fruits	13350.5	9349.27	32599.3	237879	0.00184686	-0.00506097	-2.7403	0.00613822	0.0470454	0.0463585	9.33423	0.678602
PWY-6737: starch degradation V	yoghurt_lf_fruits	205	205	0.00167625	0.00544738	0.0118754	0.00943853	0.209791	0.579332	yoghurt_lf_fruits	124	124	0.00177991	0.00590859	-0.00301465	0.0108308	0.781234	0.996859	yoghurt_lf_fruits	223	223	0.00319249	0.00768052	0.00734195	0.00569756	0.198898	0.707715	yoghurt_lf_fruits	871	871	0.00320162	0.00975729	-0.00758237	0.00209185	0.000306159	0.00208446	yoghurt_lf_fruits	11225.1	8524.74	30805.1	228529	0.00189292	-0.00501289	-2.64823	0.00809153	0.0470454	0.0463585	9.44658	0.682425
PWY-7219: adenosine ribonucleotides de novo biosynthesis	yoghurt_lf_fruits	205	205	0.00167625	0.00544738	0.0112156	0.00887282	0.207693	0.579332	yoghurt_lf_fruits	124	124	0.00177991	0.00590859	0.000644653	0.0105797	0.951515	0.996859	yoghurt_lf_fruits	223	223	0.00319249	0.00768052	0.00595441	0.00568234	0.295854	0.707715	yoghurt_lf_fruits	871	871	0.00320162	0.00975729	-0.00763372	0.00209887	0.000292086	0.00208446	yoghurt_lf_fruits	12702.1	8934.18	30970.3	227001	0.00189115	-0.00500784	-2.64804	0.00809594	0.0470454	0.0463585	8.91562	0.663512
ARO-PWY: chorismate biosynthesis I	yoghurt_lf_fruits	205	205	0.00167625	0.00544738	0.0115122	0.00868548	0.186533	0.579332	yoghurt_lf_fruits	124	124	0.00177991	0.00590859	-0.00198119	0.0104067	0.849338	0.996859	yoghurt_lf_fruits	223	223	0.00319249	0.00768052	0.00616306	0.00557025	0.269762	0.707715	yoghurt_lf_fruits	871	871	0.00320162	0.00975729	-0.00756816	0.00206044	0.00025437	0.00208446	yoghurt_lf_fruits	13256	9233.69	32229.3	235548	0.0018561	-0.00499444	-2.69083	0.00712746	0.0470454	0.0463585	9.26818	0.676312
PWY-5097: L-lysine biosynthesis VI	yoghurt_lf_fruits	205	205	0.00167625	0.00544738	0.0118217	0.00855094	0.168368	0.579332	yoghurt_lf_fruits	124	124	0.00177991	0.00590859	-0.00044095	0.0101764	0.965511	0.996859	yoghurt_lf_fruits	223	223	0.00319249	0.00768052	0.00535342	0.00543474	0.325697	0.707715	yoghurt_lf_fruits	871	871	0.00320162	0.00975729	-0.00749975	0.00200645	0.000197825	0.00208446	yoghurt_lf_fruits	13676.4	9656.26	33856.6	248395	0.00180898	-0.00498792	-2.75731	0.00582798	0.0470454	0.0463585	9.25201	0.675746
PWY-7221: guanosine ribonucleotides de novo biosynthesis	yoghurt_lf_fruits	205	205	0.00167625	0.00544738	0.010527	0.00842124	0.212748	0.579332	yoghurt_lf_fruits	124	124	0.00177991	0.00590859	0.00168215	0.0101934	0.869205	0.996859	yoghurt_lf_fruits	223	223	0.00319249	0.00768052	0.00552088	0.00545161	0.312323	0.707715	yoghurt_lf_fruits	871	871	0.00320162	0.00975729	-0.00753491	0.00200377	0.00018107	0.00208446	yoghurt_lf_fruits	14100.9	9624.18	33647.3	249061	0.00180648	-0.00498072	-2.75715	0.00583074	0.0470454	0.0463585	9.15397	0.672273
DTDPRHAMSYN-PWY: dTDP-L-rhamnose biosynthesis I	yoghurt_lf_fruits	205	205	0.00167625	0.00544738	0.0101961	0.00916286	0.267146	0.579332	yoghurt_lf_fruits	124	124	0.00177991	0.00590859	-0.00081974	0.00997978	0.934674	0.996859	yoghurt_lf_fruits	223	223	0.00319249	0.00768052	0.00652134	0.00539333	0.227915	0.707715	yoghurt_lf_fruits	871	871	0.00320162	0.00975729	-0.00744186	0.00201588	0.000236773	0.00208446	yoghurt_lf_fruits	11910.7	10040.6	34378.4	246077	0.00181846	-0.00493992	-2.71654	0.0065969	0.0470454	0.0463585	8.95551	0.665011
PWY-6386: UDP-N-acetylmuramoyl-pentapeptide biosynthesis II (lysine-containing)	yoghurt_lf_fruits	205	205	0.00167625	0.00544738	0.0123584	0.00852286	0.148625	0.579332	yoghurt_lf_fruits	124	124	0.00177991	0.00590859	-0.00128088	0.0103908	0.9021	0.996859	yoghurt_lf_fruits	223	223	0.00319249	0.00768052	0.00571908	0.0055642	0.305167	0.707715	yoghurt_lf_fruits	871	871	0.00320162	0.00975729	-0.00750918	0.00205125	0.000266707	0.00208446	yoghurt_lf_fruits	13766.7	9261.99	32299.4	237663	0.00184745	-0.00492049	-2.66339	0.0077357	0.0470454	0.0463585	9.48182	0.683605
PWY-6387: UDP-N-acetylmuramoyl-pentapeptide biosynthesis I (meso-diaminopimelate containing)	yoghurt_lf_fruits	205	205	0.00167625	0.00544738	0.0121127	0.00849092	0.155277	0.579332	yoghurt_lf_fruits	124	124	0.00177991	0.00590859	-0.00139355	0.01035	0.893122	0.996859	yoghurt_lf_fruits	223	223	0.00319249	0.00768052	0.00571373	0.00554148	0.303644	0.707715	yoghurt_lf_fruits	871	871	0.00320162	0.00975729	-0.0074816	0.00204395	0.000267125	0.00208446	yoghurt_lf_fruits	13870.4	9335.12	32564.8	239364	0.00184073	-0.00491221	-2.66862	0.00761632	0.0470454	0.0463585	9.39304	0.680615
PWY-5686: UMP biosynthesis	yoghurt_lf_fruits	205	205	0.00167625	0.00544738	0.0113427	0.00861635	0.189548	0.579332	yoghurt_lf_fruits	124	124	0.00177991	0.00590859	-0.000814543	0.0104279	0.93787	0.996859	yoghurt_lf_fruits	223	223	0.00319249	0.00768052	0.0058692	0.00557327	0.293462	0.707715	yoghurt_lf_fruits	871	871	0.00320162	0.00975729	-0.00743944	0.00204664	0.000294435	0.00208446	yoghurt_lf_fruits	13469.6	9196.21	32194.4	238736	0.00184555	-0.00491089	-2.66094	0.00779223	0.0470454	0.0463585	8.9804	0.665939
PWY-6151: S-adenosyl-L-methionine cycle I	yoghurt_lf_fruits	205	205	0.00167625	0.00544738	0.012694	0.00851071	0.137405	0.579332	yoghurt_lf_fruits	124	124	0.00177991	0.00590859	-0.000719576	0.0103911	0.944907	0.996859	yoghurt_lf_fruits	223	223	0.00319249	0.00768052	0.00571217	0.0056501	0.313144	0.707715	yoghurt_lf_fruits	871	871	0.00320162	0.00975729	-0.0075292	0.00206911	0.000290081	0.00208446	yoghurt_lf_fruits	13806	9261.39	31324.8	233578	0.00186349	-0.00490028	-2.62963	0.00854773	0.0470454	0.0463585	9.57788	0.686778
PEPTIDOGLYCANSYN-PWY: peptidoglycan biosynthesis I (meso-diaminopimelate containing)	yoghurt_lf_fruits	205	205	0.00167625	0.00544738	0.0117103	0.0084312	0.166407	0.579332	yoghurt_lf_fruits	124	124	0.00177991	0.00590859	-0.000773625	0.0102773	0.940122	0.996859	yoghurt_lf_fruits	223	223	0.00319249	0.00768052	0.00525265	0.00550927	0.341433	0.707715	yoghurt_lf_fruits	871	871	0.00320162	0.00975729	-0.00738485	0.00203121	0.000293613	0.00208446	yoghurt_lf_fruits	14067.6	9467.72	32946.7	242377	0.00182922	-0.00488339	-2.66965	0.00759295	0.0470454	0.0463585	8.935	0.664242
NONOXIPENT-PWY: pentose phosphate pathway (non-oxidative branch)	yoghurt_lf_fruits	205	205	0.00167625	0.00544738	0.0114412	0.00848031	0.178823	0.579332	yoghurt_lf_fruits	124	124	0.00177991	0.00590859	-0.00397369	0.0100364	0.692869	0.996859	yoghurt_lf_fruits	223	223	0.00319249	0.00768052	0.0057473	0.00537637	0.286255	0.707715	yoghurt_lf_fruits	871	871	0.00320162	0.00975729	-0.0072859	0.00199574	0.000277172	0.00208446	yoghurt_lf_fruits	13905.2	9927.52	34595.7	251069	0.00179751	-0.00488143	-2.71566	0.0066144	0.0470454	0.0463585	9.07272	0.669339
HISTSYN-PWY: L-histidine biosynthesis	yoghurt_lf_fruits	205	205	0.00167625	0.00544738	0.0102754	0.00828168	0.216163	0.579332	yoghurt_lf_fruits	124	124	0.00177991	0.00590859	-0.00082264	0.00931401	0.929769	0.996859	yoghurt_lf_fruits	223	223	0.00319249	0.00768052	0.00311103	0.0051034	0.542762	0.779762	yoghurt_lf_fruits	871	871	0.00320162	0.00975729	-0.00695512	0.00190339	0.000273658	0.00208446	yoghurt_lf_fruits	14580.2	11527.3	38395.5	276023	0.00171366	-0.00487478	-2.84466	0.00444589	0.0470454	0.0463585	7.17901	0.582115
PWY-6277: superpathway of 5-aminoimidazole ribonucleotide biosynthesis	yoghurt_lf_fruits	205	205	0.00167625	0.00544738	0.0105682	0.00848979	0.214663	0.579332	yoghurt_lf_fruits	124	124	0.00177991	0.00590859	0.00160586	0.0102359	0.875601	0.996859	yoghurt_lf_fruits	223	223	0.00319249	0.00768052	0.00486973	0.0054941	0.376402	0.7081	yoghurt_lf_fruits	871	871	0.00320162	0.00975729	-0.00730816	0.00201654	0.000306873	0.00208446	yoghurt_lf_fruits	13874.1	9544.3	33128.9	245916	0.00181829	-0.00487304	-2.68001	0.00736203	0.0470454	0.0463585	8.31157	0.639057
VALSYN-PWY: L-valine biosynthesis	yoghurt_lf_fruits	205	205	0.00167625	0.00544738	0.0111356	0.00868286	0.201166	0.579332	yoghurt_lf_fruits	124	124	0.00177991	0.00590859	0.00098036	0.0103862	0.924957	0.996859	yoghurt_lf_fruits	223	223	0.00319249	0.00768052	0.00657957	0.00554962	0.237075	0.707715	yoghurt_lf_fruits	871	871	0.00320162	0.00975729	-0.00756523	0.00207036	0.000273664	0.00208446	yoghurt_lf_fruits	13264	9270.2	32469.4	233297	0.00186242	-0.00483703	-2.59718	0.00939928	0.0470454	0.0463585	9.66616	0.689639
PWY-7357: thiamin formation from pyrithiamine and oxythiamine (yeast)	yoghurt_lf_fruits	205	205	0.00167625	0.00544738	0.0104293	0.00857568	0.225368	0.579332	yoghurt_lf_fruits	124	124	0.00177991	0.00590859	-0.00710978	0.00984153	0.47145	0.996859	yoghurt_lf_fruits	223	223	0.00319249	0.00768052	0.00637941	0.00532741	0.232424	0.707715	yoghurt_lf_fruits	871	871	0.00320162	0.00975729	-0.00712797	0.00199316	0.000367919	0.00208446	yoghurt_lf_fruits	13597.6	10324.6	35234.4	251719	0.00179352	-0.00482849	-2.69218	0.00709858	0.0470454	0.0463585	8.9763	0.665786
PWY-6121: 5-aminoimidazole ribonucleotide biosynthesis I	yoghurt_lf_fruits	205	205	0.00167625	0.00544738	0.0110578	0.00846246	0.192825	0.579332	yoghurt_lf_fruits	124	124	0.00177991	0.00590859	0.00156241	0.0102328	0.878904	0.996859	yoghurt_lf_fruits	223	223	0.00319249	0.00768052	0.00516682	0.00549977	0.348535	0.707715	yoghurt_lf_fruits	871	871	0.00320162	0.00975729	-0.00731625	0.00201662	0.000302396	0.00208446	yoghurt_lf_fruits	13963.9	9550.18	33060.6	245895	0.00181827	-0.00482323	-2.65264	0.00798639	0.0470454	0.0463585	8.73899	0.656711
TRNA-CHARGING-PWY: tRNA charging	yoghurt_lf_fruits	205	205	0.00167625	0.00544738	0.00814598	0.00920137	0.377058	0.648222	yoghurt_lf_fruits	124	124	0.00177991	0.00590859	0.00365037	0.00998237	0.715252	0.996859	yoghurt_lf_fruits	223	223	0.00319249	0.00768052	0.00491134	0.0052625	0.351713	0.707715	yoghurt_lf_fruits	871	871	0.00320162	0.00975729	-0.00690777	0.00189236	0.000277571	0.00208446	yoghurt_lf_fruits	11811.2	10035.3	36109	279251	0.00172207	-0.00480065	-2.78771	0.00530816	0.0470454	0.0463585	7.34222	0.591404
COA-PWY-1: coenzyme A biosynthesis II (mammalian)	yoghurt_lf_fruits	205	205	0.00167625	0.00544738	0.0113221	0.00833427	0.175842	0.579332	yoghurt_lf_fruits	124	124	0.00177991	0.00590859	-0.000941547	0.0101797	0.926462	0.996859	yoghurt_lf_fruits	223	223	0.00319249	0.00768052	0.00558038	0.00544912	0.306929	0.707715	yoghurt_lf_fruits	871	871	0.00320162	0.00975729	-0.00729564	0.00202016	0.000322072	0.00208446	yoghurt_lf_fruits	14396.8	9650.07	33678.1	245034	0.0018174	-0.00477551	-2.62765	0.00859757	0.0470454	0.0463585	9.04055	0.668162
PWY-7111: pyruvate fermentation to isobutanol (engineered)	yoghurt_lf_fruits	205	205	0.00167625	0.00544738	0.0110714	0.00867611	0.203417	0.579332	yoghurt_lf_fruits	124	124	0.00177991	0.00590859	0.00106109	0.0104097	0.918981	0.996859	yoghurt_lf_fruits	223	223	0.00319249	0.00768052	0.00658148	0.00554125	0.236234	0.707715	yoghurt_lf_fruits	871	871	0.00320162	0.00975729	-0.00747467	0.00207126	0.00032533	0.00208446	yoghurt_lf_fruits	13284.6	9228.43	32567.5	233094	0.00186283	-0.00475784	-2.5541	0.0106464	0.0470454	0.0463585	9.54918	0.685837
CALVIN-PWY: Calvin-Benson-Bassham cycle	yoghurt_lf_fruits	205	205	0.00167625	0.00544738	0.0120061	0.00859949	0.164229	0.579332	yoghurt_lf_fruits	124	124	0.00177991	0.00590859	-0.00339539	0.0103737	0.744011	0.996859	yoghurt_lf_fruits	223	223	0.00319249	0.00768052	0.00612205	0.00546991	0.264277	0.707715	yoghurt_lf_fruits	871	871	0.00320162	0.00975729	-0.00715276	0.00200237	0.00037362	0.00208446	yoghurt_lf_fruits	13522.4	9292.44	33422.5	249409	0.0018088	-0.00473929	-2.62013	0.00878963	0.0470454	0.0463585	9.20413	0.674059
SER-GLYSYN-PWY: superpathway of L-serine and glycine biosynthesis I	yoghurt_lf_fruits	205	205	0.00167625	0.00544738	0.0111574	0.00847926	0.189741	0.579332	yoghurt_lf_fruits	124	124	0.00177991	0.00590859	-0.00315357	0.00963285	0.743959	0.996859	yoghurt_lf_fruits	223	223	0.00319249	0.00768052	0.00584189	0.00520705	0.263131	0.707715	yoghurt_lf_fruits	871	871	0.00320162	0.00975729	-0.00698056	0.00192018	0.000293948	0.00208446	yoghurt_lf_fruits	13908.6	10776.8	36882.2	271218	0.00173348	-0.00467746	-2.69831	0.00696916	0.0470454	0.0463585	9.03238	0.667862
PWY-5667: CDP-diacylglycerol biosynthesis I	yoghurt_lf_fruits	205	205	0.00167625	0.00544738	0.0120071	0.00856134	0.162322	0.579332	yoghurt_lf_fruits	124	124	0.00177991	0.00590859	-0.0028008	0.0105295	0.790704	0.996859	yoghurt_lf_fruits	223	223	0.00319249	0.00768052	0.00622742	0.00561084	0.268269	0.707715	yoghurt_lf_fruits	871	871	0.00320162	0.00975729	-0.00711954	0.00204864	0.00053575	0.00245552	yoghurt_lf_fruits	13643.2	9019.46	31764.6	238270	0.00184838	-0.00464646	-2.51381	0.0119436	0.0471411	0.0463585	9.02772	0.66769
PWY0-1319: CDP-diacylglycerol biosynthesis II	yoghurt_lf_fruits	205	205	0.00167625	0.00544738	0.0120044	0.00856094	0.162395	0.579332	yoghurt_lf_fruits	124	124	0.00177991	0.00590859	-0.00280084	0.0105296	0.790701	0.996859	yoghurt_lf_fruits	223	223	0.00319249	0.00768052	0.00623027	0.00561044	0.268016	0.707715	yoghurt_lf_fruits	871	871	0.00320162	0.00975729	-0.00711956	0.00204864	0.00053572	0.00245552	yoghurt_lf_fruits	13644.5	9019.44	31769.2	238270	0.00184836	-0.00464606	-2.51361	0.0119501	0.0471411	0.0463585	9.02941	0.667752
PWY-724: superpathway of L-lysine, L-threonine and L-methionine biosynthesis II	yoghurt_lf_fruits	205	205	0.00167625	0.00544738	0.0100182	0.00819214	0.22281	0.579332	yoghurt_lf_fruits	124	124	0.00177991	0.00590859	0.00169718	0.00968231	0.861152	0.996859	yoghurt_lf_fruits	223	223	0.00319249	0.00768052	0.00518709	0.00515118	0.315065	0.707715	yoghurt_lf_fruits	871	871	0.00320162	0.00975729	-0.00702854	0.00191013	0.000248045	0.00208446	yoghurt_lf_fruits	14900.6	10667	37686.5	274077	0.00172176	-0.0046349	-2.69196	0.0071034	0.0470454	0.0463585	8.83308	0.660368
PWY-2942: L-lysine biosynthesis III	yoghurt_lf_fruits	205	205	0.00167625	0.00544738	0.0110277	0.00821259	0.180872	0.579332	yoghurt_lf_fruits	124	124	0.00177991	0.00590859	0.000496012	0.00991572	0.960188	0.996859	yoghurt_lf_fruits	223	223	0.00319249	0.00768052	0.00496084	0.00531116	0.351317	0.707715	yoghurt_lf_fruits	871	871	0.00320162	0.00975729	-0.00695917	0.00194543	0.000366587	0.00208446	yoghurt_lf_fruits	14826.5	10170.7	35450.4	264222	0.00175501	-0.0046027	-2.62261	0.00872597	0.0470454	0.0463585	8.59622	0.651009
PANTO-PWY: phosphopantothenate biosynthesis I	yoghurt_lf_fruits	205	205	0.00167625	0.00544738	0.0129751	0.00836422	0.122421	0.579332	yoghurt_lf_fruits	124	124	0.00177991	0.00590859	-0.00597926	0.0101963	0.558707	0.996859	yoghurt_lf_fruits	223	223	0.00319249	0.00768052	0.0066925	0.00532864	0.210479	0.707715	yoghurt_lf_fruits	871	871	0.00320162	0.00975729	-0.00696122	0.00193292	0.000334538	0.00208446	yoghurt_lf_fruits	14293.9	9618.68	35218.2	267653	0.00174932	-0.00458879	-2.62318	0.00871126	0.0470454	0.0463585	10.4167	0.712001
PWY-7208: superpathway of pyrimidine nucleobases salvage	yoghurt_lf_fruits	205	205	0.00167625	0.00544738	0.0105151	0.0076237	0.169363	0.579332	yoghurt_lf_fruits	124	124	0.00177991	0.00590859	0.00630979	0.00915536	0.492045	0.996859	yoghurt_lf_fruits	223	223	0.00319249	0.00768052	0.00415905	0.00503342	0.409545	0.7081	yoghurt_lf_fruits	871	871	0.00320162	0.00975729	-0.007173	0.00187923	0.000144719	0.00208446	yoghurt_lf_fruits	17205.6	11930.2	39470.6	283165	0.00168605	-0.00457908	-2.71586	0.00661032	0.0470454	0.0463585	10.2536	0.707419
BRANCHED-CHAIN-AA-SYN-PWY: superpathway of branched amino acid biosynthesis	yoghurt_lf_fruits	205	205	0.00167625	0.00544738	0.00774434	0.00840985	0.358236	0.63644	yoghurt_lf_fruits	124	124	0.00177991	0.00590859	0.00254626	0.00972299	0.793866	0.996859	yoghurt_lf_fruits	223	223	0.00319249	0.00768052	0.00540235	0.00522414	0.302229	0.707715	yoghurt_lf_fruits	871	871	0.00320162	0.00975729	-0.00687766	0.00193445	0.000397942	0.00208446	yoghurt_lf_fruits	14139.1	10577.9	36641.3	267229	0.00174451	-0.00457574	-2.62293	0.00871769	0.0470454	0.0463585	7.74674	0.612741
PYRIDNUCSYN-PWY: NAD biosynthesis I (from aspartate)	yoghurt_lf_fruits	205	204	0.00167625	0.00544738	0.0093509	0.00807174	0.248059	0.579332	yoghurt_lf_fruits	124	124	0.00177991	0.00590859	-0.000717169	0.00880709	0.935237	0.996859	yoghurt_lf_fruits	223	223	0.00319249	0.00768052	0.0026952	0.00476927	0.572575	0.788798	yoghurt_lf_fruits	871	871	0.00320162	0.00975729	-0.00646111	0.00180024	0.000350567	0.00208446	yoghurt_lf_fruits	15348.5	12892.4	43964	308561	0.00162058	-0.00457204	-2.82124	0.00478391	0.0470454	0.0463585	6.58985	0.544754
PWY-6527: stachyose degradation	yoghurt_lf_fruits	205	205	0.00167625	0.00544738	0.0113924	0.00847262	0.180282	0.579332	yoghurt_lf_fruits	124	124	0.00177991	0.00590859	-0.00267907	0.0101809	0.792893	0.996859	yoghurt_lf_fruits	223	223	0.00319249	0.00768052	0.00645314	0.00522088	0.217779	0.707715	yoghurt_lf_fruits	871	871	0.00320162	0.00975729	-0.00697974	0.00195795	0.000384037	0.00208446	yoghurt_lf_fruits	13930.4	9647.76	36687.1	260853	0.00176469	-0.00451885	-2.56071	0.0104458	0.0470454	0.0463585	9.55565	0.68605
COBALSYN-PWY: adenosylcobalamin salvage from cobinamide I	yoghurt_lf_fruits	205	196	0.00167625	0.00544738	0.0124335	0.00986435	0.209047	0.579332	yoghurt_lf_fruits	124	123	0.00177991	0.00590859	-0.00644961	0.00981375	0.512331	0.996859	yoghurt_lf_fruits	223	222	0.00319249	0.00768052	0.00704494	0.00528811	0.184184	0.707715	yoghurt_lf_fruits	871	871	0.00320162	0.00975729	-0.00673177	0.00200386	0.000815236	0.00304797	yoghurt_lf_fruits	10276.9	10383.2	35760.2	249038	0.00180935	-0.00446453	-2.46747	0.0136071	0.0471411	0.0463585	8.99263	0.666394
PWY-5103: L-isoleucine biosynthesis III	yoghurt_lf_fruits	205	205	0.00167625	0.00544738	0.00793304	0.00819285	0.334076	0.614278	yoghurt_lf_fruits	124	124	0.00177991	0.00590859	0.0029237	0.00960949	0.761468	0.996859	yoghurt_lf_fruits	223	223	0.00319249	0.00768052	0.00520946	0.00517343	0.315068	0.707715	yoghurt_lf_fruits	871	871	0.00320162	0.00975729	-0.00672956	0.00191709	0.000470734	0.00235367	yoghurt_lf_fruits	14898.1	10829.3	37363.1	272091	0.00172727	-0.0044351	-2.56769	0.0102378	0.0470454	0.0463585	7.77326	0.614061
PANTOSYN-PWY: pantothenate and coenzyme A biosynthesis I	yoghurt_lf_fruits	205	205	0.00167625	0.00544738	0.0109575	0.00779034	0.161115	0.579332	yoghurt_lf_fruits	124	124	0.00177991	0.00590859	-0.00381775	0.00944562	0.686805	0.996859	yoghurt_lf_fruits	223	223	0.00319249	0.00768052	0.0059418	0.00494832	0.231143	0.707715	yoghurt_lf_fruits	871	871	0.00320162	0.00975729	-0.00671902	0.00183679	0.000269546	0.00208446	yoghurt_lf_fruits	16477.3	11208.3	40839.9	296401	0.00165538	-0.00441487	-2.66698	0.00765354	0.0470454	0.0463585	9.85187	0.695489
PWY-7003: glycerol degradation to butanol	yoghurt_lf_fruits	205	185	0.00167625	0.00544738	0.0187202	0.0151035	0.216628	0.579332	yoghurt_lf_fruits	124	120	0.00177991	0.00590859	-0.0205197	0.0079993	0.0115989	0.996859	yoghurt_lf_fruits	223	218	0.00319249	0.00768052	0.000890362	0.00421503	0.832906	0.921215	yoghurt_lf_fruits	871	857	0.00320162	0.00975729	-0.0047289	0.00148077	0.00145704	0.0046203	yoghurt_lf_fruits	4383.72	15627.7	56285.7	456064	0.00137056	-0.00440524	-3.2142	0.00130808	0.0470454	0.0463585	8.02871	0.626341
PWY0-162: superpathway of pyrimidine ribonucleotides de novo biosynthesis	yoghurt_lf_fruits	205	204	0.00167625	0.00544738	0.0117999	0.00771601	0.127785	0.579332	yoghurt_lf_fruits	124	124	0.00177991	0.00590859	-0.000806181	0.00844636	0.92412	0.996859	yoghurt_lf_fruits	223	223	0.00319249	0.00768052	0.000539152	0.00467792	0.908349	0.954635	yoghurt_lf_fruits	871	871	0.00320162	0.00975729	-0.00602986	0.00173041	0.000517538	0.00245552	yoghurt_lf_fruits	16796.3	14017.2	45697.8	333967	0.00156083	-0.00439059	-2.81299	0.00490832	0.0470454	0.0463585	6.59094	0.54483
PWY-5100: pyruvate fermentation to acetate and lactate II	yoghurt_lf_fruits	205	205	0.00167625	0.00544738	0.00724394	0.00816551	0.376075	0.648222	yoghurt_lf_fruits	124	124	0.00177991	0.00590859	0.00224828	0.00915552	0.806441	0.996859	yoghurt_lf_fruits	223	223	0.00319249	0.00768052	0.00484364	0.00483946	0.318002	0.707715	yoghurt_lf_fruits	871	871	0.00320162	0.00975729	-0.00649079	0.00182085	0.00038419	0.00208446	yoghurt_lf_fruits	14998	11929.8	42697.9	301615	0.00164124	-0.00435146	-2.65133	0.0080176	0.0470454	0.0463585	7.52666	0.601417
COA-PWY: coenzyme A biosynthesis I	yoghurt_lf_fruits	205	205	0.00167625	0.00544738	0.00844207	0.00748643	0.260826	0.579332	yoghurt_lf_fruits	124	124	0.00177991	0.00590859	0.00109808	0.00909476	0.904102	0.996859	yoghurt_lf_fruits	223	223	0.00319249	0.00768052	0.00549975	0.00486246	0.259271	0.707715	yoghurt_lf_fruits	871	871	0.00320162	0.00975729	-0.0066554	0.00183856	0.000311849	0.00208446	yoghurt_lf_fruits	17842.3	12089.8	42294.9	295831	0.00164832	-0.00427204	-2.59175	0.00954888	0.0470454	0.0463585	8.95192	0.664876
PWY-7196: superpathway of pyrimidine ribonucleosides salvage	yoghurt_lf_fruits	205	195	0.00167625	0.00544738	0.00936908	0.00758842	0.218483	0.579332	yoghurt_lf_fruits	124	124	0.00177991	0.00590859	-0.00210407	0.00803341	0.793844	0.996859	yoghurt_lf_fruits	223	223	0.00319249	0.00768052	0.00296485	0.00451481	0.512069	0.769077	yoghurt_lf_fruits	871	869	0.00320162	0.00975729	-0.0058166	0.0015932	0.000277045	0.00208446	yoghurt_lf_fruits	17365.9	15495.3	49059.3	393965	0.0014496	-0.00423628	-2.92237	0.00347375	0.0470454	0.0463585	6.81291	0.55966
PWY-6700: queuosine biosynthesis	yoghurt_lf_fruits	205	205	0.00167625	0.00544738	0.010069	0.00798605	0.208841	0.579332	yoghurt_lf_fruits	124	124	0.00177991	0.00590859	0.000646734	0.009661	0.94674	0.996859	yoghurt_lf_fruits	223	223	0.00319249	0.00768052	0.00507525	0.0050376	0.314824	0.707715	yoghurt_lf_fruits	871	871	0.00320162	0.00975729	-0.00627905	0.00180551	0.00053092	0.00245552	yoghurt_lf_fruits	15679.6	10714.1	39405.2	306761	0.00163833	-0.00419092	-2.55804	0.0105263	0.0470454	0.0463585	8.16009	0.632357
PWY-3001: superpathway of L-isoleucine biosynthesis I	yoghurt_lf_fruits	205	205	0.00167625	0.00544738	0.0076207	0.00788091	0.334726	0.614278	yoghurt_lf_fruits	124	124	0.00177991	0.00590859	0.00350164	0.0092601	0.705998	0.996859	yoghurt_lf_fruits	223	223	0.00319249	0.00768052	0.00529851	0.0050164	0.29203	0.707715	yoghurt_lf_fruits	871	871	0.00320162	0.00975729	-0.00648791	0.00187092	0.000550688	0.00248941	yoghurt_lf_fruits	16100.8	11661.9	39738.8	285686	0.00168266	-0.00418875	-2.48936	0.0127973	0.0471411	0.0463585	8.02217	0.626037
METSYN-PWY: L-homoserine and L-methionine biosynthesis	yoghurt_lf_fruits	205	205	0.00167625	0.00544738	0.00866044	0.00804947	0.283267	0.579332	yoghurt_lf_fruits	124	124	0.00177991	0.00590859	0.00196284	0.0087149	0.822189	0.996859	yoghurt_lf_fruits	223	223	0.00319249	0.00768052	0.00400815	0.00479373	0.404001	0.7081	yoghurt_lf_fruits	871	871	0.00320162	0.00975729	-0.00634831	0.00184316	0.000600143	0.00250693	yoghurt_lf_fruits	15433.5	13166.6	43516.5	294355	0.00165188	-0.00418786	-2.5352	0.0112382	0.0471411	0.0463585	7.34298	0.591447
PWY-5659: GDP-mannose biosynthesis	yoghurt_lf_fruits	205	204	0.00167625	0.00544738	0.00438505	0.00794596	0.581664	0.761468	yoghurt_lf_fruits	124	124	0.00177991	0.00590859	0.00226108	0.00865447	0.794343	0.996859	yoghurt_lf_fruits	223	223	0.00319249	0.00768052	0.00463539	0.00488449	0.34367	0.707715	yoghurt_lf_fruits	871	871	0.00320162	0.00975729	-0.00619374	0.00184498	0.000822029	0.00304797	yoghurt_lf_fruits	15838.2	13351.2	41914.3	293776	0.00165548	-0.00418123	-2.52568	0.0115473	0.0471411	0.0463585	6.16432	0.513328
HOMOSER-METSYN-PWY: L-methionine biosynthesis I	yoghurt_lf_fruits	205	205	0.00167625	0.00544738	0.00878412	0.00801863	0.274631	0.579332	yoghurt_lf_fruits	124	124	0.00177991	0.00590859	0.00268912	0.00849312	0.752084	0.996859	yoghurt_lf_fruits	223	223	0.00319249	0.00768052	0.00349201	0.00466816	0.455236	0.754914	yoghurt_lf_fruits	871	871	0.00320162	0.00975729	-0.00632679	0.00183	0.000572317	0.00250693	yoghurt_lf_fruits	15552.5	13863.3	45889.1	298604	0.00163537	-0.00415894	-2.54311	0.0109869	0.0471411	0.0463585	7.34505	0.591562
PWY-6703: preQ0 biosynthesis	yoghurt_lf_fruits	205	205	0.00167625	0.00544738	0.0100994	0.00776473	0.194874	0.579332	yoghurt_lf_fruits	124	124	0.00177991	0.00590859	-0.00476953	0.00966184	0.622466	0.996859	yoghurt_lf_fruits	223	223	0.00319249	0.00768052	0.00521354	0.00478094	0.276703	0.707715	yoghurt_lf_fruits	871	871	0.00320162	0.00975729	-0.00605911	0.00174288	0.00053332	0.00245552	yoghurt_lf_fruits	16586.2	10712.2	43749.5	329203	0.00158064	-0.00412284	-2.60833	0.00909851	0.0470454	0.0463585	8.4072	0.643163
PWY-7229: superpathway of adenosine nucleotides de novo biosynthesis I	yoghurt_lf_fruits	205	205	0.00167625	0.00544738	0.00922755	0.00739858	0.213788	0.579332	yoghurt_lf_fruits	124	124	0.00177991	0.00590859	0.00408504	0.00891041	0.64746	0.996859	yoghurt_lf_fruits	223	223	0.00319249	0.00768052	0.0046665	0.00471889	0.32381	0.707715	yoghurt_lf_fruits	871	871	0.00320162	0.00975729	-0.00616243	0.00171943	0.000357302	0.00208446	yoghurt_lf_fruits	18268.5	12595.2	44907.6	338244	0.00155415	-0.003997	-2.57183	0.0101162	0.0470454	0.0463585	8.97432	0.665713
PWY-7187: pyrimidine deoxyribonucleotides de novo biosynthesis II	yoghurt_lf_fruits	205	205	0.00167625	0.00544738	0.00899688	0.00734804	0.222252	0.579332	yoghurt_lf_fruits	124	124	0.00177991	0.00590859	0.00723999	0.00849911	0.396007	0.996859	yoghurt_lf_fruits	223	223	0.00319249	0.00768052	0.00160867	0.00450481	0.721362	0.868793	yoghurt_lf_fruits	871	871	0.00320162	0.00975729	-0.00593547	0.00170503	0.000524217	0.00245552	yoghurt_lf_fruits	18520.7	13843.7	49277.4	343982	0.00153281	-0.00398373	-2.59898	0.00935022	0.0470454	0.0463585	7.71606	0.611201
PWY-6123: inosine-5-phosphate biosynthesis I	yoghurt_lf_fruits	205	205	0.00167625	0.00544738	0.00771599	0.00766896	0.315574	0.592144	yoghurt_lf_fruits	124	124	0.00177991	0.00590859	0.00156148	0.00873935	0.858499	0.996859	yoghurt_lf_fruits	223	223	0.00319249	0.00768052	0.00816508	0.00475792	0.0875637	0.707715	yoghurt_lf_fruits	871	871	0.00320162	0.00975729	-0.0065161	0.00177388	0.00025408	0.00208446	yoghurt_lf_fruits	17003.1	13093.1	44173.9	317797	0.00159705	-0.00397502	-2.48897	0.0128113	0.0471411	0.0463585	11.2878	0.734226
PWY-6385: peptidoglycan biosynthesis III (mycobacteria)	yoghurt_lf_fruits	205	205	0.00167625	0.00544738	0.00949836	0.00788287	0.229652	0.579332	yoghurt_lf_fruits	124	124	0.00177991	0.00590859	-0.00164506	0.00905456	0.856141	0.996859	yoghurt_lf_fruits	223	223	0.00319249	0.00768052	0.00552167	0.00474631	0.245955	0.707715	yoghurt_lf_fruits	871	871	0.00320162	0.00975729	-0.00608573	0.00178626	0.000687167	0.00268897	yoghurt_lf_fruits	16092.8	12197.3	44390.3	313408	0.00160937	-0.00396131	-2.4614	0.0138396	0.0471411	0.0463585	8.38718	0.642311
PWY-6126: superpathway of adenosine nucleotides de novo biosynthesis II	yoghurt_lf_fruits	205	205	0.00167625	0.00544738	0.00871689	0.00727265	0.232115	0.579332	yoghurt_lf_fruits	124	124	0.00177991	0.00590859	0.00445636	0.0087276	0.610573	0.996859	yoghurt_lf_fruits	223	223	0.00319249	0.00768052	0.00429801	0.00458209	0.349281	0.707715	yoghurt_lf_fruits	871	871	0.00320162	0.00975729	-0.00605271	0.00168006	0.000332912	0.00208446	yoghurt_lf_fruits	18906.6	13128.4	47629.1	354282	0.00151804	-0.0039552	-2.60547	0.00917478	0.0470454	0.0463585	8.76792	0.657843
PWY-6124: inosine-5-phosphate biosynthesis II	yoghurt_lf_fruits	205	205	0.00167625	0.00544738	0.00661901	0.00757747	0.383436	0.648222	yoghurt_lf_fruits	124	124	0.00177991	0.00590859	0.00162811	0.00868056	0.851543	0.996859	yoghurt_lf_fruits	223	223	0.00319249	0.00768052	0.00884288	0.0047073	0.061641	0.707715	yoghurt_lf_fruits	871	871	0.00320162	0.00975729	-0.00646585	0.00174643	0.000227144	0.00208446	yoghurt_lf_fruits	17416.1	13271	45129.1	327868	0.00157391	-0.00392383	-2.49305	0.012665	0.0471411	0.0463585	11.8191	0.746173
PWY-841: superpathway of purine nucleotides de novo biosynthesis I	yoghurt_lf_fruits	205	205	0.00167625	0.00544738	0.00623306	0.00696818	0.372133	0.648222	yoghurt_lf_fruits	124	124	0.00177991	0.00590859	0.00645747	0.00794465	0.417952	0.996859	yoghurt_lf_fruits	223	223	0.00319249	0.00768052	0.00365458	0.00434205	0.400895	0.7081	yoghurt_lf_fruits	871	871	0.00320162	0.00975729	-0.0058072	0.00157937	0.000250614	0.00208446	yoghurt_lf_fruits	20595	15843.5	53040.8	400898	0.00142802	-0.00388186	-2.71835	0.00656088	0.0470454	0.0463585	8.29951	0.638533
P185-PWY: formaldehyde assimilation III (dihydroxyacetone cycle)	yoghurt_lf_fruits	205	199	0.00167625	0.00544738	0.014233	0.00738242	0.0553437	0.579332	yoghurt_lf_fruits	124	124	0.00177991	0.00590859	-0.0133812	0.00870324	0.126828	0.996859	yoghurt_lf_fruits	223	220	0.00319249	0.00768052	0.00236338	0.00394634	0.549889	0.779762	yoghurt_lf_fruits	871	865	0.00320162	0.00975729	-0.00525564	0.00157566	0.000887891	0.00321982	yoghurt_lf_fruits	18348.6	13201.9	64211.3	402786	0.00141627	-0.00377224	-2.6635	0.00773321	0.0470454	0.0463585	10.471	0.713493
[truncated: 44,998 more rows]
[truncated: 50 more columns]
