# Supplementary material for: Long-term dietary patterns are associated with pro-inflammatory and anti-inflammatory features of the gut microbiome
Source: Gut. 2021 Apr 2;70(7):1287–98. doi: 10.1136/gutjnl-2020-322670 (PMC8223641; doi:10.1136/gutjnl-2020-322670)
Supplement: Supplementary data [file gutjnl-2020-322670supp009.xlsx]

## Sheet: Sheet2
Legend Tables S4 to S8
CD	Crohn's disease
UC	Ulcerative colitis
IBS	Irritable bowel syndrome
HC	Healthy controls
N	Sample size in each cohort
non.zeros	Number of non-zero taxa in each cohort
Mean	Mean of food intake adjusted for caloric intake in each cohort
Coef	Regression coefficient in the single cohort analyses
SD	Standard deviation in the single cohort analyses
SE	Standard error in the single cohort analyses
Pval	P-value from the single cohort analyses
Qval	Adjusted p-value from the single cohort analysis
inverse_var.	Inverse variance from the single cohort analysis. Inverse-variance method of meta-analysis was used, which weights effect size estimates by the inverse variance of standard errors
beta	Effect size estimate (beta-coefficient) from the meta-analysis
Z	Combined meta z-scores
P	P-value from the meta-analysis
FDR	Adjusted p-value from the meta-analysis corrected for age, sex, sequencing read depth and adjusted for caloric intake by the nutrient density method
FDR incl. BMI, drugs	FDR of the meta-analysis after correcting for additional, metabolic factors (BMI, anti-diabetics, anti-hypertensives, statins)
Het.Q	Cochran’s Q, weighted sum of squared differences between individual study effects and the pooled effect across studies. Q is distributed as a chi-square statistic with k (number of studies) minus 1 degrees of freedom.
Het.I2	I-square. Describes the percentatge of variation across studies that is due to heterogeneity. I² = 100% x (Q-df)/Q.
Het.Pval	P-value of Cochran’s Q test
Het.Pval incl. BMI, drugs	Heterogeneity p-value from the meta-analysis after correcting for additional, metabolic factors (BMI, anti-diabetics, anti-hypertensives, statins).
BMI_p_CD	P-value of the covariate BMI per diet-microbiome association in the respective cohort
BMI_qvalue_CD	Adjusted p-value of the covariate
BMI_coef_CD	Effect size estimate of the covariate
BMI	Body mass index
ACE	Angiotensin-converting enzyme (ACE) inhibitors
Ang	Angiotensin ii receptor blockers
Ca	Calcium channel blockers
